# Supplementary material for: ZmDRR206 Regulates Nutrient Accumulation in Endosperm through Its Role in Cell Wall Biogenesis during Maize Kernel Development
Source: Int J Mol Sci. 2023 May 13;24(10):8735. doi: 10.3390/ijms24108735 (PMC10218635; doi:10.3390/ijms24108735)
Supplement: Supplementary file 1 [file ijms-24-08735-s001.zip]

Archive with 5 entries (5 files):
- Supplemental Figures.docx
- Supplemental Table S1 blup_traits_final.xlsx
- Supplemental Table S2 15 18 kernel.xlsx
- Supplemental Table S3 BETL GO cellwall ion0408.xlsx
- Supplemental Table S4 primers.xlsx
