# Supplementary material for: ZmDRR206 Regulates Nutrient Accumulation in Endosperm through Its Role in Cell Wall Biogenesis during Maize Kernel Development
Source: Int J Mol Sci. 2023 May 13;24(10):8735. doi: 10.3390/ijms24108735 (PMC10218635; doi:10.3390/ijms24108735)
Supplement: Supplementary file 1 [file ijms-24-08735-s001.zip › Supplemental Table S1 blup_traits_final.xlsx]

## Sheet: blup_traits_final
Supplemental Table S1. The corresponding maize inbred lines and their corresponding traits listed in this study.
Taxa	Plantheight	Earheight	Earleafwidth	Earleaflength	Tasselmainaxislength	Tasselbranchnumber	Leafnumberaboveear	Earlength	Eardiameter	Cobdiameter	Kernernumberperrow	100grainweight	cobweight	Kernelwidth	Silkingtime	Pollenshed	Headingdate
150	199.407	84.0924	8.41555	62.576	26.187	7.00839	5.44681	13.1655	3.81446	2.33366	24.0137	18.6644	18.7322	6.94801	69.5634	67.3508	64.3586
177	167.738	62.3267	8.33679	75.8469	26.8636	8.25954	5.36446	13.2418	3.66473	2.37479	23.2266	22.1752	16.6977	7.95607	69.1351	67.5734	66.1437
238	195.178	65.9003	9.38908	78.9746	27.6405	9.74942	5.49851	13.8455	3.7085	2.48346	23.3996	21.9434	17.4338	8.18091	74.5957	71.9141	69.8254
268	160.796	52.6939	8.84489	70.4296	28.3639	6.98106	5.63543	10.7383	3.66728	2.25775	19.0836	18.8663	14.0561	7.36046	71.2765	68.909	65.6974
501	170.018	62.2548	8.79621	67.8307	26.5487	6.33875	5.77234	10.3314	4.08638	2.54654	22.2576	25.8311	17.2623	8.43554	71.2765	69.7994	66.2553
647	143.483	68.9695	6.51881	65.5521	25.9409	17.8475	4.35187	6.87504	2.55771	1.44664	16.7962	11.7899	4.49766	5.12842	72.2401	70.9124	66.7015
812	164.782	57.3005	8.43524	71.9707	27.0074	7.46802	4.76058	11.7343	3.67823	2.3199	21.1417	22.9926	11.902	8.54126	68.7068	66.4604	65.6974
1323	183.039	70.5583	10.5376	70.9926	32.9885	5.73047	5.67277	12.4923	4.13654	2.92669	21.1781	22.2563	24.1821	8.20176	75.4523	73.5836	71.9452
1462	211.175	88.146	9.69973	84.8912	34.7448	11.7329	6.54789	17.1356	4.34043	2.47062	32.8716	25.7713	22.3677	8.29557	70.9553	69.0203	68.0403
3411	164.577	61.6852	8.99529	77.9487	30.7736	7.53942	5.39989	13.245	4.06415	2.43266	21.9127	23.3708	16.5833	7.52872	74.5957	72.6932	68.0403
4019	185.08	61.4748	8.48118	67.3462	30.1143	7.7815	5.53872	13.4174	4.06869	2.53909	22.9857	21.129	17.2266	7.34111	65.9229	64.0118	60.7885
5213	182.328	50.135	8.33023	69.5618	29.9502	3.51281	6.55843	11.8237	4.01982	2.70507	21.9148	24.7318	17.2109	7.9114	67.4219	66.4604	64.9165
5237	136.779	46.8874	8.73058	63.0196	26.5748	3.914	5.13371	11.4204	4.22007	2.49369	21.8849	19.3385	14.9427	8.31642	64.7452	63.7892	61.4579
5311	159.203	67.0861	8.29605	79.6756	31.2442	9.17905	4.9172	11.3326	3.97604	2.59099	19.0681	25.4822	19.2624	9.07064	73.7868	72.6206	68.7051
7327	170.128	73.2965	9.43502	74.689	26.9291	14.1069	6.04044	12.7223	3.75464	2.45647	24.2379	23.4099	14.1433	7.95607	73.525	71.6915	69.7139
7381	164.402	67.2838	9.18096	70.8066	29.4342	9.29779	4.89944	11.7278	3.89853	2.38688	20.7155	21.4476	12.4168	8.36239	68.2785	67.4621	64.1355
8902	148.308	43.6987	8.514	64.7029	26.8004	3.81834	5.34244	12.1757	3.47141	2.19225	22.0679	26.2085	13.6216	9.24248	69.2422	67.796	65.028
9642	161.421	66.9779	9.56082	80.0556	31.3553	9.67132	5.44585	11.3178	3.96875	2.53165	18.9893	23.8697	18.9848	8.50552	75.9876	73.361	69.4907
9782	141.273	45.7429	9.06092	59.5506	24.9639	5.9112	5.52436	8.33189	3.99465	2.41256	16.944	20.3664	10.6227	7.35153	69.9916	69.1316	66.2553
81162	113.66	37.0577	8.44837	57.4692	22.5327	3.93353	5.47252	12.0706	3.4322	2.18443	18.3581	24.0798	15.304	8.8311	70.8482	69.0203	66.7015
526018	174.651	52.7843	8.75683	70.8333	30.8817	5.61836	6.37842	12.1704	3.98808	2.70247	20.0352	23.8772	23.0238	8.25983	72.026	69.0203	66.4784
04K5672	145.857	60.4552	6.85371	68.2231	24.7551	10.3117	4.81228	10.4793	3.49239	2.18294	19.786	19.8753	10.6084	8.08413	67.529	65.4587	62.462
04K5686	152.548	46.9958	6.67304	64.4413	30.5722	9.47219	4.91883	10.8234	3.38934	2.3439	18.9294	19.0227	10.6894	7.72825	64.2098	62.0083	58.334
04K5702	160.701	53.9258	7.40702	71.3452	30.1993	8.81622	5.30989	13.0141	3.92279	2.71698	25.3758	23.063	15.6757	8.46383	59.7128	58.3354	54.9869
05W002	170.997	64.8619	8.63156	69.3922	29.84	4.85202	5.91405	13.688	3.84778	2.15899	23.9034	26.1191	-999	8.0886	67.2078	65.57	64.0239
05WN230	202.615	78.0008	8.66932	75.7127	34.2452	4.53288	6.21948	11.5141	4.04644	2.86249	17.4064	27.3696	25.6959	8.58891	71.5977	70.8011	69.0445
07KS4	190.099	76.4976	8.44837	71.9935	27.1155	5.14144	5.8566	11.9838	4.07036	2.26326	22.1279	23.8482	16.546	8.77355	75.3452	73.5836	72.0568
18-599	184.219	82.4547	8.50087	83.3558	27.5704	10.0501	5.51479	11.9811	4.50092	2.99591	21.1995	24.7468	24.6381	8.90756	73.6321	71.8028	68.8213
303WX	126.028	49.5652	7.23364	61.1685	29.0918	4.3343	4.88012	9.83721	3.87319	2.41461	20.3193	19.3939	9.05749	7.35153	63.8886	62.2309	59.2265
384-2	213.158	86.6026	10.5923	74.2568	35.9549	7.14896	5.93799	13.872	4.16626	2.80816	24.2086	23.4074	29.1336	7.98585	72.5614	71.4689	68.7097
3H-2	121.266	40.6095	7.82461	65.8805	26.7725	7.23486	5.81812	10.7022	2.73924	1.88522	17.7813	18.7657	8.48572	-999	73.2497	74.4278	69.0351
4F1	169.54	54.9679	8.48556	66.6706	32.5411	9.53076	5.15765	13.8349	3.61166	2.19001	22.8485	24.969	13.4086	8.50254	69.2422	67.6847	63.8008
7884-4HT	138.663	37.257	7.2145	74.3023	37.6385	5.83423	5.37883	11.5725	3.48655	2.15977	20.3926	21.0037	14.9127	7.9665	69.7775	66.2378	63.9123
835A	176.069	60.8242	8.56431	67.2438	29.7444	10.011	5.06861	12.3832	4.26931	2.73038	24.8939	21.8885	17.6049	8.12135	67.4219	65.57	63.8008
835B	161.385	67.9368	9.13531	64.4982	26.7203	6.68096	4.73158	11.9164	3.86516	2.42335	24.5962	18.795	18.6231	7.15349	68.4927	68.6864	65.6974
975-12	164.563	65.4304	8.69995	72.5849	27.0297	6.08468	5.5033	12.5856	4.25247	2.4875	24.0245	24.0459	18.8826	7.71187	68.3856	66.2378	63.8008
A619	162.899	44.8295	7.67319	62.6215	28.9613	7.68835	5.50822	10.8517	3.99483	2.52811	18.8009	23.3678	13.4101	8.45043	67.1007	65.6813	60.9
B11	158.45	68.705	7.91422	78.2771	31.9444	9.15592	5.10212	13.8331	3.61275	2.35785	25.7484	21.3455	20.7406	8.0147	77.9149	77.1452	74.7344
B110	197.701	68.9562	8.45055	75.2532	24.3718	8.02359	6.03469	12.0943	3.64412	2.30538	20.9982	22.9353	15.6804	8.23303	73.9533	70.2446	67.1478
B111	183.196	64.4446	7.70455	67.6533	22.4551	12.3733	5.92882	11.0284	3.31512	2.00431	22.6728	22.5155	10.7661	7.80265	68.7068	67.4621	63.2429
B113	175.4	59.1278	9.12218	75.4283	31.4813	4.70078	6.15054	12.671	3.34904	1.93435	26.7288	17.8714	11.6257	7.32977	71.8119	68.7977	65.9206
B114	178.869	55.0712	8.31054	68.8589	30.0942	7.53551	5.04371	11.5353	3.46868	2.06944	18.6579	26.7616	12.1879	9.08326	70.2058	65.9039	63.6892
B151	141.176	71.2129	8.68026	62.4509	26.3735	12.7716	4.82828	13.3884	3.76923	2.6366	22.386	21.262	13.4458	7.89204	73.0967	71.6915	66.9247
B73	173.319	66.592	8.0502	67.353	29.6214	5.55979	5.53681	11.2158	3.61369	2.08071	21.8223	19.1801	17.3876	6.89923	73.8462	69.2429	67.4825
B77	191.824	74.7046	8.06585	73.5034	36.2004	11.4284	5.62419	12.6254	3.27628	1.82791	24.1931	17.8125	7.99648	6.94376	73.5199	71.3157	68.7586
BEM	154.463	54.3224	8.1574	66.2725	30.1285	9.14811	5.09063	11.4274	3.75592	2.50672	17.548	24.3945	12.6882	8.15623	71.2765	69.1316	64.9165
BGY	142.986	57.1478	6.73977	66.9663	27.7681	5.3958	4.34093	10.0477	3.57774	2.35525	18.4111	21.0296	11.1301	7.2444	64.3169	62.1196	59.2265
BS16	175.994	69.9199	7.72424	72.3802	28.9315	10.5655	5.44927	10.5996	3.70102	2.24807	20.0259	23.6118	11.6876	8.50254	71.5977	67.796	65.4743
BY4839	189.836	73.186	8.49212	67.6373	32.6082	10.136	5.43915	11.3445	3.69136	2.03036	21.0729	19.3324	11.9149	7.07159	68.7068	68.6864	63.0198
BY4944	206.525	79.8781	9.15718	74.3478	34.5658	7.45352	5.25148	17.3507	3.97925	2.39158	23.3626	24.5946	22.2288	8.45153	70.7893	68.0392	65.9765
BY4960	175.99	61.1026	9.14187	70.7878	34.5547	10.8896	5.41083	13.1045	3.32387	2.14126	22.1716	18.7266	14.4184	7.57339	73.0967	69.7994	66.8131
BY804	200.635	64.4829	9.01279	67.6715	32.3583	7.57846	5.32616	13.5129	3.58503	2.28194	22.4374	22.5143	15.5899	8.86586	75.4217	70.0436	66.6946
BY807	163.459	64.6128	10.4129	62.6329	30.0091	12.1078	4.83881	13.4661	3.62096	2.18648	20.6834	22.1386	12.6453	8.83162	73.7391	70.4672	66.59
BY809	167.847	63.4766	9.65702	64.5553	29.0105	7.66969	5.09124	13.1157	3.31034	2.06495	23.9948	20.1955	11.1157	7.75819	73.1055	68.8982	66.1201
BY813	180.129	77.5911	10.0528	60.8452	29.6398	4.78353	4.83729	12.5532	3.85523	2.59854	23.6907	22.5786	15.5694	7.9828	74.4886	68.909	64.5694
BY815	165.639	73.0054	10.0435	59.0343	30.3171	6.18436	4.75027	12.7753	3.80747	2.40892	21.3948	20.6722	12.1132	8.10792	74.3318	70.4731	67.269
BY843	147.746	55.281	9.5058	65.1442	29.8175	14.0641	5.72097	11.195	3.77949	2.23017	19.7203	-999	16.1343	7.89811	75.9411	71.9048	70.1413
BY855	202.603	84.8884	8.87278	63.6565	29.6847	7.48475	5.47936	14.1497	3.60072	2.30092	25.0109	20.9924	19.5427	7.423	72.5614	70.2446	68.0403
BZN	136.936	17.6313	7.7359	56.4683	27.9359	2.53094	6.63502	9.60549	3.11669	1.91779	17.0018	16.9228	7.19925	7.28155	60.5787	60.784	57.4414
C8605	144.344	52.3841	8.01042	59.579	23.8082	6.65494	4.62347	11.1844	3.48762	2.38017	19.8965	22.8169	14.7787	9.02852	72.833	71.0458	68.1307
CA47	169.891	58.8743	7.62798	67.2392	29.1888	8.66394	5.51957	10.3714	3.70412	2.34111	20.4093	20.7782	10.151	6.94056	73.2038	70.022	66.9247
CF3	187.466	80.2428	9.26219	67.8762	23.7558	5.86435	6.16299	11.0195	4.2828	2.63287	21.7186	24.9307	20.9597	7.83546	71.1694	72.3593	67.269
CHANG3	165.09	34.9683	7.86425	62.4964	33.0333	5.11466	5.391	10.9109	3.36673	2.03166	18.9829	20.0706	12.3023	8.25537	64.9593	61.1179	59.3381
CHANG7-2	128.744	50.7339	8.19131	60.3354	22.2325	11.1414	4.38867	9.41445	3.76686	2.30854	20.7177	19.6466	8.87881	7.95905	68.0644	67.1282	65.1396
CHENG698	172.819	64.0099	9.20969	73.5062	29.6922	4.12485	5.44038	11.4246	3.84072	2.4896	21.8553	19.8756	18.5316	7.21901	75.4523	70.6898	68.9329
CHUAN48-2	178.654	62.5944	8.98873	63.0992	27.0074	11.7915	6.44189	12.3579	3.87446	2.2704	21.7885	23.624	14.3153	8.02308	73.0967	71.4689	69.3792
CI7	193.947	71.0852	7.80879	73.1681	35.3225	5.79318	5.80249	10.4366	3.86211	2.40605	21.315	20.3703	15.9797	7.39755	72.6968	70.4731	67.5562
CIMBL1	184.709	64.4257	9.17906	68.3539	30.1933	10.5381	5.37691	11.3905	3.64175	2.11763	22.3496	22.7273	13.8746	7.79675	68.3856	66.683	63.5776
CIMBL10	180.261	61.0901	8.0502	90.8738	28.9427	9.36286	6.72981	13.1758	3.68498	2.33627	22.9514	22.8932	18.869	7.81015	74.3816	73.1384	69.6023
CIMBL100	167.843	62.4119	10.6033	77.123	31.221	10.9442	5.35188	13.0654	3.76668	2.49406	21.0215	25.386	20.1831	8.63358	75.2934	75.1418	73.5072
CIMBL101	182.973	81.763	9.27313	82.066	36.0604	12.3264	5.4018	13.168	3.83671	2.4494	22.9586	24.2511	22.008	8.22856	74.2745	73.5836	71.6105
CIMBL102	158.298	60.325	8.93841	72.0276	30.6602	12.5295	5.75032	12.5011	3.71999	2.19783	21.6407	22.9011	13.6793	7.97096	71.7048	70.4672	67.4825
CIMBL103	110.17	38.3119	8.76121	58.7272	24.8461	11.034	5.26967	10.1715	4.03393	2.61474	21.077	22.0918	11.5149	7.67018	73.0138	70.8744	68.3034
CIMBL105	179.466	72.7926	8.89247	77.3459	33.037	10.9661	6.27885	13.8853	3.84582	2.59255	22.9506	22.4226	24.5728	8.07073	75.1311	73.6949	69.8254
CIMBL106	208.136	68.8936	8.31492	85.2848	33.0198	11.5176	6.88492	14.01	3.8234	2.6686	19.8717	22.9499	24.9669	8.26281	73.3109	72.8045	70.3833
CIMBL107	199.081	63.2773	8.10708	91.8338	33.8984	16.969	7.05398	14.0875	3.84492	2.78639	18.5888	28.3817	31.4859	9.08326	76.2018	74.0288	71.8336
CIMBL108	184.726	55.0693	8.13083	85.55	33.042	14.0004	7.3049	12.2532	3.81448	2.55506	18.2481	22.194	21.9647	8.28812	78.7503	74.474	70.718
CIMBL109	189.641	66.4905	7.64077	81.0448	31.0617	11.4125	6.23581	12.4419	3.59782	2.32651	16.6685	25.4742	19.903	8.3964	74.3763	73.0271	70.3833
CIMBL11	191.768	84.3265	9.51159	70.4557	23.9653	13.9351	6.32877	10.6217	3.93045	2.55919	20.9575	22.3429	18.4416	8.3328	77.2725	74.9192	72.6146
CIMBL110	192.867	57.4794	8.46204	89.791	36.7335	13.5056	6.32863	14.7884	3.32419	2.26518	19.2858	24.5946	21.3175	9.2234	76.9513	73.6949	70.1601
CIMBL111	137.381	48.5398	9.25344	65.1965	24.8894	11.8032	5.64979	11.6638	3.50326	2.20792	19.2886	24.5171	15.7395	8.27323	75.024	71.6915	69.937
CIMBL112	170.549	58.9346	7.42671	66.2975	31.5812	11.7759	6.00501	13.122	3.14277	1.76241	20.7284	24.3957	8.92312	8.32684	68.5997	63.6779	62.5735
CIMBL113	189.506	68.2992	8.96466	78.5447	32.9512	13.7126	6.66949	12.162	3.63701	2.56235	19.0043	22.4708	16.9436	8.3179	73.6321	70.4672	67.4825
CIMBL114	173.786	71.0127	8.26241	77.305	29.2745	6.04786	5.79519	12.0501	3.69884	2.20899	20.844	25.5694	11.7619	8.1288	75.3452	74.0288	70.8295
CIMBL115	194.778	88.8445	10.041	73.6313	31.7058	8.68737	5.65293	12.5156	3.90893	2.46727	21.4608	24.0047	19.4293	8.09902	75.6664	75.1418	73.6187
CIMBL116	179.048	71.4923	7.94957	72.2437	29.5676	11.7993	5.53147	12.9681	3.26806	2.17941	20.9018	23.7514	15.3126	8.13178	75.2381	72.0254	69.4907
CIMBL117	154.459	80.2243	8.40899	75.9288	28.5772	10.5694	4.87041	12.2765	3.62917	2.38204	21.1995	20.7576	16.4261	7.94863	73.7391	72.1367	70.6064
CIMBL118	197.869	87.0547	9.43739	75.0302	30.2944	13.1216	5.88437	12.8394	3.88194	2.8156	17.8542	21.0568	27.0609	7.62551	82.4119	79.4825	75.7385
CIMBL119	220.463	95.8396	7.25607	86.7907	33.4062	15.6414	6.06136	12.0669	3.63464	2.37832	23.2984	18.5272	16.2689	8.09902	75.6664	74.1401	68.8213
CIMBL12	187.458	81.3171	10.5683	77.0889	26.1438	13.9234	5.93799	11.0047	3.6775	2.48997	18.0941	20.2078	17.1694	8.14369	76.0947	76.0322	73.3956
CIMBL120	161.812	55.9375	7.90582	74.2	33.4278	6.97325	6.38321	13.1096	3.68206	2.34706	20.3386	24.9214	16.1974	9.7965	73.9533	72.248	68.7097
CIMBL121	201.428	78.3324	8.36961	79.4546	33.5764	10.9794	5.7599	13.4348	3.50989	2.29533	22.5059	21.7986	19.3721	8.83906	74.2745	71.2463	69.4907
CIMBL122	195.722	80.5788	8.24929	64.248	29.6171	11.9477	5.4914	12.4109	3.49056	2.33925	19.2078	22.2667	16.6524	8.85842	70.527	68.2412	65.809
CIMBL123	178.727	61.0546	8.67589	74.2682	37.0344	13.6228	5.69766	9.48874	3.1652	2.02292	18.1798	17.8836	10.2368	7.62998	69.7775	67.9073	64.9165
CIMBL124	194.012	85.6252	8.89247	70.8788	31.3679	17.0237	6.05849	11.7763	3.47634	2.16434	22.0091	21.3358	15.345	7.71783	73.3109	71.6915	69.4907
CIMBL125	197.843	76.3111	8.90122	83.5287	32.239	13.9586	6.13399	13.6545	3.6485	2.4375	21.6193	19.9974	20.407	7.1922	71.2765	70.022	68.375
CIMBL126	192.76	79.2111	8.25366	65.1738	31.9743	14.7317	6.43491	11.8548	3.64777	2.404	18.8651	21.8244	14.7637	7.54212	72.2401	72.8045	68.7097
CIMBL127	162.715	64.1849	9.27532	59.9578	29.7332	16.8792	6.00159	14.8732	3.47634	2.21048	25.8127	20.4939	16.662	7.44981	74.7028	72.248	69.937
CIMBL128	209.359	77.6494	8.56869	87.7005	39.709	13.3807	7.13209	13.7907	3.51755	2.29943	20.2015	24.6428	24.731	8.10349	78.7715	76.2548	71.4989
CIMBL129	165.429	65.787	8.52494	69.166	33.4403	12.2562	5.26297	12.8562	3.56552	2.20285	23.3669	20.5677	17.1265	7.85631	72.1331	70.5785	68.7097
CIMBL13	175.185	67.0303	10.0323	83.9017	28.8711	11.4518	6.73186	11.6618	4.21952	2.52495	20.2508	27.3818	21.2504	8.25537	78.5573	76.7	73.5072
CIMBL133	161.746	68.1557	7.96051	64.1115	28.3945	11.6627	4.58509	11.4149	3.39883	2.13103	21.6514	20.6342	16.3767	8.31493	72.6684	71.8028	69.156
CIMBL134	167.907	59.4898	7.93426	68.2515	27.5816	10.3234	6.40933	10.8242	3.44679	2.14201	18.8009	23.6301	12.5469	8.29408	69.9916	68.6864	64.247
CIMBL136	186.334	71.6715	7.87738	76.0539	30.3	12.6388	5.70532	13.7399	3.45518	2.19206	20.3172	24.3341	15.5342	8.85991	72.4543	71.6915	69.6023
CIMBL137	129.968	45.147	7.75461	65.5566	30.162	4.70761	5.21989	10.5563	3.41232	2.15168	17.6336	20.7375	14.2249	7.20858	76.3834	74.7142	71.7638
CIMBL138	139.769	47.4401	7.47177	75.4798	28.1745	6.27433	6.20895	12.2151	3.65572	2.22924	22.615	20.8101	17.7212	8.46532	75.9876	72.4706	67.7056
CIMBL139	158.405	69.7646	8.12896	68.206	23.9959	9.93293	5.62585	12.1758	4.14017	2.65448	19.9199	24.6836	18.1243	8.50999	73.7391	72.6932	67.4825
CIMBL14	163.328	58.1074	8.69776	72.9716	28.3132	7.74246	5.76934	11.3231	3.67823	2.23746	20.7102	22.5103	15.6933	8.02308	74.0604	72.5819	69.2676
CIMBL140	146.791	49.5394	7.93207	70.7765	32.5709	6.12763	6.2493	13.0123	3.81629	2.36455	21.6964	27.6563	18.0247	9.71907	74.8099	71.9141	69.0445
CIMBL141	176.796	51.7093	8.23397	68.6837	32.9251	5.53636	5.77905	13.2214	3.56073	2.15288	23.3253	18.5119	16.926	7.9935	75.024	71.0237	67.4825
CIMBL142	169.969	59.1223	8.74808	70.5263	29.725	9.85484	5.80845	12.1368	3.89226	2.47534	21.74	24.459	23.3793	8.62753	73.2038	70.5785	66.8131
CIMBL143	145.64	62.043	8.82684	62.4668	29.3909	6.33708	5.11456	11.368	3.48947	2.12117	23.0542	21.6122	10.6612	8.35066	72.4543	68.3525	66.4784
CIMBL144	170.149	60.6099	8.44107	81.0424	28.1454	6.92416	6.14945	14.0126	3.67043	2.20768	26.9416	20.4339	20.0008	7.48405	75.7735	75.0305	70.0486
CIMBL145	161.216	56.1855	8.16469	74.2523	27.8911	5.80187	5.45187	13.0425	3.71175	2.29584	24.0159	20.3663	15.2892	7.41258	70.9553	69.0203	63.4661
CIMBL146	160.61	45.7313	7.6958	73.8929	32.0697	4.22442	4.39742	10.3281	3.34193	1.97919	18.5867	19.4463	9.01222	7.61808	68.9209	67.1282	64.1355
CIMBL147	160.502	59.6526	9.51597	76.6339	31.2695	10.7919	5.58851	12.5691	4.14784	2.76573	19.7775	24.3646	19.5151	8.21183	71.3836	68.7977	67.1478
CIMBL148	150.555	59.7268	9.36501	69.1614	30.1993	12.2757	5.38553	14.1957	3.62041	2.27635	23.5682	25.0118	14.1962	9.27237	72.1331	71.9141	70.0486
CIMBL149	160.013	58.5545	9.97976	69.274	30.9003	10.2492	6.0667	12.931	3.89817	2.32436	21.9063	23.6423	15.1349	8.15709	71.8119	70.4672	66.4784
CIMBL15	179.983	75.1104	8.83121	79.6821	32.7213	9.47888	6.08544	11.1886	3.70795	2.40177	19.8628	22.2697	14.5369	8.06477	76.523	75.0305	71.9452
CIMBL150	164.569	64.1877	9.45034	73.9702	30.1158	10.4366	5.57702	11.1568	3.83525	2.18853	20.2865	22.2941	15.1611	8.00223	72.7755	71.4689	67.3709
CIMBL151	160.665	60.1056	9.12437	71.1746	32.0183	10.4796	5.1794	12.1421	3.7499	2.43005	22.8087	20.3473	14.0909	7.95012	73.9533	69.3542	67.8172
CIMBL152	136.881	48.5468	7.89269	70.367	31.1211	11.3737	5.31372	10.7314	3.66619	2.46783	20.3643	17.145	16.0502	7.59275	69.4563	68.3525	63.9123
CIMBL153	155.673	58.6278	7.89706	65.5696	32.5418	11.2019	5.42957	10.2959	3.63136	2.20695	19.0672	23.6586	10.7242	8.11986	70.3129	67.0169	63.2429
CIMBL154	178.559	67.3077	8.88372	80.4782	33.4584	17.8729	5.76947	12.8284	3.28867	2.01306	19.0586	22.6235	17.8641	8.09902	70.7411	68.1299	64.247
CIMBL155	163.88	60.5658	10.5573	64.7985	31.1927	14.9085	5.39866	12.242	3.54309	2.24435	21.0432	24.0437	18.7703	8.27919	71.3836	69.4655	65.1396
CIMBL156	164.546	54.9576	9.05874	70.0372	35.017	9.17544	5.64787	12.556	3.44041	2.31971	17.8371	23.3447	18.949	9.03043	74.2745	71.9141	66.0321
CIMBL157	186.823	73.1535	6.63913	70.9971	29.7966	14.185	6.47513	11.4089	3.2097	2.13642	16.4771	21.2474	13.6697	8.23312	74.4886	71.4689	65.2512
CIMBL16	171.725	54.4081	8.55119	75.2873	30.4506	10.1086	5.61341	12.2279	4.19873	2.79631	19.3663	26.4662	26.0275	9.19345	72.2401	71.0237	66.8131
CIMBL17	167.315	43.9185	7.49015	81.5587	30.7661	8.76155	6.52026	12.1031	3.55658	2.15115	19.5761	21.0887	12.4995	7.64487	68.9209	66.5717	62.9082
CIMBL18	181.156	71.3296	10.5398	78.3741	30.9488	9.80799	6.51917	13.8579	3.60473	2.26779	21.8506	23.5069	20.0354	8.43456	77.5937	76.9226	74.6228
CIMBL19	197.133	77.5541	7.80518	81.4564	32.4031	9.58542	7.23057	10.6093	3.70194	2.39079	18.2869	21.7284	16.2775	8.55119	78.7715	76.7	74.5113
CIMBL2	172.115	63.7722	9.72161	84.3681	35.5913	7.13724	5.41959	12.0978	4.29758	2.89189	20.9211	24.8654	26.5368	9.27535	72.9896	72.0254	69.0445
CIMBL20	201.465	78.4232	8.27918	86.8627	35.0096	12.2445	6.60986	11.4833	3.56242	2.16285	19.0707	21.1223	16.2732	7.93076	82.6874	79.4825	77.3005
CIMBL21	158.032	62.6133	8.05896	77.5029	32.7514	6.92528	5.72816	11.939	3.78966	2.30575	23.0392	23.6417	13.0127	8.09604	73.525	74.3627	68.4866
CIMBL22	193.662	80.106	7.72424	85.2438	32.1495	11.6822	6.43943	13.9304	3.41032	2.20378	23.5168	21.337	16.3589	7.94267	77.2725	76.2548	74.3997
CIMBL23	197.436	80.8454	9.10468	75.9913	26.5636	19.4758	7.06547	13.3272	3.51281	2.20155	20.8826	20.4183	16.2188	7.98139	76.8442	75.6983	72.8377
CIMBL24	145.374	44.7328	8.72256	76.9653	30.2851	10.503	5.57989	16.0234	2.92469	1.93219	18.0043	22.4751	17.2027	7.90466	74.3816	71.8028	70.1601
CIMBL25	186.064	67.6509	9.46127	80.137	30.5163	11.1043	6.51233	12.6705	3.36709	2.17159	19.3648	22.5308	15.694	8.1035	79.4139	75.2531	73.1725
CIMBL26	203.728	78.068	9.48534	75.3055	30.9876	12.7989	6.56226	13.7341	3.51974	2.11949	20.4328	25.2687	19.4407	8.5219	71.2765	74.3627	73.0609
CIMBL27	162.498	63.8847	11.369	72.2687	32.9244	13.0058	6.73173	14.4494	3.64825	2.22877	20.8192	26.8298	13.084	8.33577	76.7371	75.4757	72.0568
CIMBL28	167.641	63.7593	9.85944	66.0223	30.7773	16.6586	6.11977	12.0601	3.64825	2.16456	19.8046	24.9174	13.6178	7.61062	73.8462	72.0254	70.1601
CIMBL29	190.413	75.6691	7.88394	85.7215	35.0245	13.4158	6.11895	14.8025	3.48947	2.47024	21.2167	21.9586	22.7513	7.61062	78.6644	77.9243	75.6269
CIMBL3	152.836	53.205	9.155	69.7642	25.3122	10.0657	5.66087	10.7122	3.60619	2.51206	14.4383	23.7308	14.7894	8.24345	74.4886	71.8028	69.0445
CIMBL30	188.719	67.844	8.93622	75.0621	27.6816	8.08996	5.36638	12.9328	3.71853	2.38316	23.4226	20.9795	14.8252	7.6538	72.8826	71.5802	70.1601
CIMBL31	207.142	97.084	8.18147	78.3013	31.9854	13.3377	6.38512	11.2152	3.38023	2.11503	21.5315	20.5098	13.5173	7.53319	78.5573	77.0339	74.9575
CIMBL32	177.3	78.7992	9.36064	62.253	31.1688	12.834	6.35066	11.324	3.42235	2.0873	19.6083	21.8732	12.2737	7.9382	74.3816	72.4706	71.0527
CIMBL33	210.034	97.2817	10.2401	79.284	30.561	11.116	5.55158	13.0454	3.48692	2.26296	23.4697	21.5761	16.722	7.71932	76.3089	75.3644	74.1766
CIMBL34	210.444	82.2322	7.89706	74.6663	32.1682	11.28	6.85333	12.1757	3.60801	2.18499	20.2551	23.6362	17.1265	8.34917	76.8442	74.8079	70.8295
CIMBL38	169.146	70.9316	8.27718	72.8863	29.3314	9.06026	6.31427	13.482	3.92863	2.40195	22.0326	22.6192	14.4564	8.12284	73.9533	73.361	69.937
CIMBL39	191.589	91.3325	8.8881	71.3793	25.1877	19.8896	6.34204	12.1215	3.81884	2.68423	20.5999	19.4076	19.9925	7.54957	79.521	77.5904	72.8377
CIMBL4	177.043	56.9413	9.44158	66.9026	27.6115	11.1785	6.10294	12.4199	3.70303	2.48835	17.8285	24.0388	17.8984	8.21218	72.7755	70.5785	67.9288
CIMBL40	171.708	61.7269	7.80518	75.7104	34.1355	16.38	6.51534	11.1205	3.44442	2.23598	19.5954	20.644	13.8103	8.16007	72.2401	70.4672	66.59
CIMBL42	176.827	62.7185	7.96051	73.5403	28.3945	4.00186	6.28746	12.6913	3.8234	2.32436	17.1625	28.7422	16.4547	8.9701	70.9553	71.0237	68.2635
CIMBL43	150.416	52.1026	9.03905	69.1273	28.8047	10.4171	5.36734	11.2788	3.76376	2.61556	19.1607	22.4497	15.4527	8.0603	72.4543	68.909	67.1478
CIMBL44	192.086	64.6653	7.15325	75.0644	30.7325	10.5811	5.78452	11.3084	3.23268	2.05856	19.9102	20.7149	12.7597	7.8846	69.9916	67.5734	64.8049
CIMBL45	180.194	58.6409	8.35758	67.444	26.8928	4.82768	6.35353	11.726	3.92571	2.30203	21.9234	20.8504	12.4881	6.93311	69.4563	67.5734	62.3504
CIMBL46	164.145	65.4103	7.68705	75.053	31.7319	9.38238	5.30127	11.0878	3.86407	2.63567	17.1282	25.1229	22.2476	9.72205	69.3492	68.5751	66.7015
CIMBL47	162.184	62.3004	8.43743	67.6715	31.9109	4.4665	4.46444	11.4725	3.40211	2.18294	22.2811	21.4065	15.1396	8.40576	66.7795	68.3525	65.028
CIMBL48	168.449	57.5791	6.89728	72.5053	32.7514	7.44571	5.95235	11.8935	3.68516	2.17866	19.2892	24.611	15.8372	8.37151	69.4563	66.4604	66.4784
CIMBL49	171.007	63.2889	8.23616	76.7704	30.4984	9.21839	5.66319	10.4496	3.7375	2.35413	19.9445	20.708	16.6677	8.32833	71.2765	71.3576	65.6974
CIMBL5	157.752	50.5716	7.09637	85.8011	31.7915	12.2484	6.25094	9.13496	3.53324	1.99017	18.2654	19.2817	10.0476	6.91971	74.5957	72.9158	68.1519
CIMBL50	153.478	49.6835	6.38062	74.0221	31.8466	6.56826	5.70712	13.2413	3.09539	1.91541	22.1682	19.4806	13.2975	7.52902	68.7456	68.8982	63.1043
CIMBL51	189.579	71.7889	8.6937	72.8001	35.8461	10.0233	5.82557	12.2622	3.44933	2.4348	20.3177	21.3871	14.4318	7.80681	77.0583	73.9175	71.7221
CIMBL52	165.385	57.4678	9.04342	73.1922	35.6062	17.1252	6.56992	13.1795	3.5936	2.22667	27.1855	20.9978	19.4779	7.79377	72.7755	71.8028	67.0362
CIMBL53	171.715	77.0718	9.18125	70.367	30.3858	10.1906	6.04085	13.0566	3.79932	2.29291	24.9354	23.754	16.7406	8.69612	78.8786	76.2548	72.6146
CIMBL54	198.014	72.4606	8.46368	77.6462	37.6534	11.975	5.82364	14.6627	3.94431	2.29794	24.5895	26.4546	18.5702	8.31369	66.8866	65.2361	61.2347
CIMBL55	161.817	52.5511	8.34773	73.3128	36.9747	11.4713	5.2761	12.2871	3.57373	2.15615	22.8872	23.0388	16.8621	7.34674	70.0987	68.4638	65.3627
CIMBL56	193.396	86.602	8.95154	70.5899	33.5188	13.9547	4.9771	12.5583	3.46138	2.23374	24.0222	23.1938	12.5638	8.08562	69.5634	69.1316	65.4743
CIMBL57	175.673	67.5828	8.39586	79.375	32.1339	12.5295	5.89777	12.3906	3.57081	2.32808	20.8918	21.6597	16.8907	8.53381	70.8482	68.7977	65.5859
CIMBL58	152.056	55.0163	7.86862	75.3078	34.4268	15.0597	5.62777	12.3826	3.39208	2.26854	18.9722	21.7237	16.2474	8.19878	71.7048	69.3542	64.5817
CIMBL59	185.194	53.3037	7.52297	78.5675	32.0899	9.54861	5.85373	11.9457	3.75136	2.51881	16.9483	27.0859	16.9574	8.59148	66.1371	64.5683	62.6851
CIMBL6	166.235	48.005	7.7483	69.0135	27.5257	7.82055	7.23535	10.5642	3.62333	2.37162	17.8714	23.1841	16.6191	8.49659	70.9553	70.4672	68.1519
CIMBL60	175.602	69.2535	8.50087	70.7992	29.5579	12.0375	6.00939	11.1073	3.81191	2.51193	16.0252	27.1836	17.9341	8.80778	69.5634	68.3525	65.2512
CIMBL61	177.126	67.6121	8.74808	69.7301	26.8247	8.14853	5.69219	12.6462	3.6226	2.32287	20.2144	23.3056	13.9204	8.55913	70.527	70.2446	66.59
CIMBL62	166.128	54.9783	9.24469	72.4712	27.4243	13.0878	5.99967	9.63379	3.06453	2.00022	15.5112	22.9926	7.72813	7.68209	72.026	70.2446	68.2635
CIMBL63	178.777	66.8658	9.27094	70.2715	26.0408	9.84313	6.0972	12.8928	3.70303	2.48197	18.5781	20.7855	16.4185	7.93076	74.3816	72.4706	68.2635
CIMBL65	196.205	95.3171	9.89225	69.15	32.0116	12.2601	6.96207	11.7296	3.90966	2.3787	23.6282	19.9473	22.048	7.79824	78.6644	79.8164	74.6228
CIMBL66	131.246	41.5226	8.87278	70.9698	31.1338	12.2054	4.55841	11.7202	3.07967	1.90123	21.0475	20.1072	12.438	7.61509	68.2785	67.796	65.6974
CIMBL67	173.26	68.5226	8.40024	77.6462	31.5074	11.7329	5.63064	12.1314	3.51208	2.05157	24.2903	20.9612	14.1891	8.23601	74.9169	73.9175	72.7262
CIMBL68	175.916	67.7301	8.6912	76.0561	29.0724	10.9091	6.87972	10.7708	3.35633	2.14312	15.8518	21.2794	12.2465	8.05584	77.4866	76.5887	75.4038
CIMBL69	135.174	44.5836	8.80059	71.8115	31.4448	11.8891	4.39168	12.2385	3.13128	1.99873	23.4428	21.9861	11.6304	7.96352	68.9209	69.3542	64.9165
CIMBL7	203.934	95.1689	10.1176	76.3155	29.64	11.323	5.3884	13.0141	4.07435	2.63232	20.5163	25.1448	20.0154	8.10349	80.0563	76.9226	73.9534
CIMBL70	180.41	91.409	9.18125	68.6268	28.3088	10.9364	6.9012	11.3301	3.60619	2.23951	21.2464	21.5011	13.4315	7.71336	77.5937	75.587	73.5072
CIMBL71	190.903	73.4735	8.1049	80.6602	28.1484	9.40972	7.2411	13.7517	3.79075	2.61389	22.5616	23.8985	20.7644	8.22112	74.0604	73.6949	71.6105
CIMBL72	194.172	78.3925	8.41555	76.1335	36.7584	11.4156	5.36706	13.3962	3.30527	2.07428	20.4392	22.6144	15.3683	8.60231	76.7371	72.1367	69.7139
CIMBL73	210.193	70.4199	7.60829	80.2621	39.1748	14.0952	5.65936	11.7193	3.73713	2.43787	20.9982	22.3033	17.1908	7.86971	68.8139	66.7943	63.9123
CIMBL74	161.259	57.8132	9.55097	62.8831	27.4996	13.596	5.99352	13.3237	3.37567	2.14387	21.281	20.5098	12.7096	7.91736	73.7391	72.8045	68.9329
CIMBL75	171.303	55.8741	9.25782	61.905	31.2934	8.2032	5.49851	12.4463	3.93592	2.39954	19.5111	27.3568	19.2597	8.7929	71.8119	68.1299	66.2553
CIMBL76	143.139	54.8741	7.0723	66.0632	26.9037	6.33959	5.03482	9.90089	3.58066	2.19336	18.1412	23.3032	11.2159	8.52488	67.3149	66.1265	64.5817
CIMBL77	195.3	69.0658	9.29938	86.6997	37.8398	3.90689	5.60041	12.8098	3.47579	2.20658	22.703	24.3945	13.5325	8.04988	73.9533	72.4706	68.8213
CIMBL78	144.034	61.4356	9.6516	64.9804	31.1241	11.9789	4.82062	10.543	3.10575	1.76241	17.6202	22.0813	8.82878	8.04541	71.8119	70.2759	66.59
CIMBL79	145.042	48.699	8.50306	67.2825	33.1347	9.72208	4.93456	11.7373	3.59543	2.44866	19.6466	21.8506	17.0539	8.19283	71.0624	69.5768	64.9165
CIMBL8	181.842	70.884	8.2471	69.332	24.6955	7.6995	6.20348	10.8225	4.04571	2.6913	18.4625	25.1979	16.3046	8.10349	73.0967	70.9124	66.7015
CIMBL80	182.436	70.7268	8.01739	77.5666	32.9885	15.946	6.41617	11.651	3.76157	2.47322	20.3386	26.4167	16.8871	8.85388	77.9149	76.8113	73.6187
CIMBL81	157.461	57.1532	7.54047	67.5008	24.7812	10.6123	6.03182	11.5495	3.78054	2.60161	19.2858	22.0837	17.5649	8.23045	72.026	69.2429	67.1478
CIMBL82	192.148	83.4347	8.76777	70.9334	28.9956	9.81579	6.09405	12.7408	3.65032	2.3372	20.5771	22.1935	20.4142	8.59933	74.8099	73.6949	72.0568
CIMBL83	107.198	28.8147	8.8334	72.9261	29.0657	10.3468	5.4903	11.9815	3.83315	2.58141	21.707	22.8395	13.9581	9.23663	68.7068	68.1299	64.9165
CIMBL84	165.254	52.5795	7.10949	73.9725	29.5214	6.09472	5.91214	12.0224	3.57213	2.2738	20.9172	22.2424	18.3217	8.51594	68.2785	67.5734	63.6892
CIMBL85	147.734	60.0726	8.05802	71.796	27.8894	8.95979	5.25995	9.85771	3.24387	2.17414	18.6803	21.6254	15.8596	7.75451	71.3343	70.9026	67.6999
CIMBL86	186.929	76.0312	9.24257	68.7366	32.791	9.21475	5.02376	12.8842	3.2266	1.91541	22.4172	20.9105	12.0165	7.54831	72.026	72.4706	68.0403
CIMBL87	175.553	55.1353	7.77966	70.7803	30.9212	9.37067	5.7532	12.4711	3.01456	1.78102	18.9722	24.4851	11.3136	8.85435	69.8846	69.2429	65.6974
CIMBL88	157.625	59.7639	8.72183	75.8378	26.5413	6.17281	5.85756	10.3513	3.95456	2.70479	18.4423	21.3871	25.2874	7.80257	72.5614	71.8028	68.9329
CIMBL89	147.861	51.2172	7.65861	70.7992	31.5566	7.24267	5.29416	12.3493	3.36341	1.9547	21.7474	21.1137	12.4168	7.90842	69.6704	68.1299	64.8049
CIMBL9	150.155	57.1124	8.08521	78.3309	26.9485	6.81707	6.37801	11.6711	3.50515	2.22667	21.6493	19.5459	15.5637	8.24196	76.4159	75.1418	72.6146
CIMBL90	144.945	56.6733	7.81284	79.9892	29.2428	3.7832	4.56881	10.9923	2.77528	1.79144	18.2226	18.0806	10.3468	7.57575	74.0604	73.2497	70.8295
CIMBL91	183.719	71.1688	7.77674	77.8577	31.5604	4.48212	6.19185	12.2102	3.79823	2.23077	22.8465	22.1386	18.2986	7.84082	72.026	72.1367	70.0486
CIMBL92	148.145	48.979	7.28451	73.3924	34.2101	3.9405	6.3114	11.9811	3.48637	2.09698	22.6002	21.4279	13.2314	8.59486	69.7775	71.9141	66.9247
CIMBL93	160.365	63.3461	6.86884	71.7319	26.1199	12.8711	5.94565	9.49582	3.33737	2.15094	18.9936	21.3638	13.2914	7.74016	71.4906	71.4689	65.9206
CIMBL94	151.641	50.5701	7.29982	76.452	26.8731	5.29372	5.57415	9.79299	3.48035	2.17773	19.4434	21.7726	9.34337	8.6842	69.9916	68.7977	66.7015
CIMBL95	178.097	63.8515	8.89028	80.3418	32.4083	14.3061	6.15205	13.3024	3.37895	1.97566	22.219	21.2235	16.2546	7.71485	69.028	67.2395	64.247
CIMBL96	168.889	65.6406	9.91194	69.1955	30.6229	12.7638	5.45542	12.6542	3.80261	2.3867	19.9574	25.2589	16.5019	8.17347	69.9916	70.6898	67.7056
CIMBL97	154.473	60.2082	9.91745	71.2018	24.77	11.811	5.54816	12.389	3.50333	2.29757	18.4326	21.6005	15.223	7.47065	72.2401	70.9124	68.0403
CIMBL98	167.105	59.4446	9.41899	66.7957	26.5927	12.877	5.60889	11.7529	3.66072	2.42149	21.1305	23.2897	17.3724	8.79141	70.2058	68.909	65.9206
CIMBL99	152.696	63.2765	9.97976	59.4323	27.9784	8.76546	6.51917	12.0748	3.98407	2.29347	21.6578	24.4231	13.8532	8.01414	77.0583	73.6949	71.6105
CML113	162.343	53.4945	7.99551	72.2892	26.9626	9.93488	5.4401	11.4982	3.77434	2.35562	18.077	24.156	14.6837	8.72075	72.3472	70.5785	65.5859
CML114	195.505	75.5733	7.70017	79.9892	32.2539	12.5696	6.51342	12.0457	3.55768	2.13308	23.2063	27.5618	12.5024	8.52786	71.4906	69.3542	67.1478
CML115	188.637	76.1614	7.94082	78.5106	30.423	11.9477	6.16108	11.9086	3.62041	2.2477	24.0223	25.3809	12.1879	9.0922	71.2765	68.5751	66.2553
CML116	183.487	68.6617	8.13771	72.3233	29.6512	12.0824	6.11512	10.8663	3.93228	2.41814	21.1096	25.692	13.2085	8.49361	70.527	69.3542	66.2553
CML118	158.928	55.878	8.85966	74.2227	31.1763	10.0958	5.61067	12.6175	3.19548	1.90011	23.5768	22.0739	12.8997	8.30748	73.525	71.5802	69.7139
CML121	187.56	77.0246	8.59932	62.0597	28.1443	13.9371	5.40304	11.3876	3.03371	1.44422	21.1567	20.4244	5.98068	7.30537	72.5614	71.135	69.156
CML122	173.318	63.9625	7.94301	68.5359	34.3652	12.0805	5.85441	13.1848	2.51595	1.36129	23.4376	17.3681	4.78354	7.09244	73.9533	70.6898	67.0362
CML130	149.944	56.9378	7.43546	74.1203	29.8547	11.3542	4.75839	10.4531	3.62005	2.17127	19.0364	20.0193	8.81163	7.36046	68.8139	66.9056	62.3504
CML134	166.17	76.423	8.41336	78.6243	29.6885	9.97309	4.86754	11.8911	3.83325	2.35841	24.6797	25.0606	14.4249	9.08028	72.6684	69.3542	67.3709
CML139	180.113	66.9645	8.44618	71.7432	38.3358	12.2171	5.73883	13.5536	2.6334	1.39794	24.4335	17.6975	5.08372	7.09095	72.9896	70.8011	66.4784
CML162	197.883	92.974	9.64942	73.3401	29.6295	12.2952	5.52053	12.1633	3.57993	2.44869	21.2295	19.804	20.5443	7.70592	72.7755	70.6898	69.156
CML163	204.625	97.5848	8.80059	79.4205	32.5261	13.572	5.12893	12.02	3.7623	2.43415	20.4928	22.1142	16.5214	8.27026	79.521	77.3678	75.0691
CML165	173.044	71.7523	7.82268	88.872	31.3105	9.03097	5.34627	11.1373	3.44059	2.31171	19.7303	17.5839	14.5483	7.90019	78.8786	76.5887	73.1725
CML166	213.134	101.055	8.9231	78.7949	33.2354	13.2011	5.26106	12.6745	3.89325	2.41777	21.0239	22.2642	16.8549	8.11861	78.7715	76.3661	74.2881
CML168	199.612	82.5544	7.47921	81.627	27.1342	9.15592	6.18118	12.6402	3.51865	2.40772	18.2911	24.5372	17.2242	8.97522	74.8099	73.5836	69.6023
CML169	197.65	82.1261	8.60369	88.7811	34.0401	15.7664	6.99612	11.997	3.55294	2.34111	22.0198	23.4453	15.2607	8.35811	78.2361	75.8096	73.7303
CML170	167.178	69.8372	8.82246	82.0364	33.1992	8.51166	5.50521	13.2317	3.56534	2.27598	21.6172	20.0523	12.8025	7.92927	73.9533	73.361	70.718
CML171	218.928	84.5553	8.87278	79.3591	30.4327	10.6045	6.98163	12.5884	3.83088	2.3973	24.4163	22.0324	21.9165	8.02755	77.0583	74.9192	72.0568
CML172	202.314	76.1328	9.01061	77.1571	30.5043	9.74551	6.54789	12.5056	3.78364	2.43173	22.6923	23.1439	23.5332	8.24345	77.8078	75.8096	73.0609
CML189	168	63.9365	7.83143	72.7555	28.9837	7.12888	5.49372	10.1521	3.49567	2.19615	18.7366	19.2122	11.6357	7.76399	70.4199	67.796	65.2512
CML191	154.644	46.4361	8.05458	65.7664	25.3051	11.239	7.39812	8.96338	3.64741	2.49555	17.0768	19.0132	14.201	6.99863	71.3836	70.1333	68.2635
CML192	149.26	60.859	9.05655	76.759	23.849	8.17587	5.21989	9.87966	3.83379	2.58338	19.2463	17.9049	16.1545	7.82951	75.8806	75.2531	73.1725
CML20	194.967	85.5	9.11343	82.6961	38.4588	6.81316	5.69301	12.0069	3.51682	2.14908	18.1241	26.235	16.478	8.87629	76.523	74.9192	70.6064
CML223	199.916	73.9441	7.86425	88.5308	26.1913	5.20447	6.42438	13.4563	3.96219	2.83458	21.3816	26.9944	26.3319	8.69165	74.9169	75.3644	71.4989
CML225	188.855	65.7519	10.1023	81.9113	30.5293	11.2683	6.64843	12.2022	4.00304	2.72815	18.3939	24.6519	16.5441	8.07668	74.9169	70.8011	69.2676
CML226	195.633	82.5614	8.0152	90.9193	28.5138	10.464	6.38225	11.434	4.14511	2.73764	20.3878	24.5635	17.693	8.50254	76.9513	75.6983	73.6187
CML228	169.087	74.7077	9.24032	75.053	26.586	8.73813	5.24478	12.1589	4.16298	2.78471	18.9658	27.2781	21.572	9.34533	73.0967	74.474	72.8377
CML27	171.744	61.653	9.03686	85.2211	31.0756	12.9551	6.69507	12.3879	3.78929	2.53407	19.484	23.1207	20.0711	8.55317	78.6644	75.4757	71.4989
CML28	177.123	75.7857	8.6212	77.4642	31.0928	13.5017	5.76797	12.296	2.97809	1.92244	20.2144	18.396	12.5667	6.8542	82.0907	82.0158	78.7508
CML286	177.577	73.1822	8.95154	77.1571	26.5263	10.6397	6.2121	11.1529	3.26788	2.07186	18.7709	21.8988	15.78	7.97096	76.8442	74.9192	72.9493
CML287	196.563	82.2909	9.27751	80.3236	26.8679	9.53857	6.66758	13.9322	3.72838	2.47583	21.2381	23.5355	21.1017	8.24048	78.022	77.3678	76.1848
CML290	176.024	87.445	9.00186	68.8657	27.0186	14.7981	6.27789	12.1095	3.34753	2.02441	21.462	18.8331	13.5511	7.89502	77.9149	76.5887	73.3956
CML298	155.123	62.4819	8.79184	67.287	28.5437	13.4588	6.11375	10.7353	3.66786	2.2441	19.4472	21.6816	16.1399	8.00521	78.3432	75.8096	73.9534
CML300	199.111	93.644	8.65839	83.2193	31.3329	15.946	6.31236	12.6126	3.81519	2.24193	20.0195	24.1084	16.504	8.41767	80.9129	77.813	73.0609
CML304	200.774	79.0272	7.99114	71.9366	33.7679	13.4744	6.72694	12.9101	3.1725	1.97528	21.1117	22.4893	12.2325	8.42809	74.1674	73.4723	70.6064
CML305	197.014	94.168	8.77944	84.497	30.8593	15.7937	6.17352	11.8493	3.64285	2.27133	19.0257	24.3316	13.8008	8.33577	82.1424	77.4602	75.2922
CML307	181.556	79.1771	8.22522	78.0534	33.7075	10.6358	6.72119	11.9121	3.12763	2.06944	19.0364	23.0597	15.6471	8.09952	80.9162	78.4624	75.5154
CML31	187.519	74.472	8.46587	80.6261	29.6646	8.24615	6.67811	11.4195	3.36527	2.23728	18.2226	21.4553	13.9218	7.98501	74.5957	73.6949	70.8295
CML32	164.474	74.1427	8.28432	80.1507	26.5703	12.1703	5.55131	11.1787	3.57867	1.90463	18.2193	23.1905	14.4685	7.98705	76.7371	76.0322	73.5072
CML323	152.576	62.1752	7.79986	79.2271	31.1241	5.47277	5.77234	12.4172	3.55065	2.37898	21.1305	20.2371	14.2083	8.59988	73.525	72.0254	69.8254
CML324	175.198	59.0366	9.84412	75.3078	30.8929	15.2822	5.24177	11.5857	3.6164	2.28808	21.5836	28.5836	13.9461	9.24259	72.1331	70.6898	67.0362
CML325	159.291	49.0477	8.38274	70.3898	30.5797	9.85094	6.35818	11.8785	3.93191	2.55807	20.814	25.628	20.9574	8.56955	70.3129	67.796	65.809
CML326	172.856	54.4519	8.09396	77.9647	33.9916	12.3264	6.43163	12.3331	3.53306	2.36251	20.6727	21.5712	14.3034	8.38789	71.9189	69.6881	68.0403
CML327	174.409	76.675	8.0327	77.8373	32.9997	8.51361	5.6937	11.0188	3.22028	2.13866	16.415	20.3352	17.7011	7.78484	74.7028	74.6966	71.1642
CML338	183.497	71.1773	8.22522	79.102	33.6642	11.729	5.4401	11.6326	3.72747	2.26649	19.5504	18.7401	13.1574	7.86673	73.3109	69.0203	67.3709
CML360	205.423	92.4944	7.72205	74.4388	32.8125	13.123	5.57169	11.7255	3.43476	2.27412	22.2704	21.495	16.2538	8.91054	76.3089	73.5836	70.6064
CML361	176.43	65.9528	7.78987	74.3933	29.1179	8.3789	5.27063	11.4296	3.43913	2.27896	19.105	20.9731	19.4578	8.70058	73.2038	71.8028	68.9329
CML364	208.171	76.8121	9.16156	70.6991	29.7809	15.2783	7.32932	11.4046	3.59087	2.2142	19.6028	21.1022	13.6931	8.39384	77.7008	75.1418	71.1642
CML408	192.778	78.5344	9.02373	83.1511	35.1401	14.0796	6.35818	12.4313	3.41743	2.02013	21.9895	23.0274	13.6745	8.17198	77.1654	82.1537	72.0568
CML411	163.422	62.3765	8.69339	84.8344	34.5211	10.3351	5.47361	12.0412	3.93702	2.54988	21.0625	26.4485	17.8555	9.34235	73.3109	71.5802	68.375
CML412	176.906	72.4255	8.52275	74.7914	30.9041	13.0058	6.77577	11.01	3.7437	2.53853	18.6867	26.2472	15.74	8.98945	77.1654	75.1418	73.5072
CML415	189.871	73.8382	8.55775	81.2175	34.674	7.84397	5.46787	12.9186	3.47324	2.12619	19.6379	25.1735	20.8216	8.48616	77.4866	75.3644	72.9493
CML422	167.842	57.0049	6.95854	63.9773	29.9532	13.8024	6.00009	12.7567	3.18144	1.73915	20.9854	24.3164	8.27131	7.80866	68.7068	66.2378	62.6851
CML423	156.174	65.119	8.01301	71.5613	30.3298	15.2607	5.78096	10.4174	3.35451	1.84764	17.8114	22.529	7.95684	8.06477	68.3856	66.2378	63.0198
CML426	175.428	70.6417	8.35867	66.6933	27.9657	13.8688	5.74362	10.8525	4.0231	2.50485	17.987	27.6563	18.6369	8.91351	67.8502	66.5717	64.247
CML428	171.154	74.5029	8.75683	58.8909	27.6599	10.5303	5.30893	8.95578	3.74479	2.50876	17.0126	20.7342	13.1699	7.15647	74.9169	72.6932	69.3792
CML430	199.192	96.5607	10.122	70.1964	26.1109	13.8473	6.35271	10.5005	4.19362	2.72163	17.8264	24.919	17.927	8.43852	78.2361	77.4791	74.2881
CML431	181.145	85.4526	7.77893	75.103	25.7134	16.8733	5.83075	11.9928	3.9155	2.70023	20.6213	21.6383	19.2778	8.34173	81.3412	78.926	74.9575
CML432	129.348	52.6235	9.21406	74.1658	31.8587	4.83353	4.87643	12.0635	3.58631	2.21365	22.0348	23.3068	12.1093	7.99628	72.1331	70.4672	67.3709
CML433	151.648	62.2993	9.23594	72.1868	31.5566	10.421	5.59945	12.41	3.50643	2.2356	20.3172	22.881	16.5948	8.09306	82.519	78.3695	76.1848
CML451	169.202	51.3655	10.3495	71.766	33.2384	12.327	7.3482	12.994	3.6361	2.29533	19.0022	24.7099	18.3844	8.55764	79.3068	77.3678	74.1766
CML454	197.498	73.5902	8.4068	93.831	32.7178	13.6072	6.65226	13.727	3.54345	2.25737	22.8058	21.8915	15.6971	8.0603	75.1311	76.1435	73.8419
CML465	199.232	94.7555	9.8835	73.6313	27.6085	11.69	5.76263	12.3994	4.13891	2.59603	20.1822	23.8741	16.9359	7.95905	78.7715	75.9209	74.7344
CML470	165.014	66.4606	7.8205	72.1754	29.543	16.0553	5.07148	10.6023	3.63738	2.27877	17.2696	24.3276	14.0104	8.67676	67.3149	65.57	63.6892
CML471	152.067	62.8584	8.31273	66.0564	31.7766	10.7939	5.0552	11.6857	3.75683	2.58115	19.1221	20.5769	19.6089	7.76399	70.4199	69.1316	67.7056
CML473	147.992	60.1967	8.2646	60.0511	26.6196	13.6384	4.90584	9.71781	3.7127	2.25179	18.8565	24.0602	13.6531	8.82864	68.4927	66.7943	64.6933
CML474	163.436	51.8143	7.12043	68.8907	29.7295	4.02919	4.38552	9.09605	3.01639	1.84429	12.8898	25.1765	8.81449	8.54428	72.026	69.2429	66.3668
CML479	206.085	71.219	9.19219	81.5133	33.7268	14.9308	6.85948	14.2072	3.86626	2.33534	26.6287	23.6759	18.7918	7.90098	73.6321	72.6932	70.2717
CML480	186.81	93.3905	8.43086	80.567	32.0198	22.1465	5.96097	11.5	3.58449	2.43601	21.6279	22.0654	13.6554	8.45043	76.0947	74.5853	71.4989
CML486	198.477	80.0798	8.89028	75.2691	31.1502	9.42924	5.97437	14.8856	3.96656	2.63697	24.6155	22.1447	24.9669	8.1824	73.9533	73.5836	72.503
CML493	188.891	77.0324	8.87059	68.3084	27.2833	12.4084	5.93799	11.51	3.6733	2.30501	22.4396	18.3747	17.6054	7.14474	74.7028	74.1401	70.9411
CML496	167.777	67.8805	9.31689	79.0679	26.2094	13.4822	6.29006	12.3756	3.54947	2.20099	21.1974	22.2087	14.4164	8.01414	79.521	77.7017	75.2922
CML497	170.855	74.761	9.25344	73.927	31.2397	7.29343	5.17776	10.8893	3.62716	2.24993	20.4135	24.8831	14.1443	8.94478	78.5573	77.4791	74.9575
CML50	189.455	98.256	7.72642	74.6549	25.7657	8.8006	5.57046	10.2458	3.70394	2.26668	19.0793	21.3028	14.8276	8.11838	74.8099	75.9209	72.7262
CML51	196.401	78.4545	8.52275	79.9323	37.3103	13.5302	5.99543	13.4942	3.2936	2.11112	23.0221	22.4509	17.0422	8.86289	74.8099	72.9158	69.7139
CML69	173.051	61.9271	9.56191	84.8116	28.4952	10.6162	6.4397	13.061	3.49968	2.35506	19.6682	25.4358	18.737	8.85991	74.1674	73.2497	70.1601
D047	186.797	75.4411	7.6411	74.2455	30.2478	9.71818	5.08488	12.0734	3.14879	1.93062	22.4974	21.0649	12.4538	8.02308	66.8866	64.9022	62.3504
D863F	177.524	57.7769	9.20969	73.563	33.2943	7.42228	5.76756	12.7833	4.11119	2.56607	23.6025	26.4137	19.2368	8.56657	70.8482	69.1316	67.3709
DAN3130	139.268	44.6369	8.18803	59.8964	26.0192	3.04133	5.38074	11.2125	3.40758	2.05288	19.4472	24.9752	9.82937	8.30725	68.1714	65.4587	63.2429
DAN340	153.398	63.4883	9.75224	72.0731	27.1416	8.58585	4.84743	10.7655	4.26785	2.50188	21.3109	21.2003	11.173	8.46532	72.4543	71.2463	69.8254
DAN360	189.456	68.426	8.26022	76.5088	31.0868	5.94634	5.62968	12.1261	4.22189	2.61196	21.4188	23.1573	18.6274	7.68656	70.527	69.5768	66.1437
DAN4245	202.653	74.5562	8.72621	73.9338	31.406	9.20277	6.42629	11.1621	4.30396	2.43415	23.8338	23.5725	18.0953	7.12669	72.9896	71.0237	66.1437
DAN598	149.086	47.6742	8.42211	66.1815	30.6058	9.92122	5.78862	10.2582	4.67801	3.05973	18.5096	20.8807	17.1694	8.15709	70.4199	68.7977	64.9165
DAN599	171.801	66.2558	9.3147	73.5972	26.2392	4.62436	5.00733	12.1939	4.13471	2.88705	18.2048	24.6629	25.0898	8.25983	69.9916	67.796	65.6974
DE.EX	160.519	62.3801	8.89533	71.1217	27.9393	9.57679	4.91187	11.8014	3.75377	2.54308	18.7093	27.1203	17.3809	8.52355	76.6301	73.0271	70.6064
DH29	163.112	54.4475	8.83559	65.3171	28.5511	8.42966	5.99543	11.7078	3.79094	2.58673	18.9831	25.0454	14.6608	8.91054	69.1351	67.0169	64.6933
DH3732	157.939	70.1185	8.29523	74.4684	26.3735	13.0098	4.92786	12.3747	3.79203	2.12433	23.2898	23.0964	11.6901	7.67167	69.3492	68.1299	67.3709
DONG237	128.1	28.6743	7.70564	62.4339	26.9365	4.96629	5.21524	11.0905	2.98265	1.92337	18.7901	16.7232	11.69	7.42944	67.9573	63.7892	61.4579
DONG46	154.436	61.5269	6.78107	57.8025	26.8729	10.9332	5.00333	11.8095	3.93028	2.7079	19.1033	19.6642	16.1799	7.42598	66.03	63.1214	58.1108
DSB	171.985	63.0021	7.84018	75.6353	32.0488	10.9208	4.9518	13.2715	3.50242	2.28063	23.0628	22.4802	16.5476	8.31642	66.4583	65.3474	61.5694
EN25	186.321	79.7784	9.04342	65.3285	25.1206	8.25786	4.93552	12.9112	3.88978	2.34148	26.755	21.9733	14.4884	7.43343	67.529	65.7926	63.5776
ES40	190.87	85.7478	8.27554	84.3908	35.8262	8.61513	5.87096	12.0908	4.31308	2.99237	20.6855	22.1508	17.9913	8.96861	72.5614	69.6881	67.2594
FCD0602	192.352	71.3002	8.72621	74.9165	30.6281	5.3177	5.60575	11.997	4.09222	2.3787	22.8379	25.4145	21.2432	8.23899	67.9573	68.0186	65.028
GEMS1	215.451	68.7034	8.48981	74.7554	28.5271	8.59247	5.84688	12.1843	4.01091	2.34738	22.4745	23.2935	14.0281	7.50412	71.647	68.1058	64.3259
GEMS10	183.6	50.8558	7.96472	68.8709	31.9014	4.9373	6.23225	11.3621	3.67847	2.20448	19.8965	22.3403	14.3517	7.64036	72.7707	69.7107	66.7437
GEMS11	184.318	65.093	7.53298	73.7121	35.6132	6.31488	6.17987	12.0322	3.69793	2.21928	22.0823	22.102	14.6453	7.60354	69.7742	68.1058	65.1318
GEMS12	203.023	77.7172	8.51314	70.415	31.294	14.2497	6.80143	11.276	3.81728	2.21928	24.3385	23.5318	17.0206	8.41972	73.5199	72.1181	68.3556
GEMS13	200.157	90.6854	9.17825	76.3344	33.5549	12.3395	5.68261	12.7883	3.59252	2.08512	22.6728	22.5786	13.2875	7.5397	74.269	72.1181	69.5645
GEMS14	188.729	68.6621	9.39607	72.8356	35.0058	8.99656	5.53965	13.4984	3.9428	2.62813	20.6236	22.5786	21.4142	7.86129	70.5234	66.0997	63.9229
GEMS15	181.964	69.2027	8.90988	74.3172	28.1221	13.5885	6.37255	10.8841	3.24709	1.91869	21.0864	23.7702	8.24335	8.25528	73.8944	72.9206	70.3704
GEMS16	190.248	61.4992	8.61816	67.0763	34.1285	8.81288	5.78828	12.8022	3.95253	2.47851	24.127	23.0552	21.7044	8.55353	69.0251	66.5009	63.117
GEMS17	210.27	70.3208	7.59521	82.9145	29.9274	8.55573	6.4205	12.6408	3.45143	2.16077	25.1846	20.6722	16.7404	7.55199	74.6435	70.5132	68.7586
GEMS18	217.633	74.9466	8.87487	77.656	36.5108	12.2734	6.20597	15.8729	3.96226	2.45834	26.3084	22.5786	23.7962	7.78764	72.3962	70.112	66.3407
GEMS19	200.614	82.472	8.6765	81.5581	33.6223	10.8333	5.82557	12.6362	3.66549	2.21625	23.0694	22.5786	16.6803	8.25528	76.5163	72.1181	69.9675
GEMS2	160.609	52.9787	8.13586	70.7072	27.4473	6.20467	5.5583	11.2945	3.49035	2.09017	22.3291	20.6722	12.4768	8.09104	67.9014	66.5009	63.52
GEMS20	205.593	79.1608	9.645	79.7844	30.6529	12.0272	5.96232	13.1941	3.9574	2.61468	18.363	23.5318	23.7461	7.95702	75.7672	74.1242	70.3704
GEMS21	186.448	50.2239	8.01139	70.415	34.0948	8.84962	6.87513	11.3682	3.68495	2.23945	21.0599	20.6722	17.8144	7.48203	73.8944	72.9206	68.7586
GEMS23	179.674	64.0228	8.23699	77.3221	31.8339	9.98841	6.66593	12.4256	3.82247	2.17893	24.5501	22.3403	18.1705	7.08068	72.7707	70.112	67.9526
GEMS24	186.875	72.09	8.94877	73.4617	34.6347	11.2742	5.83179	12.2074	3.9321	2.25357	23.2413	23.2935	20.0431	8.36574	72.0216	68.9083	67.1467
GEMS25	204.389	77.6619	9.39607	73.9833	33.1162	7.56388	6.17987	13.6552	3.8095	2.25828	22.0647	23.5318	19.8763	7.83446	70.5234	68.9083	66.7437
GEMS27	209.744	74.3323	8.55982	71.0202	33.1499	6.79244	6.13014	13.3647	3.3298	1.93886	24.5897	19.7189	11.7963	7.16168	72.3962	70.5132	67.5496
GEMS28	190.939	65.582	8.43146	70.6655	30.6866	5.95802	6.06301	13.4154	3.42224	1.96408	25.7134	20.4339	12.8872	6.81188	72.3962	69.7107	67.9526
GEMS29	178.907	62.82	8.47328	64.7392	31.699	5.38075	5.52101	10.2617	3.55262	2.01351	19.685	23.5318	14.1382	8.11167	70.8979	67.3034	65.1318
GEMS3	185.09	74.4981	7.18292	71.1245	27.3123	3.48626	6.51551	10.8933	3.45629	2.24147	19.0152	19.2423	12.717	8.1669	74.269	72.5193	69.1615
GEMS30	176.077	54.6435	8.15531	71.3958	34.0948	7.85776	5.97475	14.1992	3.64214	2.15573	25.0789	23.7702	16.4801	7.76187	73.1453	71.7169	69.5645
GEMS31	173.575	56.9472	8.93321	62.8194	32.4413	8.37206	5.97475	12.6039	3.82118	2.32418	22.5935	25.6766	14.7787	8.98378	69.3997	67.7046	64.7289
GEMS32	198.773	78.3806	8.81653	71.0828	34.5672	9.6578	5.25995	14.2146	3.50981	2.13724	23.3338	21.8637	13.044	7.95702	72.3962	69.7107	67.9526
GEMS33	216.243	103.365	8.7893	79.3879	33.5211	12.4864	6.21716	14.2822	3.93405	2.06999	25.8721	22.5786	16.3	7.39366	77.64	77.3341	73.1912
GEMS35	191.675	84.009	8.67261	71.4167	30.1468	7.63735	5.16423	13.7382	3.57306	2.0599	26.4406	23.5318	14.9789	8.31419	71.2725	69.3095	66.3407
GEMS36	209.164	93.118	9.48942	75.3814	30.6192	11.7832	6.11771	14.9415	4.04011	2.34738	25.5151	24.2468	21.7945	8.14849	72.7707	70.112	67.1467
GEMS37	201.034	80.0086	9.1627	80.7652	34.3647	11.2742	5.94989	13.2171	3.97199	2.20112	21.8135	23.5318	20.2933	8.13745	72.7707	71.7169	67.9526
GEMS39	214.611	90.3308	8.5676	81.6416	34.7359	7.39595	5.4482	14.711	3.72095	2.08916	23.9816	23.0552	16.7103	7.9607	70.1488	69.7107	67.1467
GEMS4	216.141	76.4139	7.2296	74.8389	32.9812	5.87405	6.74904	13.2771	3.87177	2.31611	23.4263	23.0552	16.26	7.85024	72.3962	71.3157	68.7586
GEMS40	200.719	93.1549	8.74263	76.6126	33.9598	14.066	5.88773	14.4344	3.84064	2.08512	26.7711	22.8169	20.1165	7.70086	76.5163	73.3218	70.3704
GEMS41	189.581	75.5609	9.24049	78.9289	33.8923	10.7966	5.70748	13.0927	4.00118	2.43312	21.6813	22.5786	19.2124	8.15254	72.3962	70.9144	67.1467
GEMS42	202.128	86.6923	8.29922	76.9256	32.61	13.8456	6.02447	14.0425	3.98659	2.2213	26.7711	27.3448	21.3642	8.43244	71.647	69.3095	66.7437
GEMS43	194.224	82.1525	9.3105	71.5419	30.5922	7.54919	6.15998	14.5281	4.09362	2.22802	25.8016	26.1532	19.3692	8.9291	74.6435	72.1181	69.9675
GEMS44	175.781	61.9809	8.80486	67.5354	31.8002	5.31778	4.68687	13.2909	3.97783	2.45027	23.2545	24.4851	19.3925	7.99384	68.6506	66.0997	63.52
GEMS45	186.192	60.619	7.86748	73.5034	37.5704	10.7599	4.72008	14.7968	3.78031	2.37462	24.7087	24.0085	19.903	8.46213	68.276	66.9021	65.1318
GEMS46	181.062	52.4012	8.77277	74.7241	29.4719	7.93123	5.31589	10.2279	3.77252	2.26837	18.0677	24.7234	12.0165	9.00711	72.0216	67.7046	64.7289
GEMS47	170.778	56.3916	8.69984	69.5804	29.8093	7.56388	4.90122	14.1393	3.81339	2.17994	26.4009	24.4851	15.9797	8.18163	66.7778	64.4948	61.5051
GEMS48	204.277	68.7482	9.73057	72.9608	35.458	5.41749	5.22266	13.7781	4.21817	2.41295	24.127	23.5318	21.0906	7.90547	70.8979	68.9083	67.5496
GEMS49	216.478	81.7041	8.27977	72.9191	32.4413	5.95277	6.06798	12.0383	3.89902	2.41295	21.9236	22.3403	18.4618	7.37156	72.0216	70.5132	68.3556
GEMS5	196.431	66.742	9.05768	80.8069	33.8586	10.5394	6.43027	13.0419	3.89415	2.5471	20.5179	23.7702	26.5184	7.78028	69.7742	67.3034	65.5348
GEMS50	187.376	70.3778	8.23699	71.2497	25.4901	8.04144	6.12126	12.5901	3.80172	2.2566	22.3423	24.9617	17.471	8.19268	72.7707	69.3095	66.7437
GEMS51	209.059	81.0529	8.34978	79.6383	33.8923	5.46996	5.90638	13.1879	3.91199	2.32553	26.3304	23.5318	18.7687	8.16314	73.8944	69.7107	67.1467
GEMS52	188.506	66.6718	7.59521	75.7362	32.0364	6.71897	5.73234	12.1613	3.74333	2.31611	20.1081	22.5786	16.1799	8.30945	72.7707	70.112	67.5496
GEMS53	182.267	54.3977	8.61038	73.1904	30.4167	8.81288	6.49686	11.7602	3.82766	2.41295	22.2101	23.2935	16.9138	7.81749	71.647	67.3034	65.5348
GEMS54	183.49	69.6205	7.96083	64.1966	31.294	9.58432	5.29103	14.2453	3.47089	2.12782	26.6829	20.1955	16.5268	7.97653	73.5199	70.112	67.5496
GEMS55	185.67	74.872	8.75041	57.4774	25.5239	8.04144	5.06105	11.6495	3.67522	2.30199	21.2186	20.9105	16.0098	7.5291	68.6506	66.9021	63.9229
GEMS56	195.079	69.6758	7.59521	70.3316	33.4536	6.8869	5.51479	12.6224	3.78225	2.28686	22.805	29.0129	17.7812	8.19283	72.0216	69.3095	66.7437
GEMS57	200.009	73.7855	7.80817	72.5957	34.331	8.24716	5.40291	13.7197	3.53413	2.08848	25.8016	25.9149	14.2183	8.62541	70.8979	67.7046	64.3259
GEMS58	179.055	66.2909	8.57927	71.8549	29.978	10.2088	5.6764	12.9666	4.10011	2.49364	23.1575	25.4383	16.2066	8.63389	70.5234	66.5009	64.3259
GEMS59	206.1	77.4899	8.9371	70.2064	33.3861	4.3679	6.04934	15.3703	3.78874	2.36318	26.1541	24.7234	19.4626	8.89228	72.7707	69.7107	67.1467
GEMS6	192.17	67.0772	8.63761	78.3028	35.9169	12.7803	5.6391	13.0527	3.76766	2.23138	23.5321	24.0085	17.0473	8.52039	70.8979	68.9083	66.3407
GEMS60	195.542	73.6934	8.52481	73.6703	34.061	8.84962	4.7627	12.8467	3.6882	2.12379	22.6508	21.8637	16.3334	8.35837	69.7742	66.9021	64.7289
GEMS61	212.858	89.2601	8.08529	71.0411	32.8462	11.6415	5.86908	13.5491	3.94572	2.38269	25.6738	19.4806	18.3417	8.00198	72.3962	70.5132	68.3556
GEMS62	195.184	84.3272	7.5991	70.0812	32.1039	6.5038	5.08591	12.1751	3.611	2.16683	20.3857	22.102	15.9619	8.11904	69.0251	66.5009	64.3259
GEMS63	192.343	62.777	8.19031	69.9142	31.3953	8.48226	5.98096	11.4005	3.9175	2.35444	21.5094	21.6254	15.7282	7.78028	73.5199	69.7107	66.3407
GEMS64	206.943	70.2655	7.60688	68.8709	31.2198	10.9068	6.28997	11.0793	3.67847	2.10698	24.5677	19.9572	20.1955	7.46549	74.6435	68.9083	66.7437
GEMS65	200.158	71.7425	7.66911	71.0619	31.9689	7.3802	5.60447	12.1428	3.91848	2.42102	20.7955	21.3871	18.5488	7.39127	72.7707	69.7107	65.9378
GEMS66	178.089	64.7744	7.92193	70.1507	28.8645	7.96797	5.98008	11.7786	4.21038	2.66007	19.7643	24.2468	21.9446	7.40187	72.7707	69.7107	67.1467
GEMS9	188.76	65.0008	7.45519	73.4617	34.7359	11.017	6.04934	13.0604	3.71901	2.07504	24.5897	22.8169	15.4793	8.33278	72.7707	71.7169	67.9526
GY1007	150.628	58.3817	8.90778	62.7504	29.5794	15.4013	4.98353	10.8812	4.02857	2.72908	24.9561	21.2723	23.08	7.44981	71.4785	67.6847	64.6933
GY1032	163.163	64.0105	8.19186	67.063	31.8438	13.7048	5.08461	11.3107	3.32898	2.09512	18.7966	20.6775	15.0667	7.22347	73.2038	69.1316	64.0239
GY220	172.462	63.5135	8.34366	67.706	29.121	13.8805	4.7405	11.9737	3.53781	2.21487	21.9457	22.6687	12.8271	8.08222	70.8845	68.6119	64.3968
GY237	194.719	55.3843	7.30613	65.7111	27.8865	7.84816	5.95344	10.6724	3.86771	2.4415	19.2459	21.7098	13.5777	7.63668	67.2548	65.5513	63.9123
GY246	220.067	74.9609	8.97934	76.1598	35.7126	10.487	5.80959	12.4643	4.17925	2.08119	27.8463	23.5318	18.5552	7.72137	69.2906	66.0348	63.1043
GY386	203.928	73.4054	8.91213	71.1511	32.2482	9.92864	5.27505	13.3446	3.71998	2.3198	22.4348	24.0085	18.0214	8.99907	67.9573	65.0135	61.9041
GY386B	197.183	71.5444	8.46354	68.0304	32.2896	10.4946	5.66223	12.5752	3.86852	2.3861	21.4356	24.9362	16.1713	8.27737	70.1526	67.8678	64.5694
GY462	188.226	61.2319	7.49836	68.8884	32.6604	10.9565	5.86454	13.8655	3.72145	2.46448	21.4885	22.7449	21.2518	8.13178	67.7432	66.2378	61.5694
GY798	186.339	67.38	7.48676	73.6834	34.2753	13.1462	5.15464	12.2824	3.6347	2.3658	21.3508	19.7189	16.0787	6.95548	73.5143	67.3234	62.2426
GY923	165.222	54.9887	7.96281	62.5923	27.8625	9.02608	5.9934	11.9838	3.52964	2.44605	24.788	21.1488	15.4946	7.36788	72.7047	70.1333	66.1437
HB	154.29	51.6946	6.93447	55.0921	25.2212	6.78681	6.12469	9.56303	3.47597	2.18667	18.5974	20.4213	10.7228	8.75717	65.6017	64.5683	60.5653
HSBN	134.985	43.8103	6.7157	65.6962	26.4331	8.26958	4.68589	12.3198	3.46065	2.28008	22.1419	19.0396	12.2737	7.91587	64.531	59.8936	56.5489
HTH-17	132.541	35.3179	8.00645	58.4474	28.4957	4.09947	5.23233	10.4775	3.50698	1.93174	19.7758	27.4297	8.89072	8.33131	71.0624	66.9056	64.6933
HU803	129.31	44.0978	9.00842	70.6059	26.228	6.48518	4.49166	13.0743	3.74954	2.39507	19.3434	25.6969	13.2909	8.79737	72.026	70.3559	69.3792
HUA83-2	171.984	57.3178	8.61244	61.6889	34.3906	10.4015	5.37568	11.7637	3.01367	1.90583	18.4787	19.9386	9.05402	8.23601	78.8786	76.7	73.3956
HUANGC	136.176	45.4469	7.27794	63.7532	29.2223	8.36329	5.21223	13.2699	3.83721	2.19485	15.7811	25.3236	13.6717	8.39807	74.7028	70.8011	68.375
HYS	123.691	43.6013	7.5164	59.0047	25.8216	6.083	4.47115	10.3823	3.42972	2.15498	18.6055	20.4295	9.41432	8.23515	64.9593	62.8988	60.5653
HZS	137.971	48.2593	7.0909	60.6596	25.9886	10.9833	4.72296	8.93471	3.62195	2.26912	15.9696	20.373	8.48409	8.83162	66.7795	64.1231	61.2347
IRF291	179.369	51.9983	9.0303	64.9804	29.6512	5.07952	5.82405	12.5118	3.71124	2.12898	19.4862	23.624	15.5184	8.14071	70.6341	67.4621	63.3545
IRF314	168.145	45.1076	7.78987	64.919	27.3094	3.79296	5.32712	12.6214	3.42819	1.86773	20.4414	23.4471	11.204	8.19581	67.1007	66.5717	64.3586
J4112	160.112	55.1973	8.82812	65.0412	25.331	4.68009	5.2635	12.7596	3.63821	2.24122	25.0745	25.567	15.903	9.04731	69.9916	67.3508	65.4743
JH59	196.718	56.2206	8.50525	74.7231	31.4945	3.99307	5.86112	13.8455	4.00049	2.5938	23.1812	22.7303	20.8668	8.12135	72.026	69.5768	67.9288
JH96C	196.13	65.772	9.72817	77.4187	32.4631	8.89821	6.0299	16.595	4.15769	2.83439	25.3993	26.529	30.6102	8.40278	69.6704	68.6864	66.3668
JI53	134.738	37.2223	9.62316	60.3809	31.538	6.97548	5.54898	10.8225	3.93483	2.38484	20.1274	27.696	12.2379	8.96265	68.1714	66.0152	63.3545
JI63	156.775	49.6597	8.04583	61.0178	30.0017	7.57846	5.22262	11.8343	3.67111	2.4334	19.6361	20.4427	13.3457	7.92331	70.3129	66.1265	62.7967
JI842	151.856	38.207	7.11763	56.3344	30.248	4.9926	5.00617	15.0512	3.14792	1.72974	23.5982	20.1955	13.6678	-999	69.9481	68.0392	65.8329
JI846	193.109	59.7831	7.59954	70.2419	32.9177	6.22552	5.92376	16.4387	3.57591	2.11521	23.0371	27.4528	17.0979	8.76113	69.6704	67.0169	64.4702
JI853	162.408	58.6837	9.03905	63.0082	28.3311	8.69908	6.00104	11.5268	4.2415	2.72443	19.8104	25.801	16.0098	9.119	71.7048	69.4655	67.9288
JIAO51	198.366	99.2076	8.45847	69.0678	28.8307	17.297	5.69948	11.7761	3.91487	2.5898	19.9694	18.4113	12.9911	8.00223	78.2361	77.0339	74.065
JY01	201.262	77.5169	9.60129	67.7056	30.1322	6.65977	5.77276	13.122	4.24961	2.45424	23.1228	26.1465	17.8293	9.6342	70.4199	69.3542	67.0362
K10	161.192	38.584	7.52333	62.0036	33.2756	6.46565	4.94797	11.1361	3.55556	1.94309	16.2137	23.0735	12.8672	8.44596	64.531	63.4553	58.2224
K12	163.696	54.9867	8.23835	62.3144	32.8431	3.38493	5.60301	10.8879	3.49239	2.3746	17.7836	17.8571	10.5798	7.99479	74.0604	71.0237	69.8254
K14	143.493	49.5176	7.12551	65.3062	35.774	9.65328	5.20401	12.8483	3.40778	2.17254	21.0203	24.0085	11.6895	8.17795	72.0156	67.3234	63.6787
K22	132.604	44.0082	8.87278	60.6084	29.2969	7.28506	5.24574	11.071	4.49983	2.73801	18.1862	25.6005	16.4833	8.22707	69.8846	66.3491	62.9082
L3180	182.267	57.7855	9.05956	75.3885	42.7523	6.36804	5.36811	14.3894	4.24925	2.82397	21.7503	25.3321	19.0419	8.45489	70.3885	66.4103	64.5831
LG001	168.676	59.7709	8.03708	68.7087	28.0757	5.87216	5.52053	11.6673	3.40763	2.10405	21.4951	22.0522	14.312	8.31642	70.527	69.7994	66.2553
LIAO138	182.18	68.3425	10.4698	75.5079	31.3545	9.53076	4.93169	14.158	4.34736	2.43947	27.4379	26.8724	19.871	9.27237	67.8502	65.9039	63.0198
LIAO159	175.958	53.3585	8.66276	73.1536	38.7564	5.8253	5.49564	14.5106	4.27405	2.72033	21.0844	28.0834	19.9925	8.50234	70.9553	68.1299	66.0321
LIAO5114	170.476	47.447	7.84675	63.4518	26.8433	4.26123	6.0481	12.3985	3.47634	2.22202	25.3505	19.4361	11.7662	7.6806	70.6341	67.9073	65.809
LIAO5262	194.033	66.3099	9.58379	72.2573	28.2051	9.72208	5.91022	11.6786	4.7061	3.06866	20.7712	26.9883	18.5845	8.48914	69.7775	68.0186	65.2512
LIAO5263	164.88	60.0777	9.15281	56.8573	22.2976	4.8274	5.59138	9.84676	4.31508	2.60589	23.1771	23.5941	13.0055	7.90991	71.9189	69.5768	65.028
LK11	139.826	45.8128	7.38952	56.0816	30.2291	7.55504	5.27501	13.3726	3.24247	1.88969	20.3728	22.8234	11.3492	7.90098	68.7068	64.7909	62.2388
LV28	141.489	50.4804	7.07011	58.6294	20.5974	9.15592	5.96767	11.5115	3.47232	2.07781	19.9895	20.2475	10.98	7.33217	71.1694	68.6864	64.9165
LX9801	172.058	55.3683	7.7308	69.5026	31.5417	7.61751	5.42355	10.2334	3.89981	2.52458	19.2677	20.3542	15.66	9.68036	71.2765	68.5751	66.59
LXN	166.833	69.8797	9.72653	65.0168	31.3404	10.2492	5.70149	11.9475	3.92425	2.5149	21.7532	27.3153	20.5557	9.24259	74.3816	71.9141	70.9411
LY	189.283	74.4596	8.91726	66.0761	26.8209	7.80493	6.22523	14.592	4.15623	2.91608	22.2547	27.0737	23.8662	8.96861	74.0604	70.8011	69.3792
LY042	184.605	60.2245	9.98195	72.2437	31.1166	4.30139	5.71777	15.3941	3.43384	2.22202	21.6536	26.2197	13.5887	8.62315	69.7775	68.2412	65.1396
M153	167.541	67.8773	7.92769	67.2279	26.5524	10.6475	5.88341	11.2921	4.26274	2.56895	18.7208	25.7163	15.2992	8.54721	71.2765	68.7977	64.9165
M165	160.467	65.908	8.45493	65.2147	28.402	9.93684	5.68617	10.9823	4.36173	2.65712	18.127	27.0961	17.1007	8.43256	70.8482	67.9073	64.4702
M97	176.445	63.6444	8.61026	69.8211	32.9251	6.39649	5.57989	11.9613	4.23846	2.52391	21.3381	26.9549	16.3801	9.00881	67.3149	65.6813	60.7885
MN	155.38	57.6378	7.33756	76.2671	30.5834	9.84703	4.47115	11.307	3.98071	2.40197	21.364	21.7665	12.9973	8.35364	60.2482	57.5563	55.2101
MO113	140.463	40.9105	7.57985	60.3354	28.8233	2.68406	5.20922	13.1795	3.28229	1.92114	23.8616	20.7568	11.7805	8.0335	62.8179	61.0066	57.7761
MO17	176.563	55.4197	8.30179	61.4159	33.0407	4.08469	5.21318	13.3484	3.32095	1.87927	23.1056	23.5779	12.0564	9.01328	71.1694	67.0169	64.8049
NAN21-3	171.458	71.187	8.91955	70.8863	30.5908	11.1947	4.84278	12.2243	3.56041	2.22611	22.9257	25.3773	15.0825	8.82864	70.6341	68.0186	64.8049
NMJT	156.583	60.4412	7.31076	72.6213	28.6705	10.0032	5.2073	9.82357	3.4596	2.09269	21.4188	19.9572	9.73458	7.6136	66.6724	65.1248	61.681
P138	155.013	64.5717	9.00076	70.0618	28.8494	7.33247	5.24877	11.1002	4.03039	2.52979	20.39	24.6148	13.7388	8.52041	73.7947	72.8529	69.1787
P178	153.03	57.5848	9.83537	61.1998	21.5184	6.11424	4.69834	10.1397	3.39035	2.18671	17.6615	19.9911	11.3231	7.63219	73.2038	71.9141	70.8295
Q1261	165.999	62.1607	8.94498	64.9759	29.2756	6.46565	5.45351	11.4504	4.20876	2.88557	21.6664	23.0048	20.8216	8.79737	68.9209	68.2412	66.3668
QI205	170.666	55.2172	8.74589	75.9174	32.9923	3.38437	5.83171	12.1421	4.08146	2.72815	21.1353	18.8017	17.977	7.11478	73.0967	70.2446	68.375
QI319	170.491	58.0694	8.03051	74.4274	31.1129	8.00406	4.9637	13.7273	3.99848	2.6005	24.6275	24.5311	18.9748	8.92245	68.5997	66.2378	64.4702
QTHHSBTS	135.422	40.6799	6.22562	55.8936	28.3628	5.50122	5.01116	11.0002	3.09207	2.07874	20.5999	16.0199	9.33622	7.02654	61.2118	58.7806	56.1026
R08	194.132	70.4547	9.80365	71.4248	35.8952	5.07952	5.83075	13.1609	4.08146	2.40251	24.6905	24.3987	19.597	8.01861	71.7048	68.5751	67.1478
R15	155.605	41.6105	6.6993	57.7346	33.7753	5.96587	4.53817	13.6032	3.3319	2.16899	22.1312	19.5195	13.1246	7.70145	71.4906	68.909	66.1437
R15X1141	173.639	56.3093	8.16615	72.2892	34.5547	3.47766	5.14329	13.2936	3.81592	2.54505	24.2493	21.5407	18.8847	7.67763	68.8139	67.4621	65.9206
RY684	180.962	72.0537	8.24764	66.318	33.2346	7.15286	5.05903	11.8891	3.68023	2.12898	19.1435	18.9298	14.0199	7.15796	71.2765	65.9039	62.0157
RY697	132.12	32.419	7.37877	65.7265	29.8152	8.12901	5.67181	12.8443	3.38661	2.09921	24.186	18.3411	15.2564	7.26846	68.2785	65.3474	62.7967
RY713	160.259	62.3896	8.11053	64.2609	28.9001	9.26064	5.19158	9.68534	3.86983	2.37764	19.6321	24.0085	13.3175	7.33842	69.8356	67.896	66.8382
RY729	155.246	59.2613	8.74971	75.9507	27.0555	15.5225	5.66148	12.4643	3.54873	2.08598	24.9026	19.7189	14.1115	7.42311	71.7431	70.0436	68.2743
RY732	138.993	46.5866	6.94629	60.2121	27.3629	11.6726	5.37556	9.8252	3.96064	2.60123	18.6626	17.8125	13.124	6.41421	71.3343	66.797	62.9606
RY737	153.443	45.2877	8.65292	67.7473	25.2361	2.38243	6.31523	10.7517	3.49603	2.42856	18.421	21.6719	11.802	7.87602	69.2422	65.7926	62.462
S22	161.533	79.5992	9.53692	59.9235	27.0843	7.42492	4.59706	12.3826	3.66549	2.28182	23.5982	23.0937	14.5886	-999	71.206	70.2759	67.7426
S37	130.126	48.7949	8.87789	61.0785	27.9993	9.54526	5.7982	11.4062	3.8529	2.3532	18.2111	24.2706	12.2379	7.95458	74.2745	73.361	70.3833
SC55	185.207	89.9275	7.74393	67.5236	22.1374	17.8514	6.13413	9.92212	4.18906	2.47601	17.73	20.1346	13.1313	7.05373	77.2725	75.3644	73.5072
SHEN135	135.057	46.456	7.20575	64.9986	25.2548	4.15511	5.21387	11.0595	3.51135	2.19634	20.6953	21.2955	11.2245	7.38727	66.3512	66.4604	64.3586
SHEN137	164.426	69.8797	8.68245	73.1991	30.919	9.24963	4.66264	12.7629	4.00377	2.40214	24.0361	21.606	16.3132	8.75568	68.8139	67.3508	63.8008
SHEN5003	122.94	37.4476	7.70236	60.3582	27.0297	9.75332	5.12099	10.9177	3.4778	2.10665	18.8009	18.9389	8.73349	7.51234	72.4543	70.022	66.59
SI273	177.203	68.3031	8.19897	61.1202	26.8545	10.4483	5.67373	10.3053	4.25435	2.65483	20.4328	23.5734	13.6459	8.3179	65.9229	64.457	62.2388
SI434	119.873	34.7128	7.16728	59.0723	30.2355	6.66514	5.57073	10.2002	3.83791	2.27845	17.605	22.102	10.5219	9.27891	71.4706	66.3212	62.9606
SI444	144.326	43.503	8.21246	63.0574	31.262	7.31016	5.31987	11.4044	3.50223	1.94812	21.3751	24.0785	8.88596	8.40433	66.8866	63.7892	59.3381
SI446	167.938	56.7032	8.54528	68.6482	30.9229	8.31729	5.68883	11.9456	3.65572	2.3083	23.9287	20.9105	13.0773	7.29056	72.6968	66.4643	64.2532
SW92E114	182.356	74.4978	9.30157	76.6226	34.3794	9.34724	6.14945	14.1073	3.80261	2.64534	23.3027	22.9713	23.3731	8.43107	74.3816	73.2497	71.6105
SY1032	190.81	71.6246	8.95413	68.0593	30.6005	6.06125	5.54853	12.7439	3.47829	2.20076	21.7474	-999	19.0828	7.01072	76.9205	71.2105	68.8488
SY1035	179.996	56.3036	7.21536	68.6949	26.3349	12.479	7.05893	11.1024	4.11075	2.59146	15.9833	-999	14.5385	7.27215	71.5977	68.2412	63.6892
SY1039	181.322	67.8693	8.31054	76.9751	28.4947	7.67608	6.3735	12.2482	3.3629	2.22574	19.6379	22.3403	16.8692	7.63301	74.9169	72.8045	69.8254
SY1052	168.61	64.3523	8.21209	69.15	29.1067	16.559	5.58947	11.396	3.83161	2.53984	17.8871	25.1887	15.9258	7.79841	68.2785	66.9056	65.028
SY1077	164.894	71.6845	9.45252	68.1719	27.4651	8.64051	4.91527	12.112	3.53178	2.23504	21.6407	19.4807	16.317	6.92865	73.9533	71.4689	67.5941
SY1128	160.295	76.1805	9.4744	67.8648	25.5792	17.152	5.70218	13.8579	3.92279	2.89152	23.5939	18.4448	23.2897	7.05819	74.5957	72.0254	68.5982
SY3073	166.734	58.1822	8.8509	68.206	25.0497	7.67608	6.46651	9.98226	3.67841	2.40251	20.5373	20.1955	17.2995	7.45576	72.1331	68.7977	67.3709
SY998	164.471	42.7187	7.64439	72.5963	34.8753	12.018	6.3631	10.2193	3.63738	2.2704	17.8694	17.057	11.997	7.39551	72.6684	69.9107	63.5776
SY999	164.154	49.4028	7.53996	72.8295	35.2456	6.21131	5.69132	11.2046	3.43197	2.26758	17.6491	19.004	13.4176	6.50995	72.1518	69.6141	65.1148
TIAN77	147.668	68.5757	8.1749	61.0406	27.8315	13.5681	5.0206	13.2727	3.86351	2.65089	21.3756	20.4066	12.9739	8.19486	74.2745	72.8045	70.2717
TIE7922	187.107	63.9907	7.70017	67.4781	24.2443	4.57862	4.9295	11.7413	3.87051	2.36987	24.1283	22.1294	15.9097	7.74314	71.2765	68.2412	65.5859
TT16	188.253	75.7588	7.98895	72.9847	27.6804	8.99388	5.47457	12.6223	4.11885	2.74861	22.2061	26.6345	14.6393	9.03412	69.5634	68.6864	64.8049
TX5	150.502	61.4286	6.71352	66.6023	27.4996	9.42924	4.88956	12.1456	3.54382	2.1448	16.8926	26.3112	11.8806	8.83162	67.7432	66.1265	64.3586
TY1	174.117	67.8193	8.3893	78.6812	31.3478	10.6614	6.55938	11.8548	3.91623	2.37349	24.4973	23.3379	16.8877	7.7759	73.8462	70.1333	68.4866
TY10	187.001	71.0274	8.42211	75.4738	34.2541	5.6535	4.79669	12.3977	3.93921	2.35227	24.6246	25.0027	14.8538	7.5183	67.2078	66.0152	64.3586
TY11	189.022	71.124	8.91872	73.5562	36.0581	6.04173	5.12605	12.6165	4.00924	2.32176	21.5663	25.1997	15.5141	8.5353	69.5634	68.5751	67.0362
TY2	166.494	63.0176	8.3893	69.4344	29.6012	9.92122	5.66702	11.8058	4.05392	2.59473	19.8653	24.1011	15.7654	7.95458	70.9553	69.3542	66.7015
TY3	164.496	59.4045	8.72402	74.3433	27.9262	7.73799	5.05903	13.4961	4.05848	2.37237	23.8359	26.762	13.5256	7.96798	68.7068	67.4621	64.6933
TY4	175.344	62.2865	8.96466	78.7221	30.4238	8.8006	5.55787	14.1515	3.85349	2.25142	24.9732	25.3474	15.4112	8.62464	70.8482	68.2412	65.5859
TY5	167.332	67.3981	7.88175	71.4111	26.6188	9.69168	5.33861	12.1155	4.12778	2.53388	22.9943	22.4588	17.3767	7.54064	72.3472	71.3576	67.7056
TY6	169.407	65.9776	8.99311	74.8756	30.7353	7.67217	5.73979	12.4684	4.13708	2.53351	21.9855	22.956	16.3261	7.54659	72.2401	69.7994	67.3709
TY7	178.309	63.3584	8.89247	77.1912	30.121	7.65265	5.67277	12.5445	3.97915	2.34502	22.8283	24.2645	13.2457	7.57637	71.0624	69.4655	66.1437
TY8	198.137	74.4534	8.34117	78.0556	33.7611	8.74984	5.56266	13.2494	3.92644	2.16061	26.809	23.746	15.5708	8.22112	71.3836	68.909	67.1478
TY9	185.761	69.6494	8.51837	74.2455	33.6448	5.6468	4.82158	12.0881	3.9113	2.2704	21.1995	25.2192	13.4744	7.36493	67.4219	67.5734	66.0321
U8112	166.014	51.3697	7.7658	67.8079	26.3548	7.4061	5.40276	13.4411	3.56933	2.35861	22.2489	21.9196	13.6178	7.59264	71.7048	68.909	67.5941
W138	136.219	40.1032	7.98242	54.4025	28.4216	5.17399	5.23509	12.8029	3.50443	2.08886	18.3749	28.2743	13.0573	9.14486	69.1544	66.178	61.9554
WH413	131.316	56.7289	7.49234	61.8822	22.8869	7.19191	4.43572	9.25949	3.62078	2.36158	17.2203	19.674	12.1344	7.76399	66.6724	67.2395	64.247
WMR	131.654	48.2249	6.54342	65.9483	22.3873	7.5238	5.31632	10.9868	3.27749	2.13102	21.3035	16.848	11.6495	7.16094	68.0644	67.4621	66.7015
WU109	140.688	51.696	8.03161	64.2366	32.8058	6.4439	4.49098	12.0147	3.70741	2.38577	20.5228	20.095	10.2889	7.89056	69.5634	66.0152	62.5735
XI502	131.787	43.4054	8.1873	59.7866	26.3958	3.49482	5.04043	11.0727	3.87924	2.39106	20.5956	20.0543	11.59	8.48319	64.9593	63.4553	62.0157
XUN971	155.27	53.6942	9.78965	66.4658	26.1199	7.04744	5.54652	13.2883	4.0428	2.66153	18.9936	25.6235	17.9341	8.41469	67.8502	67.0169	64.8049
XZ698	161.372	58.0126	7.29982	85.585	27.026	4.58252	5.37308	9.12789	4.30961	2.86398	19.8289	22.5747	18.0271	7.71783	72.8826	73.4723	70.0486
YAN414	156.709	56.4441	9.85725	64.7484	28.1335	3.54014	4.84319	12.4242	3.74206	2.49629	22.7201	19.7747	13.1313	7.77888	68.2785	66.4604	63.0198
YE107	144.704	47.9928	8.92053	65.6595	27.5935	2.61709	5.68261	11.2576	4.00605	2.41295	17.3847	27.8214	16.7003	8.75604	76.2392	72.3343	69.136
YE478	142.422	49.7339	8.47899	65.2261	23.2971	11.4635	5.01622	12.1235	3.79604	2.15782	20.7819	23.8361	16.6191	9.06648	70.9553	69.3542	67.4825
YE515	152.31	56.5782	7.80518	62.0301	27.7121	5.04438	5.41329	10.8145	4.03678	2.50715	18.8009	22.1965	18.9661	8.75717	71.7048	68.3525	66.0321
YE52106	168.35	74.091	10.146	59.2777	32.3434	6.20405	4.77945	13.2078	3.89088	2.39321	24.2835	20.0614	18.2701	7.79377	71.2765	68.6864	66.2553
YE8001	136.264	43.1367	7.4289	69.6846	26.9514	8.19929	4.88942	11.3328	3.56078	2.11279	19.3855	22.5528	10.7453	8.22856	68.9209	68.2412	65.6974
YU374	164.196	53.1885	7.95395	63.3949	28.4094	9.28867	5.51096	14.5902	3.32095	2.07986	23.0676	26.2989	12.9407	7.96352	72.6684	70.4672	68.0403
YU87-1	144.612	45.7382	8.77871	70.7537	24.2853	8.47261	5.22467	10.4599	4.04225	2.6072	17.4266	30.5579	21.2051	9.14908	68.7068	66.1265	64.5817
YUN46	205.982	98.6776	8.4198	78.5533	29.3706	10.1427	6.16743	13.5076	4.19092	2.97781	21.483	27.1065	28.5901	9.21999	76.1418	75.3279	71.1764
Z2018F	178.395	66.6005	9.82662	66.1587	31.8661	4.97243	5.57702	12.0271	4.1152	2.61371	19.9574	24.6367	21.5577	8.09753	71.1694	71.3576	68.375
ZAC546	153.412	45.7165	8.47899	64.737	32.0824	8.73199	5.23042	12.1261	3.60965	2.12638	25.5814	23.4623	11.7305	9.29024	66.6724	65.2361	63.3545
ZB648	168.079	61.8784	8.33297	65.8062	29.5542	9.07783	5.46021	10.4492	4.10152	2.59045	20.3214	25.6676	13.4029	8.3045	69.028	67.5734	64.4702
ZH68	135.02	41.7627	7.49234	60.8813	25.7666	5.47389	5.55691	11.1916	3.43403	1.95965	21.4827	21.2235	8.75731	8.21367	65.8159	64.3457	62.462
ZHENG22	154.903	60.8057	9.57941	69.4912	28.6816	16.7035	5.68905	12.8174	4.13362	2.56924	21.3266	23.0574	20.0854	8.35811	70.4199	68.4638	66.59
ZHENG28	152.776	68.8537	9.50065	71.8229	27.783	7.25048	4.97067	11.9864	4.29739	2.76034	22.144	24.9289	17.7337	8.50254	72.4543	70.022	67.9288
ZHENG29	165.446	56.8085	8.39367	62.758	29.5244	7.92597	5.24191	13.023	3.74771	2.04618	23.8124	22.3704	13.1279	7.86226	71.2765	68.3525	66.0321
ZHENG30	171.05	60.6426	7.89488	75.426	26.8634	7.89083	5.63638	14.0348	3.74808	2.3653	23.806	23.8101	17.4696	7.90991	68.2785	66.2378	64.4702
ZHENG32	156.445	56.3852	7.81393	63.4973	27.6413	4.76325	5.55514	12.4525	3.12909	1.84168	19.0206	21.8397	10.5155	7.3962	72.4543	71.2463	68.8213
ZHENG35	168.375	52.8557	8.04802	65.2625	28.2357	8.05482	5.72885	13.0088	3.65543	1.96635	23.2898	20.3329	9.51252	7.95458	70.2058	69.1316	66.0321
ZHENG58	137.926	39.6773	8.22303	68.6041	27.9471	4.65783	4.79792	12.8443	4.03404	2.49369	22.3165	27.8643	14.9967	8.72292	66.9937	66.1265	63.3545
ZHENG653	154.242	50.921	7.94301	62.9172	26.2765	6.5906	5.37117	9.93804	3.69482	2.37088	22.6645	19.1799	12.6739	7.47661	73.3109	70.5785	68.4866
ZHI41	179.177	73.6752	8.42868	57.1326	25.5084	11.159	6.21086	10.8738	3.74954	2.30482	20.7991	20.9063	15.3255	8.59337	75.024	74.0288	70.4948
ZHONG69	167.528	69.2684	10.017	75.2918	34.3526	8.8006	5.12318	11.2444	3.97349	2.53518	22.6624	23.3159	19.9711	8.60826	75.1311	72.8045	69.937
ZI330	169.86	59.5197	8.87716	71.3338	31.2956	12.1468	5.91118	13.6651	3.63847	2.19429	22.8315	20.7407	15.7143	7.55701	71.4906	67.4621	64.9165
ZONG3	153.084	46.6653	7.87519	67.1141	30.9936	8.81622	5.39989	11.5831	3.21189	1.81451	21.3957	24.4816	9.21472	8.99812	70.661	67.2693	66.1437
ZONG31	149.567	52.4647	7.8571	63.5947	31.3451	6.49687	4.65082	12.4475	3.40123	2.0292	24.4135	22.6499	12.7871	8.90905	71.8119	68.6864	65.028
ZZ01	185.823	57.4222	9.04123	69.4003	31.5753	7.33638	5.88916	15.3167	3.73276	2.35339	25.8353	24.5086	20.4166	8.28664	66.7795	66.4604	65.028
ZZ03	178.903	66.694	8.17272	78.3059	28.4654	7.73465	5.44872	14.5916	3.71853	2.44196	25.333	23.6807	20.8663	8.18687	68.7068	68.2412	65.9206

## Sheet: HKW+relative expression
Taxa	Plantheight	Earheight	Earleafwidth	Earleaflength	Tasselmainaxislength	Tasselbranchnumber	Leafnumberaboveear	Earlength	Eardiameter	Cobdiameter	Kernernumberperrow	100grainweight	Relative expression	cobweight	Kernelwidth	Silkingtime	Pollenshed	Headingdate
CML114	195.505	75.5733	7.70017	79.9892	32.2539	12.5696	6.51342	12.0457	3.55768	2.13308	23.2063	27.5618	0.279461	12.5024	8.52786	71.4906	69.3542	67.1478
CML115	188.637	76.1614	7.94082	78.5106	30.423	11.9477	6.16108	11.9086	3.62041	2.2477	24.0223	25.3809	-0.678772	12.1879	9.0922	71.2765	68.5751	66.2553
CML116	183.487	68.6617	8.13771	72.3233	29.6512	12.0824	6.11512	10.8663	3.93228	2.41814	21.1096	25.692	-1.3512	13.2085	8.49361	70.527	69.3542	66.2553
CML118	158.928	55.878	8.85966	74.2227	31.1763	10.0958	5.61067	12.6175	3.19548	1.90011	23.5768	22.0739	0.776422	12.8997	8.30748	73.525	71.5802	69.7139
CML121	187.56	77.0246	8.59932	62.0597	28.1443	13.9371	5.40304	11.3876	3.03371	1.44422	21.1567	20.4244	1.31801	5.98068	7.30537	72.5614	71.135	69.156
CML122	173.318	63.9625	7.94301	68.5359	34.3652	12.0805	5.85441	13.1848	2.51595	1.36129	23.4376	17.3681	0.872103	4.78354	7.09244	73.9533	70.6898	67.0362
CML130	149.944	56.9378	7.43546	74.1203	29.8547	11.3542	4.75839	10.4531	3.62005	2.17127	19.0364	20.0193	0.237202	8.81163	7.36046	68.8139	66.9056	62.3504
CML134	166.17	76.423	8.41336	78.6243	29.6885	9.97309	4.86754	11.8911	3.83325	2.35841	24.6797	25.0606	-0.636491	14.4249	9.08028	72.6684	69.3542	67.3709
CML139	180.113	66.9645	8.44618	71.7432	38.3358	12.2171	5.73883	13.5536	2.6334	1.39794	24.4335	17.6975	2.3451	5.08372	7.09095	72.9896	70.8011	66.4784
CML162	197.883	92.974	9.64942	73.3401	29.6295	12.2952	5.52053	12.1633	3.57993	2.44869	21.2295	19.804	0.912676	20.5443	7.70592	72.7755	70.6898	69.156
CML163	204.625	97.5848	8.80059	79.4205	32.5261	13.572	5.12893	12.02	3.7623	2.43415	20.4928	22.1142	1.11795	16.5214	8.27026	79.521	77.3678	75.0691
CML165	173.044	71.7523	7.82268	88.872	31.3105	9.03097	5.34627	11.1373	3.44059	2.31171	19.7303	17.5839	1.3512	14.5483	7.90019	78.8786	76.5887	73.1725
CML169	197.65	82.1261	8.60369	88.7811	34.0401	15.7664	6.99612	11.997	3.55294	2.34111	22.0198	23.4453	-0.722302	15.2607	8.35811	78.2361	75.8096	73.7303
CML170	167.178	69.8372	8.82246	82.0364	33.1992	8.51166	5.50521	13.2317	3.56534	2.27598	21.6172	20.0523	1.06843	12.8025	7.92927	73.9533	73.361	70.718
CML171	218.928	84.5553	8.87278	79.3591	30.4327	10.6045	6.98163	12.5884	3.83088	2.3973	24.4163	22.0324	0.307908	21.9165	8.02755	77.0583	74.9192	72.0568
CML172	202.314	76.1328	9.01061	77.1571	30.5043	9.74551	6.54789	12.5056	3.78364	2.43173	22.6923	23.1439	-0.265323	23.5332	8.24345	77.8078	75.8096	73.0609
CML189	168	63.9365	7.83143	72.7555	28.9837	7.12888	5.49372	10.1521	3.49567	2.19615	18.7366	19.2122	-1.30195	11.6357	7.76399	70.4199	67.796	65.2512
CML191	154.644	46.4361	8.05458	65.7664	25.3051	11.239	7.39812	8.96338	3.64741	2.49555	17.0768	19.0132	-0.05793	14.201	6.99863	71.3836	70.1333	68.2635
CML192	149.26	60.859	9.05655	76.759	23.849	8.17587	5.21989	9.87966	3.83379	2.58338	19.2463	17.9049	-1.10532	16.1545	7.82951	75.8806	75.2531	73.1725
CML20	194.967	85.5	9.11343	82.6961	38.4588	6.81316	5.69301	12.0069	3.51682	2.14908	18.1241	26.235	0.195363	16.478	8.87629	76.523	74.9192	70.6064
CML290	176.024	87.445	9.00186	68.8657	27.0186	14.7981	6.27789	12.1095	3.34753	2.02441	21.462	18.8331	0.05793	13.5511	7.89502	77.9149	76.5887	73.3956
CML298	155.123	62.4819	8.79184	67.287	28.5437	13.4588	6.11375	10.7353	3.66786	2.2441	19.4472	21.6816	0.343825	16.1399	8.00521	78.3432	75.8096	73.9534
CML304	200.774	79.0272	7.99114	71.9366	33.7679	13.4744	6.72694	12.9101	3.1725	1.97528	21.1117	22.4893	-1.03294	12.2325	8.42809	74.1674	73.4723	70.6064
CML31	187.519	74.472	8.46587	80.6261	29.6646	8.24615	6.67811	11.4195	3.36527	2.23728	18.2226	21.4553	-1.36837	13.9218	7.98501	74.5957	73.6949	70.8295
CML32	164.474	74.1427	8.28432	80.1507	26.5703	12.1703	5.55131	11.1787	3.57867	1.90463	18.2193	23.1905	-0.571096	14.4685	7.98705	76.7371	76.0322	73.5072
CML323	152.576	62.1752	7.79986	79.2271	31.1241	5.47277	5.77234	12.4172	3.55065	2.37898	21.1305	20.2371	-0.394875	14.2083	8.59988	73.525	72.0254	69.8254
CML324	175.198	59.0366	9.84412	75.3078	30.8929	15.2822	5.24177	11.5857	3.6164	2.28808	21.5836	28.5836	-0.28655	13.9461	9.24259	72.1331	70.6898	67.0362
CML325	159.291	49.0477	8.38274	70.3898	30.5797	9.85094	6.35818	11.8785	3.93191	2.55807	20.814	25.628	-0.40225	20.9574	8.56955	70.3129	67.796	65.809
CML327	174.409	76.675	8.0327	77.8373	32.9997	8.51361	5.6937	11.0188	3.22028	2.13866	16.415	20.3352	1.52317	17.7011	7.78484	74.7028	74.6966	71.1642
CML338	183.497	71.1773	8.22522	79.102	33.6642	11.729	5.4401	11.6326	3.72747	2.26649	19.5504	18.7401	0.678772	13.1574	7.86673	73.3109	69.0203	67.3709
CML360	205.423	92.4944	7.72205	74.4388	32.8125	13.123	5.57169	11.7255	3.43476	2.27412	22.2704	21.495	0.944119	16.2538	8.91054	76.3089	73.5836	70.6064
CML361	176.43	65.9528	7.78987	74.3933	29.1179	8.3789	5.27063	11.4296	3.43913	2.27896	19.105	20.9731	-1.11795	19.4578	8.70058	73.2038	71.8028	68.9329
CML411	163.422	62.3765	8.69339	84.8344	34.5211	10.3351	5.47361	12.0412	3.93702	2.54988	21.0625	26.4485	0.358314	17.8555	9.34235	73.3109	71.5802	68.375
CML415	189.871	73.8382	8.55775	81.2175	34.674	7.84397	5.46787	12.9186	3.47324	2.12619	19.6379	25.1735	1.59187	20.8216	8.48616	77.4866	75.3644	72.9493
CML422	167.842	57.0049	6.95854	63.9773	29.9532	13.8024	6.00009	12.7567	3.18144	1.73915	20.9854	24.3164	-0.223213	8.27131	7.80866	68.7068	66.2378	62.6851
CML423	156.174	65.119	8.01301	71.5613	30.3298	15.2607	5.78096	10.4174	3.35451	1.84764	17.8114	22.529	-0.251238	7.95684	8.06477	68.3856	66.2378	63.0198
CML426	175.428	70.6417	8.35867	66.6933	27.9657	13.8688	5.74362	10.8525	4.0231	2.50485	17.987	27.6563	1.64222	18.6369	8.91351	67.8502	66.5717	64.247
CML431	181.145	85.4526	7.77893	75.103	25.7134	16.8733	5.83075	11.9928	3.9155	2.70023	20.6213	21.6383	-0.439463	19.2778	8.34173	81.3412	78.926	74.9575
CML432	129.348	52.6235	9.21406	74.1658	31.8587	4.83353	4.87643	12.0635	3.58631	2.21365	22.0348	23.3068	1.9936	12.1093	7.99628	72.1331	70.4672	67.3709
CML433	151.648	62.2993	9.23594	72.1868	31.5566	10.421	5.59945	12.41	3.50643	2.2356	20.3172	22.881	-0.454517	16.5948	8.09306	82.519	78.3695	76.1848
CML454	197.498	73.5902	8.4068	93.831	32.7178	13.6072	6.65226	13.727	3.54345	2.25737	22.8058	21.8915	0.96561	15.6971	8.0603	75.1311	76.1435	73.8419
CML470	165.014	66.4606	7.8205	72.1754	29.543	16.0553	5.07148	10.6023	3.63738	2.27877	17.2696	24.3276	1.46098	14.0104	8.67676	67.3149	65.57	63.6892
CML479	206.085	71.219	9.19219	81.5133	33.7268	14.9308	6.85948	14.2072	3.86626	2.33534	26.6287	23.6759	-0.300774	18.7918	7.90098	73.6321	72.6932	70.2717
CML480	186.81	93.3905	8.43086	80.567	32.0198	22.1465	5.96097	11.5	3.58449	2.43601	21.6279	22.0654	-1.05645	13.6554	8.45043	76.0947	74.5853	71.4989
CML486	198.477	80.0798	8.89028	75.2691	31.1502	9.42924	5.97437	14.8856	3.96656	2.63697	24.6155	22.1447	-1.31801	24.9669	8.1824	73.9533	73.5836	72.503
CML493	188.891	77.0324	8.87059	68.3084	27.2833	12.4084	5.93799	11.51	3.6733	2.30501	22.4396	18.3747	-0.998711	17.6054	7.14474	74.7028	74.1401	70.9411
CML496	167.777	67.8805	9.31689	79.0679	26.2094	13.4822	6.29006	12.3756	3.54947	2.20099	21.1974	22.2087	-0.244214	14.4164	8.01414	79.521	77.7017	75.2922
CML50	189.455	98.256	7.72642	74.6549	25.7657	8.8006	5.57046	10.2458	3.70394	2.26668	19.0793	21.3028	-2.1046	14.8276	8.11838	74.8099	75.9209	72.7262
CML69	173.051	61.9271	9.56191	84.8116	28.4952	10.6162	6.4397	13.061	3.49968	2.35506	19.6682	25.4358	-0.555132	18.737	8.85991	74.1674	73.2497	70.1601
Taxa	Plantheight	Earheight	Earleafwidth	Earleaflength	Tasselmainaxislength	Tasselbranchnumber	Leafnumberaboveear	Earlength	Eardiameter	Cobdiameter	Kernernumberperrow	100grainweight		cobweight	Kernelwidth	Silkingtime	Pollenshed	Headingdate
CML139	180.113	66.9645	8.44618	71.7432	38.3358	12.2171	5.73883	13.5536	2.6334	1.39794	24.4335	17.6975	2.3451	5.08372	7.09095	72.9896	70.8011	66.4784
CML415	189.871	73.8382	8.55775	81.2175	34.674	7.84397	5.46787	12.9186	3.47324	2.12619	19.6379	25.1735	1.59187	20.8216	8.48616	77.4866	75.3644	72.9493
CML426	175.428	70.6417	8.35867	66.6933	27.9657	13.8688	5.74362	10.8525	4.0231	2.50485	17.987	27.6563	1.64222	18.6369	8.91351	67.8502	66.5717	64.247
CML432	129.348	52.6235	9.21406	74.1658	31.8587	4.83353	4.87643	12.0635	3.58631	2.21365	22.0348	23.3068	1.9936	12.1093	7.99628	72.1331	70.4672	67.3709
CIMBL125	197.843	76.3111	8.90122	83.5287	32.239	13.9586	6.13399	13.6545	3.6485	2.4375	21.6193	19.9974	1.69712	20.407	7.1922	71.2765	70.022	68.375
CIMBL113	189.506	68.2992	8.96466	78.5447	32.9512	13.7126	6.66949	12.162	3.63701	2.56235	19.0043	22.4708	1.66904	16.9436	8.3179	73.6321	70.4672	67.4825
CIMBL144	170.149	60.6099	8.44107	81.0424	28.1454	6.92416	6.14945	14.0126	3.67043	2.20768	26.9416	20.4339	2.1046	20.0008	7.48405	75.7735	75.0305	70.0486
CIMBL149	160.013	58.5545	9.97976	69.274	30.9003	10.2492	6.0667	12.931	3.89817	2.32436	21.9063	23.6423	1.82544	15.1349	8.15709	71.8119	70.4672	66.4784
CIMBL151	160.665	60.1056	9.12437	71.1746	32.0183	10.4796	5.1794	12.1421	3.7499	2.43005	22.8087	20.3473	1.61654	14.0909	7.95012	73.9533	69.3542	67.8172
CIMBL77	195.3	69.0658	9.29938	86.6997	37.8398	3.90689	5.60041	12.8098	3.47579	2.20658	22.703	24.3945	1.90281	13.5325	8.04988	73.9533	72.4706	68.8213
CIMBL9	150.155	57.1124	8.08521	78.3309	26.9485	6.81707	6.37801	11.6711	3.50515	2.22667	21.6493	19.5459	1.79052	15.5637	8.24196	76.4159	75.1418	72.6146
CIMBL90	144.945	56.6733	7.81284	79.9892	29.2428	3.7832	4.56881	10.9923	2.77528	1.79144	18.2226	18.0806	2.17153	10.3468	7.57575	74.0604	73.2497	70.8295
CIMBL17	167.315	43.9185	7.49015	81.5587	30.7661	8.76155	6.52026	12.1031	3.55658	2.15115	19.5761	21.0887	1.86273	12.4995	7.64487	68.9209	66.5717	62.9082
CIMBL29	190.413	75.6691	7.88394	85.7215	35.0245	13.4158	6.11895	14.8025	3.48947	2.47024	21.2167	21.9586	1.7266	22.7513	7.61062	78.6644	77.9243	75.6269
CIMBL95	178.097	63.8515	8.89028	80.3418	32.4083	14.3061	6.15205	13.3024	3.37895	1.97566	22.219	21.2235	1.75767	16.2546	7.71485	69.028	67.2395	64.247
B73	173.319	66.592	8.0502	67.353	29.6214	5.55979	5.53681	11.2158	3.61369	2.08071	21.8223	19.1801	1.56814	17.3876	6.89923	73.8462	69.2429	67.4825
1462	211.175	88.146	9.69973	84.8912	34.7448	11.7329	6.54789	17.1356	4.34043	2.47062	32.8716	25.7713	2.468	22.3677	8.29557	70.9553	69.0203	68.0403
ZB648	168.079	61.8784	8.33297	65.8062	29.5542	9.07783	5.46021	10.4492	4.10152	2.59045	20.3214	25.6676	2.04595	13.4029	8.3045	69.028	67.5734	64.4702
LIAO5262	194.033	66.3099	9.58379	72.2573	28.2051	9.72208	5.91022	11.6786	4.7061	3.06866	20.7712	26.9883	1.9462	18.5845	8.48914	69.7775	68.0186	65.2512
LXN	166.833	69.8797	9.72653	65.0168	31.3404	10.2492	5.70149	11.9475	3.92425	2.5149	21.7532	27.3153	2.24988	20.5557	9.24259	74.3816	71.9141	70.9411
GEMS35	191.675	84.009	8.67261	71.4167	30.1468	7.63735	5.16423	13.7382	3.57306	2.0599	26.4406	23.5318	2.6457	14.9789	8.31419	71.2725	69.3095	66.3407
GEMS48	204.277	68.7482	9.73057	72.9608	35.458	5.41749	5.22266	13.7781	4.21817	2.41295	24.127	23.5318	2.99802	21.0906	7.90547	70.8979	68.9083	67.5496
GEMS5	196.431	66.742	9.05768	80.8069	33.8586	10.5394	6.43027	13.0419	3.89415	2.5471	20.5179	23.7702	1.54526	26.5184	7.78028	69.7742	67.3034	65.5348
647	143.483	68.9695	6.51881	65.5521	25.9409	17.8475	4.35187	6.87504	2.55771	1.44664	16.7962	11.7899	-2.99802	4.49766	5.12842	72.2401	70.9124	66.7015
CIMBL1	184.709	64.4257	9.17906	68.3539	30.1933	10.5381	5.37691	11.3905	3.64175	2.11763	22.3496	22.7273	-2.6457	13.8746	7.79675	68.3856	66.683	63.5776
CIMBL10	180.261	61.0901	8.0502	90.8738	28.9427	9.36286	6.72981	13.1758	3.68498	2.33627	22.9514	22.8932	-1.33442	18.869	7.81015	74.3816	73.1384	69.6023
CIMBL100	167.843	62.4119	10.6033	77.123	31.221	10.9442	5.35188	13.0654	3.76668	2.49406	21.0215	25.386	-2.468	20.1831	8.63358	75.2934	75.1418	73.5072
CIMBL108	184.726	55.0693	8.13083	85.55	33.042	14.0004	7.3049	12.2532	3.81448	2.55506	18.2481	22.194	-2.3451	21.9647	8.28812	78.7503	74.474	70.718
CIMBL111	137.381	48.5398	9.25344	65.1965	24.8894	11.8032	5.64979	11.6638	3.50326	2.20792	19.2886	24.5171	-2.24988	15.7395	8.27323	75.024	71.6915	69.937
CIMBL19	197.133	77.5541	7.80518	81.4564	32.4031	9.58542	7.23057	10.6093	3.70194	2.39079	18.2869	21.7284	-2.17153	16.2775	8.55119	78.7715	76.7	74.5113
CIMBL98	167.105	59.4446	9.41899	66.7957	26.5927	12.877	5.60889	11.7529	3.66072	2.42149	21.1305	23.2897	-1.44145	17.3724	8.79141	70.2058	68.909	65.9206
CML50	189.455	98.256	7.72642	74.6549	25.7657	8.8006	5.57046	10.2458	3.70394	2.26668	19.0793	21.3028	-2.1046	14.8276	8.11838	74.8099	75.9209	72.7262
TY11	189.022	71.124	8.91872	73.5562	36.0581	6.04173	5.12605	12.6165	4.00924	2.32176	21.5663	25.1997	-1.7266	15.5141	8.5353	69.5634	68.5751	67.0362
TY2	166.494	63.0176	8.3893	69.4344	29.6012	9.92122	5.66702	11.8058	4.05392	2.59473	19.8653	24.1011	-1.69712	15.7654	7.95458	70.9553	69.3542	66.7015
TY3	164.496	59.4045	8.72402	74.3433	27.9262	7.73799	5.05903	13.4961	4.05848	2.37237	23.8359	26.762	-1.66904	13.5256	7.96798	68.7068	67.4621	64.6933
TY4	175.344	62.2865	8.96466	78.7221	30.4238	8.8006	5.55787	14.1515	3.85349	2.25142	24.9732	25.3474	-1.64222	15.4112	8.62464	70.8482	68.2412	65.5859
TY5	167.332	67.3981	7.88175	71.4111	26.6188	9.69168	5.33861	12.1155	4.12778	2.53388	22.9943	22.4588	-0.70473	17.3767	7.54064	72.3472	71.3576	67.7056
TY6	169.407	65.9776	8.99311	74.8756	30.7353	7.67217	5.73979	12.4684	4.13708	2.53351	21.9855	22.956	-1.61654	16.3261	7.54659	72.2401	69.7994	67.3709
U8112	166.014	51.3697	7.7658	67.8079	26.3548	7.4061	5.40276	13.4411	3.56933	2.35861	22.2489	21.9196	-1.50179	13.6178	7.59264	71.7048	68.909	67.5941
SY1039	181.322	67.8693	8.31054	76.9751	28.4947	7.67608	6.3735	12.2482	3.3629	2.22574	19.6379	22.3403	-1.79052	16.8692	7.63301	74.9169	72.8045	69.8254
SY3073	166.734	58.1822	8.8509	68.206	25.0497	7.67608	6.46651	9.98226	3.67841	2.40251	20.5373	20.1955	-1.75767	17.2995	7.45576	72.1331	68.7977	67.3709
JI63	156.775	49.6597	8.04583	61.0178	30.0017	7.57846	5.22262	11.8343	3.67111	2.4334	19.6361	20.4427	-1.9462	13.3457	7.92331	70.3129	66.1265	62.7967
JI842	151.856	38.207	7.11763	56.3344	30.248	4.9926	5.00617	15.0512	3.14792	1.72974	23.5982	20.1955	-1.19784	13.6678	-999	69.9481	68.0392	65.8329
MO17	176.563	55.4197	8.30179	61.4159	33.0407	4.08469	5.21318	13.3484	3.32095	1.87927	23.1056	23.5779		12.0564	9.01328	71.1694	67.0169	64.8049
NAN21-3	171.458	71.187	8.91955	70.8863	30.5908	11.1947	4.84278	12.2243	3.56041	2.22611	22.9257	25.3773	-1.90281	15.0825	8.82864	70.6341	68.0186	64.8049
Q1261	165.999	62.1607	8.94498	64.9759	29.2756	6.46565	5.45351	11.4504	4.20876	2.88557	21.6664	23.0048	-1.86273	20.8216	8.79737	68.9209	68.2412	66.3668
GEMS15	181.964	69.2027	8.90988	74.3172	28.1221	13.5885	6.37255	10.8841	3.24709	1.91869	21.0864	23.7702	-2.04595	8.24335	8.25528	73.8944	72.9206	70.3704
GEMS21	186.448	50.2239	8.01139	70.415	34.0948	8.84962	6.87513	11.3682	3.68495	2.23945	21.0599	20.6722	-1.9936	17.8144	7.48203	73.8944	72.9206	68.7586
GEMS65	200.158	71.7425	7.66911	71.0619	31.9689	7.3802	5.60447	12.1428	3.91848	2.42102	20.7955	21.3871	-1.48107	18.5488	7.39127	72.7707	69.7107	65.9378
CHUAN48-2	178.654	62.5944	8.98873	63.0992	27.0074	11.7915	6.44189	12.3579	3.87446	2.2704	21.7885	23.624	-1.46098	14.3153	8.02308	73.0967	71.4689	69.3792
ZAC546	153.412	45.7165	8.47899	64.737	32.0824	8.73199	5.23042	12.1261	3.60965	2.12638	25.5814	23.4623	-1.59187	11.7305	9.29024	66.6724	65.2361	63.3545
ZHI41	179.177	73.6752	8.42868	57.1326	25.5084	11.159	6.21086	10.8738	3.74954	2.30482	20.7991	20.9063	-1.54526	15.3255	8.59337	75.024	74.0288	70.4948
ZZ01	185.823	57.4222	9.04123	69.4003	31.5753	7.33638	5.88916	15.3167	3.73276	2.35339	25.8353	24.5086	-1.52317	20.4166	8.28664	66.7795	66.4604	65.028
ZZ03	178.903	66.694	8.17272	78.3059	28.4654	7.73465	5.44872	14.5916	3.71853	2.44196	25.333	23.6807	-1.56814	20.8663	8.18687	68.7068	68.2412	65.9206
