# Supplementary material for: ZmDRR206 Regulates Nutrient Accumulation in Endosperm through Its Role in Cell Wall Biogenesis during Maize Kernel Development
Source: Int J Mol Sci. 2023 May 13;24(10):8735. doi: 10.3390/ijms24108735 (PMC10218635; doi:10.3390/ijms24108735)
Supplement: Supplementary file 1 [file ijms-24-08735-s001.zip › Supplemental Table S2 15 18 kernel.xlsx]

## Sheet: D15 vs LH15 DEGs
Supplemental Table S2. The transcriptional sequence data of the developing kernels at 15-/18-DAP listed in this study.
ID	LH15_1	LH15_2	DRR15_1	DRR15_2	log2FoldChange	pvalue	padj
Zm00001d007935	80.2415	114.586	347606	330583	11.7463	0	0	ZmDRR206
Zm00001d040026	3849.68	3864.94	17197.9	16320	2.11916	3.99e-249	5.98e-245
Zm00001d017935	0	0	660.817	631.126	12.344	5.63e-186	5.62e-182
Zm00001d043538	276.05	318.904	1617.28	1564.79	2.41381	2.45e-135	1.84e-131
Zm00001d038558	3238.83	3508.78	974.458	973.732	-1.79289	1.02e-131	6.09e-128
Zm00001d049576	6310.57	6093.3	2116.35	2168.86	-1.53297	1.76e-126	8.76e-123
Zm00001d008841	3218.58	3442.17	989.46	1048.86	-1.70856	2.26e-120	9.66e-117
Zm00001d032535	43148.6	41460	16745.7	16231.9	-1.35928	3.94e-114	1.47e-110
Zm00001d044668	10.383	21.4423	506.296	505.9	4.95047	8.49e-111	2.82e-107
Zm00001d014888	11954.3	10303.1	3360.92	3466.16	-1.70454	4.4e-105	1.32e-101
Zm00001d033447	14863.4	15033.9	36737.9	35408	1.27085	6.43e-104	1.75e-100
Zm00001d007718	26.0209	35.6731	580.234	534.958	4.1584	2.79e-103	6.96e-100
Zm00001d040028	1568.36	1476.6	4181.64	4124.34	1.44886	7.76e-103	1.79e-99
Zm00001d043049	781.755	805.684	2358.82	2357.19	1.56982	1.03e-102	2.2e-99
Zm00001d008610	3617.63	3496.79	1314.33	1258.24	-1.46729	3.86e-102	7.71e-99
Zm00001d042231	3671.44	3581.04	1359.85	1292.3	-1.4512	9.95e-101	1.86e-97
Zm00001d034413	7830.95	8581.63	21457.1	21349	1.38258	2.08e-99	3.67e-96
Zm00001d003190	503.237	551.891	1946.49	1772.16	1.81464	1.51e-91	2.51e-88
Zm00001d037565	2631.19	2559.24	973.276	932.663	-1.4451	7.59e-91	1.2e-87
Zm00001d007180	3157.73	3192.52	1174.85	1257.23	-1.38434	1.38e-87	2.07e-84
Zm00001d050032	168945	172535	77969.3	80477.1	-1.10781	6.2e-82	8.84e-79
Zm00001d037985	258.323	314.11	1229.61	1183.11	2.06976	1.53e-81	2.08e-78
Zm00001d008211	634.674	748.58	64.8401	85.1446	-3.20217	1.01e-80	1.31e-77
Zm00001d044129	168239	174438	81439	80076.4	-1.08519	2.55e-78	3.17e-75
Zm00001d010031	4936.3	5306.52	2161.78	2142.81	-1.25118	3.6e-77	4.31e-74
Zm00001d035664	8603.72	8245.36	3656.49	3825.8	-1.17078	6.43e-77	7.4e-74
Zm00001d015025	539.783	546.307	1669.12	1583.82	1.5819	2.92e-76	3.24e-73
Zm00001d011017	66.1457	69.0931	573.874	527.945	3.02244	2.36e-75	2.53e-72
Zm00001d030698	1968.79	1737.8	4781.07	4621.22	1.34453	5.11e-74	5.27e-71
Zm00001d027819	222.758	217.877	940.019	1120.98	2.22579	5.17e-71	5.16e-68
Zm00001d037939	9276.1	9575.06	4240.16	4509.01	-1.10744	8.18e-69	7.9e-66
Zm00001d028452	3035.99	2731.93	1131.97	1021.83	-1.42057	1.48e-68	1.39e-65
Zm00001d052759	88048.2	91705.6	42114.7	44226.7	-1.05791	2.17e-68	1.97e-65
Zm00001d024659	4953.56	4853.67	2286.85	2323.13	-1.08881	1.38e-66	1.21e-63
Zm00001d017274	43820	39987.4	19436	18747.3	-1.13406	5.25e-66	4.49e-63
Zm00001d016694	3753.71	3952.92	8132.41	7989.21	1.06423	8.03e-66	6.68e-63
Zm00001d016128	534.449	569.379	1631.98	1516.7	1.51027	1.38e-64	1.12e-61
Zm00001d023215	69.2561	62.0522	487.145	469.838	2.86644	4.07e-64	3.21e-61
Zm00001d016934	6638.85	6594.36	3235.57	2998.34	-1.08606	4.85e-62	3.72e-59
Zm00001d031332	754.016	666.545	1856.78	1866.32	1.39281	7.54e-62	5.64e-59
Zm00001d014166	311.748	265.121	1005.4	1084.92	1.86104	3.23e-61	2.36e-58
Zm00001d048622	1845.44	1877.04	793.278	776.383	-1.24607	3.68e-59	2.62e-56
Zm00001d010854	344.168	376.733	29.7675	38.0646	-3.4037	3.97e-58	2.76e-55
Zm00001d041822	23860	22804.4	10912.1	11794	-1.03911	5.42e-58	3.69e-55
Zm00001d047753	755.597	725.202	195.736	170.309	-2.01586	2.39e-57	1.59e-54
Zm00001d048949	456.595	432.262	1301.54	1215.17	1.50255	2.51e-57	1.63e-54
Zm00001d018837	10500.1	9503.11	4775.79	4637.25	-1.08718	4.47e-57	2.85e-54
Zm00001d048920	5483.03	5255.78	2686.97	2528.5	-1.04179	5.41e-56	3.37e-53
Zm00001d047124	6875.6	7304.52	3435.68	3110.54	-1.11556	6.2e-56	3.79e-53
Zm00001d011026	108.73	113.746	551.784	538.961	2.29095	1.81e-55	1.08e-52
Zm00001d024210	339.423	268.946	1058.48	1187.1	1.88802	5.97e-55	3.5e-52
Zm00001d008898	5294	5219.01	2666.77	2459.38	-1.03631	2.69e-54	1.55e-51
Zm00001d011028	61.3979	53.6124	411.978	402.718	2.82568	6.16e-54	3.48e-51
Zm00001d037988	2249.93	2822.45	6735.45	6829.15	1.4179	1.14e-53	6.23e-51
Zm00001d019504	3624.16	3413.23	7398.22	6942.36	1.02748	1.33e-53	7.09e-51
Zm00001d026297	72.1822	94.9219	607.5	503.91	2.72618	2.82e-53	1.48e-50
Zm00001d048634	1235.24	1269.44	2563.34	2632.68	1.05213	1.3e-52	6.73e-50
Zm00001d027524	1764.44	2011.02	4280.04	4100.3	1.14858	1.53e-52	7.77e-50
Zm00001d048630	1563.91	1478.32	610.141	620.102	-1.30514	2.31e-52	1.15e-49
Zm00001d035684	67.3974	75.9963	426.975	448.795	2.60519	5.32e-52	2.61e-49
Zm00001d042420	206.972	195.857	708.633	716.273	1.82354	2.87e-51	1.37e-48
Zm00001d028307	1512.88	1539.54	3139.31	3014.37	1.01097	1.07e-50	4.98e-48
Zm00001d016760	396.842	342.542	37.2334	50.0843	-3.07673	5.3e-49	2.33e-46
Zm00001d031158	171.202	231.931	915.825	802.439	2.08625	8.42e-49	3.6e-46
Zm00001d001852	3652.48	3604.71	1692.01	1409.52	-1.22672	1.04e-48	4.37e-46
Zm00001d016841	1594.4	1567.02	697.997	694.235	-1.18279	1.87e-48	7.77e-46
Zm00001d034002	746.869	746.54	1741.13	1643.93	1.18027	2.91e-48	1.19e-45
Zm00001d040292	2753.88	2943.05	1288.47	1070.92	-1.27258	1.31e-47	5.28e-45
Zm00001d040260	470.87	420.968	1137.83	1238.19	1.41629	6.89e-46	2.72e-43
Zm00001d011419	34.225	59.7564	389.711	376.672	3.01181	8.2e-46	3.19e-43
Zm00001d012322	562.377	591.176	1316.79	1408.5	1.23905	1.16e-45	4.44e-43
Zm00001d003801	1004.93	1095.68	2203.08	2175.87	1.05769	1.41e-45	5.28e-43
Zm00001d013097	441.453	466.618	1103.72	1116.99	1.28836	2.75e-45	1.01e-42
Zm00001d037969	995.738	1260.18	318.964	341.603	-1.77246	1.88e-44	6.7e-42
Zm00001d019565	554.667	481.339	1337.57	1257.24	1.32739	1e-43	3.53e-41
Zm00001d047567	1339.03	1300.96	2805.47	2547.54	1.02007	1.38e-42	4.67e-40
Zm00001d041671	2327.97	1984.93	922.604	936.665	-1.21246	1.39e-42	4.67e-40
Zm00001d040534	62.9031	29.2657	413.285	449.794	3.23615	2.21e-42	7.34e-40
Zm00001d023994	144.929	170.619	572.09	600.064	1.88866	2.4e-42	7.9e-40
Zm00001d039524	635.117	536.676	1657.23	1456.6	1.41212	5.35e-42	1.74e-39
Zm00001d042229	1074.03	1109.56	459.401	405.73	-1.33654	1.85e-41	5.9e-39
Zm00001d020862	449.835	422.11	1087.67	1041.86	1.28955	4.1e-41	1.27e-38
Zm00001d051288	4138.46	4804.76	2068.77	2175.87	-1.07575	9.42e-41	2.82e-38
Zm00001d053108	849.87	847.522	323.099	329.585	-1.37838	1.52e-39	4.37e-37
Zm00001d048643	176.786	168.983	576.132	559.998	1.71658	1.48e-38	4.1e-36
Zm00001d020754	753.354	590.83	169.474	169.301	-1.98685	2.87e-38	7.89e-36
Zm00001d008573	373.403	326.643	939.381	899.604	1.39611	4.06e-38	1.1e-35
Zm00001d015139	701.987	690.028	249.881	237.425	-1.51385	4.58e-38	1.24e-35
Zm00001d019312	387.937	338.399	956.334	917.636	1.37016	2.39e-37	6.33e-35
Zm00001d009328	417.251	381.571	1032.47	948.695	1.31201	7.31e-37	1.85e-34
Zm00001d017441	773.811	782.82	299.407	250.456	-1.5018	9.23e-37	2.32e-34
Zm00001d007447	862.308	877.979	359.013	349.624	-1.29636	1.42e-36	3.51e-34
Zm00001d048950	587.811	717.667	1521.06	1547.75	1.22978	6.96e-36	1.68e-33
Zm00001d021677	17.9908	20.2686	190.794	207.365	3.36695	5.51e-35	1.31e-32
Zm00001d039468	1468.95	1435.67	727.533	692.235	-1.03247	9.37e-35	2.21e-32
Zm00001d034405	729.861	702.5	1438.46	1472.62	1.02404	1.09e-34	2.54e-32
Zm00001d048558	541.922	667.194	1405.55	1406.5	1.214	1.69e-34	3.91e-32
Zm00001d041553	162.527	171.043	523.267	527.939	1.65399	2.69e-34	6.11e-32
Zm00001d038741	586.266	534.668	1308.85	1183.11	1.15411	7.35e-34	1.63e-31
Zm00001d024959	805.41	850.478	352.628	338.605	-1.26109	1.73e-32	3.57e-30
Zm00001d049244	653.328	584.173	1330.2	1267.26	1.07193	1.85e-32	3.8e-30
Zm00001d038223	383.078	393.199	995.282	879.575	1.27101	3.42e-32	6.88e-30
Zm00001d053785	1747.42	2293.4	801.783	793.412	-1.34164	4.26e-32	8.44e-30
Zm00001d024207	114.333	119.644	419.964	523.916	2.01047	7.8e-32	1.53e-29
Zm00001d023768	53.3509	38.2248	268.067	280.496	2.58699	8.37e-32	1.63e-29
Zm00001d029060	816.028	639.606	163.573	219.376	-1.92528	1.52e-31	2.89e-29
Zm00001d053684	114.504	128.281	420.548	428.761	1.803	1.6e-31	3.03e-29
Zm00001d043621	254.558	279.898	704.264	678.21	1.36832	2.4e-31	4.52e-29
Zm00001d023213	107.491	106.861	383.485	392.697	1.85533	1.15e-30	2.08e-28
Zm00001d023769	12.311	11.75	160.877	147.266	3.66656	1.57e-30	2.83e-28
Zm00001d007349	6.62141	3.23646	119.805	131.23	4.66427	2.19e-30	3.92e-28
Zm00001d012321	380.993	315.401	844.286	876.556	1.30864	3.57e-30	6.28e-28
Zm00001d044906	187.44	213.493	625.669	553.995	1.55369	8.31e-30	1.43e-27
Zm00001d026344	528.273	502.981	1047.55	1049.87	1.02536	1.11e-29	1.87e-27
Zm00001d043988	492.045	431.785	1173.12	1004.8	1.23888	1.49e-29	2.49e-27
Zm00001d006481	151.203	99.7034	2.12182	2.00376	-5.85194	2.47e-29	4.04e-27
Zm00001d053600	1363.48	1537.88	667.514	724.282	-1.0606	2.59e-29	4.22e-27
Zm00001d012325	489.092	465.96	1023.03	969.73	1.06197	4.36e-29	7.01e-27
Zm00001d009610	687.745	715.689	296.517	287.513	-1.26524	4.73e-29	7.53e-27
Zm00001d007444	2764.88	3390.4	1530.45	1490.65	-1.02768	7.95e-29	1.25e-26
Zm00001d041662	22.2398	16.6256	169.551	178.315	3.16234	1.07e-28	1.67e-26
Zm00001d041204	655.079	658.202	272.219	272.485	-1.26933	4.93e-28	7.49e-26
Zm00001d018261	48.3249	54.9068	249.992	252.449	2.27725	9.81e-28	1.47e-25
Zm00001d037114	302.629	324.405	724.483	722.285	1.20414	1.1e-27	1.64e-25
Zm00001d049381	186.407	217.817	544.803	631.111	1.53763	1.88e-27	2.73e-25
Zm00001d048947	148.686	136.026	438.447	426.761	1.60456	5.38e-27	7.56e-25
Zm00001d023216	90.1861	68.3784	340.908	316.568	2.05517	5.41e-27	7.56e-25
Zm00001d024522	37.075	41.3723	208.878	236.414	2.49856	1.29e-26	1.79e-24
Zm00001d007310	691.084	716.504	304.074	316.561	-1.18144	3.16e-26	4.22e-24
Zm00001d003712	167.43	201.062	560.03	499.898	1.52042	1.26e-25	1.63e-23
Zm00001d028904	398.638	398.94	132.421	134.238	-1.57971	2.88e-25	3.7e-23
Zm00001d015737	300.618	259.312	653.682	693.228	1.26908	3.29e-25	4.19e-23
Zm00001d005322	61.1665	91.8133	310.526	338.597	2.07785	1.28e-24	1.57e-22
Zm00001d012238	402.667	365.545	811.328	806.435	1.07646	2.1e-24	2.55e-22
Zm00001d050437	303.667	319.248	670.676	723.28	1.16081	2.35e-24	2.81e-22
Zm00001d049179	242.742	226.921	598.249	553.991	1.29555	2.66e-24	3.16e-22
Zm00001d021629	282.74	323.916	755.952	674.209	1.23417	4e-24	4.7e-22
Zm00001d008277	78.3885	78.258	2.10731	1.00235	-5.55423	8.08e-24	9.37e-22
Zm00001d050840	272.702	238.366	725.048	602.086	1.37791	1.85e-23	2.1e-21
Zm00001d036575	118.278	98.7853	8.36286	1.00426	-4.51149	1.98e-23	2.23e-21
Zm00001d014190	410.559	377.396	120.928	139.242	-1.5967	2.37e-23	2.62e-21
Zm00001d043190	964.259	820.234	378.379	421.743	-1.15525	3.77e-23	4.13e-21
Zm00001d029010	390.58	372.567	829.111	761.361	1.05999	7.95e-23	8.49e-21
Zm00001d043299	644.01	662.578	300.846	305.543	-1.10754	2.16e-22	2.27e-20
Zm00001d038503	28.1124	32.1083	208.296	165.305	2.62564	2.28e-22	2.39e-20
Zm00001d033859	54.0881	67.7491	239.549	262.462	2.03634	2.31e-22	2.41e-20
Zm00001d013229	20.4396	30.6509	189.317	157.288	2.74781	2.93e-22	3.02e-20
Zm00001d029859	678.6	682.619	286.281	331.581	-1.13868	3.42e-22	3.5e-20
Zm00001d030310	190.391	191.92	589.41	471.856	1.47208	5e-22	5e-20
Zm00001d039997	448.99	446.027	167.493	183.322	-1.35015	1.03e-21	1e-19
Zm00001d032822	29.5238	45.1301	188.86	229.398	2.47509	1.25e-21	1.21e-19
Zm00001d025567	257.962	286.691	73.7935	45.0901	-2.19402	1.96e-21	1.88e-19
Zm00001d008715	238.04	208.971	528.562	532.947	1.24992	2.38e-21	2.26e-19
Zm00001d017597	155.962	172.927	454.184	414.744	1.39887	4.14e-21	3.92e-19
Zm00001d018954	236.597	257.956	65.6914	67.119	-1.89504	4.22e-21	3.98e-19
Zm00001d027832	219.412	215.369	600.083	496.898	1.33471	9.2e-21	8.4e-19
Zm00001d018951	495.194	416.378	133.807	172.296	-1.57273	9.84e-21	8.92e-19
Zm00001d036438	668.972	595.074	287.042	286.51	-1.13838	9.92e-21	8.97e-19
Zm00001d022547	35.9409	39.6705	267.301	182.343	2.56773	1.15e-20	1.03e-18
Zm00001d026126	102.906	97.4708	302.918	300.535	1.59038	4.3e-20	3.72e-18
Zm00001d003086	718.307	648.182	338.737	306.552	-1.08138	6.89e-20	5.84e-18
Zm00001d015140	343.795	345.946	117.716	132.231	-1.46315	3.38e-19	2.76e-17
Zm00001d022089	946.703	1249.57	2377.43	2071.7	1.01696	5.07e-19	4.09e-17
Zm00001d038151	42.7641	50.7483	234.733	184.34	2.15875	1.57e-18	1.23e-16
Zm00001d021647	228.705	246.101	520.024	510.91	1.11651	2.07e-18	1.6e-16
Zm00001d031129	242.81	231.214	64.7338	75.1302	-1.75848	2.88e-18	2.21e-16
Zm00001d053260	248.688	255.136	544.318	520.93	1.07912	4.35e-18	3.28e-16
Zm00001d002333	144.061	184.428	412.153	434.77	1.36239	6.31e-18	4.68e-16
Zm00001d024324	99.8228	107.077	282.017	322.566	1.54479	6.32e-18	4.68e-16
Zm00001d017140	275.557	282.064	563.541	574.02	1.02776	6.4e-18	4.73e-16
Zm00001d004494	0	0	46.6871	53.0922	8.65233	6.72e-18	4.93e-16
Zm00001d004805	335.544	306.706	120.657	111.201	-1.46872	8.96e-18	6.45e-16
Zm00001d035683	12.8293	32.7019	193.461	151.28	2.90396	9.67e-18	6.93e-16
Zm00001d015614	290.189	302.362	647.924	577.035	1.04634	1.05e-17	7.53e-16
Zm00001d042056	275.849	303.487	677.455	576.037	1.11142	1.19e-17	8.42e-16
Zm00001d021447	73.9758	76.6581	247.74	232.417	1.67006	1.47e-17	1.03e-15
Zm00001d053268	96.1264	88.1379	277.414	263.472	1.55379	1.68e-17	1.18e-15
Zm00001d004972	319.052	312.982	605.277	725.276	1.07424	2.73e-17	1.88e-15
Zm00001d034095	63.2078	39.6635	217.086	210.376	2.05811	3.61e-17	2.46e-15
Zm00001d010689	274.642	295.797	570.927	575.022	1.00446	4.58e-17	3.08e-15
Zm00001d017477	348.376	358.703	131.501	148.259	-1.33672	4.68e-17	3.14e-15
Zm00001d017032	92.0123	100.38	283.739	265.476	1.51043	4.79e-17	3.2e-15
Zm00001d037404	321.864	276.95	627.955	593.059	1.03023	9.19e-17	5.91e-15
Zm00001d024211	6.59235	2.37104	79.3152	68.1251	4.03921	1.03e-16	6.54e-15
Zm00001d030339	318.91	228.978	628.224	657.165	1.23259	1.23e-16	7.82e-15
Zm00001d005684	254.642	212.944	519.95	495.886	1.12182	3.17e-16	1.94e-14
Zm00001d021775	118.18	94.463	302.85	290.519	1.48275	3.62e-16	2.2e-14
Zm00001d039110	261.579	309.761	584.658	580.032	1.02416	4.02e-16	2.43e-14
Zm00001d018738	6.72869	6.71996	68.1433	101.169	3.62822	1.08e-15	6.27e-14
Zm00001d032973	529.186	601.812	287.806	246.447	-1.08311	1.15e-15	6.63e-14
Zm00001d017008	89.2408	74.4718	266.673	233.423	1.6121	1.26e-15	7.23e-14
Zm00001d036242	49.0165	39.231	160.294	202.349	2.03849	2.17e-15	1.2e-13
Zm00001d043458	328.363	349.63	764.16	618.116	1.02639	3.25e-15	1.75e-13
Zm00001d008700	200.917	165.003	419.402	411.734	1.18598	4.84e-15	2.57e-13
Zm00001d037650	114.009	104.088	295.36	272.489	1.38094	5.01e-15	2.65e-13
Zm00001d017508	160.763	135.736	37.9614	25.0495	-2.23238	5.78e-15	3.02e-13
Zm00001d014134	38.098	38.7245	152.462	145.26	1.95047	5.93e-15	3.09e-13
Zm00001d051932	130.921	126.114	318.748	307.549	1.28463	6.08e-15	3.16e-13
Zm00001d031577	25.9776	33.9307	124.157	148.257	2.17531	1.63e-14	8.17e-13
Zm00001d002447	174.43	160.422	380.156	363.65	1.15222	1.67e-14	8.38e-13
Zm00001d021086	34.959	44.0599	175.545	144.265	2.01025	1.73e-14	8.61e-13
Zm00001d006493	116.731	129.948	301.832	295.527	1.27319	3.48e-14	1.7e-12
Zm00001d017391	91.2359	66.6159	246.681	231.415	1.60089	3.57e-14	1.74e-12
Zm00001d042143	4.42712	2.44254	60.3037	54.0986	4.03161	4.08e-14	1.97e-12
Zm00001d039412	231.497	152.331	542.978	463.837	1.39149	4.33e-14	2.08e-12
Zm00001d015084	611.662	644.223	268.496	348.604	-1.02452	4.43e-14	2.13e-12
Zm00001d017978	182.646	189.514	467.684	380.691	1.18762	4.51e-14	2.15e-12
Zm00001d046017	175.112	138.856	20.3707	40.0634	-2.37374	5e-14	2.36e-12
Zm00001d034917	428.824	424.972	218.03	197.356	-1.0393	7.42e-14	3.46e-12
Zm00001d010730	318.417	349.803	137.815	150.264	-1.21354	8.07e-14	3.75e-12
Zm00001d032381	426.278	500.114	229.64	203.368	-1.09814	9.2e-14	4.26e-12
Zm00001d004700	1.09522	0	36.1753	49.0825	6.13571	9.31e-14	4.3e-12
Zm00001d034642	32.4685	31.9528	148.03	121.223	2.05951	1.48e-13	6.7e-12
Zm00001d017559	56.9453	50.2776	173.7	172.307	1.68998	1.52e-13	6.87e-12
Zm00001d033522	68.7185	86.3634	236.027	213.385	1.53047	1.56e-13	7e-12
Zm00001d023843	95.1666	94.2271	236.324	252.446	1.3668	1.7e-13	7.64e-12
Zm00001d025002	169.243	177.774	364.398	369.657	1.07942	2.28e-13	1.01e-11
Zm00001d037338	41.3667	38.6129	149.257	139.251	1.84888	2.56e-13	1.13e-11
Zm00001d006633	57.7094	38.0912	171.626	175.311	1.85894	2.56e-13	1.13e-11
Zm00001d012220	266.308	253.077	111.063	96.1758	-1.32471	3.5e-13	1.51e-11
Zm00001d006947	262.543	223.961	506.095	465.835	1.00037	3.78e-13	1.63e-11
Zm00001d040197	364.123	380.679	173.785	182.322	-1.06433	3.84e-13	1.65e-11
Zm00001d053114	376.168	370.226	187.299	166.301	-1.07758	5.39e-13	2.26e-11
Zm00001d019019	270.346	228.967	100.461	85.1564	-1.42667	5.42e-13	2.27e-11
Zm00001d024610	154.48	217.73	53.9134	45.0835	-1.9056	7.79e-13	3.2e-11
Zm00001d015623	344.693	329.671	143.177	163.285	-1.13645	9.75e-13	3.96e-11
Zm00001d045570	435.845	459.872	201.565	242.422	-1.012	1.5e-12	5.98e-11
Zm00001d036917	127.508	120.156	285.942	279.499	1.19114	1.7e-12	6.74e-11
Zm00001d021435	246.521	257.754	111.041	94.1728	-1.29679	2.09e-12	8.13e-11
Zm00001d050200	328.342	347.919	154.715	162.287	-1.09286	2.09e-12	8.13e-11
Zm00001d017329	186.551	227.27	437.305	410.735	1.03186	2.71e-12	1.04e-10
Zm00001d035474	67.4747	79.4643	192.204	256.441	1.60732	2.77e-12	1.06e-10
Zm00001d042179	37.225	47.4618	152.405	139.251	1.77719	2.8e-12	1.07e-10
Zm00001d039241	257.669	196.56	481.845	463.828	1.06034	2.8e-12	1.07e-10
Zm00001d015870	340.817	288.632	109.425	143.245	-1.31562	2.88e-12	1.09e-10
Zm00001d003999	25.8431	28.7032	104.035	127.219	2.07669	2.96e-12	1.12e-10
Zm00001d029040	195.831	259.698	503.94	456.82	1.07368	3e-12	1.14e-10
Zm00001d043258	196.764	247.655	440.764	466.826	1.02692	3.32e-12	1.25e-10
Zm00001d005470	239.649	240.724	532.286	435.79	1.01028	3.41e-12	1.29e-10
Zm00001d015361	162.711	123.611	351.474	322.579	1.23711	3.44e-12	1.29e-10
Zm00001d007319	139.552	177.653	337.105	383.674	1.1812	3.44e-12	1.29e-10
Zm00001d018393	337.765	307.526	144.121	151.267	-1.12589	3.49e-12	1.31e-10
Zm00001d017494	200.175	184.819	413.91	372.67	1.03136	3.52e-12	1.32e-10
Zm00001d039685	48.7923	75.7478	202.229	192.345	1.65823	4.34e-12	1.6e-10
Zm00001d033714	170.297	175.165	347.493	359.638	1.03245	5.01e-12	1.83e-10
Zm00001d035506	121.395	144.501	298.709	300.534	1.16895	5.13e-12	1.87e-10
Zm00001d048610	565.048	417.237	210.95	232.408	-1.14707	5.8e-12	2.1e-10
Zm00001d021971	127.121	102.016	268.04	276.49	1.25083	6.79e-12	2.43e-10
Zm00001d018744	18.9297	14.9988	88.9354	85.1528	2.35605	7.69e-12	2.74e-10
Zm00001d014793	97.6142	106.276	233.156	250.442	1.24369	1.25e-11	4.36e-10
Zm00001d019457	114.436	124.826	260.698	279.493	1.17271	1.29e-11	4.46e-10
Zm00001d024958	85.8192	119.605	22.0723	10.0225	-2.66566	1.29e-11	4.49e-10
Zm00001d033455	67.3974	75.9963	184.475	205.36	1.43958	1.42e-11	4.9e-10
Zm00001d045341	198.844	171.936	65.6914	67.119	-1.47941	1.52e-11	5.22e-10
Zm00001d029648	36.1339	47.5009	140.853	138.247	1.73125	1.67e-11	5.73e-10
Zm00001d052348	162.907	133.098	333.541	316.566	1.13689	1.7e-11	5.82e-10
Zm00001d003188	0	0	34.8401	26.0498	7.94324	1.85e-11	6.27e-10
Zm00001d033957	124.871	99.4792	266.882	261.466	1.23773	1.89e-11	6.39e-10
Zm00001d041265	76.9009	61.8228	11.604	8.01585	-2.81069	2.04e-11	6.87e-10
Zm00001d023811	100.716	97.5323	248.729	224.405	1.25424	2.51e-11	8.36e-10
Zm00001d018973	384.762	269.964	632.573	690.221	1.01596	2.91e-11	9.55e-10
Zm00001d050061	192.017	224.565	388.104	469.822	1.04043	3.08e-11	1.01e-09
Zm00001d016565	177.795	230.913	408.95	426.756	1.02874	3.29e-11	1.07e-09
Zm00001d041013	0	0	24.536	38.0624	7.98081	4.25e-11	1.36e-09
Zm00001d042633	59.4285	62.3613	157.066	192.333	1.51786	6.52e-11	2.03e-09
Zm00001d042837	135.948	104.387	287.975	269.483	1.21574	6.96e-11	2.16e-09
Zm00001d052208	85.0288	81.5275	199.207	208.369	1.29043	8.36e-11	2.58e-09
Zm00001d052903	125.864	148.696	291.304	294.523	1.09026	8.94e-11	2.75e-09
Zm00001d053269	22.598	29.6959	97.5605	108.189	1.96601	1.29e-10	3.85e-09
Zm00001d038077	158.787	146.997	49.3992	21.0475	-2.11512	1.4e-10	4.14e-09
Zm00001d020943	7.93763	11.045	66.6442	59.1079	2.70285	1.45e-10	4.29e-09
Zm00001d020875	129.63	116.645	262.725	268.476	1.10989	1.48e-10	4.37e-09
Zm00001d036126	44.5405	35.0274	2.1353	3.00512	-3.8901	1.69e-10	4.93e-09
Zm00001d019462	176.58	157.787	357.77	319.576	1.01928	2.21e-10	6.35e-09
Zm00001d007285	0	0	22.4195	36.0588	7.88285	2.21e-10	6.35e-09
Zm00001d031913	65.873	57.8156	169.43	164.294	1.432	2.28e-10	6.55e-09
Zm00001d032458	131.563	104.496	262.704	265.472	1.16386	2.39e-10	6.81e-09
Zm00001d004509	0	0	36.8736	22.0449	7.89713	2.47e-10	7.03e-09
Zm00001d013295	512.078	439.21	265.243	187.351	-1.07153	3.46e-10	9.56e-09
Zm00001d017207	11.5584	24.8909	82.933	113.192	2.41056	3.53e-10	9.72e-09
Zm00001d042611	86.373	92.7521	240.1	197.361	1.28623	3.65e-10	1e-08
Zm00001d048896	239.867	255.314	120.563	102.187	-1.15243	3.69e-10	1.01e-08
Zm00001d039368	61.7555	68.3651	12.6772	10.0191	-2.50716	3.73e-10	1.02e-08
Zm00001d034031	69.1259	56.8481	206.13	158.294	1.53231	3.9e-10	1.07e-08
Zm00001d053171	39.1187	36.0777	128.018	113.206	1.67961	5.54e-10	1.49e-08
Zm00001d017825	42.9278	57.7019	169.188	138.254	1.60639	5.78e-10	1.54e-08
Zm00001d028159	13.2636	7.35677	103.281	58.1177	2.96447	5.93e-10	1.58e-08
Zm00001d021883	66.8316	52.5769	186.139	154.283	1.51186	5.98e-10	1.59e-08
Zm00001d029495	237.218	226.173	110.057	100.181	-1.13933	6.32e-10	1.67e-08
Zm00001d034096	54.0288	65.1448	180.851	150.275	1.4705	6.36e-10	1.68e-08
Zm00001d049336	2.36796	6.89742	44.5348	48.0844	3.25416	6.42e-10	1.69e-08
Zm00001d049028	214.185	168.169	363.528	401.708	1.00295	7.34e-10	1.92e-08
Zm00001d053095	182.3	169.719	75.0433	61.1136	-1.36932	7.92e-10	2.06e-08
Zm00001d041007	0	0	50.4293	20.0464	8.1577	7.93e-10	2.06e-08
Zm00001d012378	338.095	332.349	146.51	185.319	-1.01352	9.07e-10	2.33e-08
Zm00001d028796	64.3707	42.2331	153.683	164.29	1.57784	1.1e-09	2.75e-08
Zm00001d024617	239.069	276.781	107.181	127.22	-1.13715	1.13e-09	2.85e-08
Zm00001d032613	34.0717	52.7995	199.525	127.245	1.90999	1.14e-09	2.86e-08
Zm00001d043947	41.297	36.0044	121.766	117.21	1.62731	1.21e-09	3.01e-08
Zm00001d007443	147.067	167.117	56.2002	61.1071	-1.41924	1.32e-09	3.27e-08
Zm00001d005892	2.1754	0	48.4276	26.0545	5.08785	1.34e-09	3.33e-08
Zm00001d008773	240.3	286.189	114.532	128.224	-1.11637	1.35e-09	3.35e-08
Zm00001d018206	95.2434	52.6472	231.791	209.378	1.57485	1.44e-09	3.55e-08
Zm00001d044580	39.1648	37.8172	0.0361124	5.00674	-3.84485	1.44e-09	3.55e-08
Zm00001d042243	14.7022	19.5209	76.254	75.1342	2.13094	1.57e-09	3.86e-08
Zm00001d015182	257.407	248.099	120.787	124.22	-1.04382	1.72e-09	4.18e-08
Zm00001d031796	13.1774	4.7569	60.399	62.11	2.77797	1.79e-09	4.33e-08
Zm00001d038239	66.0222	63.8885	153.875	187.324	1.39165	1.92e-09	4.63e-08
Zm00001d046940	216.836	193.067	76.4678	95.1632	-1.25428	1.97e-09	4.74e-08
Zm00001d012268	4.36826	0.72086	32.9894	45.0756	3.93082	2.07e-09	4.97e-08
Zm00001d011033	51.1586	84.3469	11.5254	3.00856	-3.19255	2.12e-09	5.06e-08
Zm00001d009097	24.4641	18.2909	108.764	78.1486	2.12625	2.17e-09	5.2e-08
Zm00001d028947	54.0088	64.2767	181.854	145.268	1.4642	2.18e-09	5.2e-08
Zm00001d008227	10.9209	2.2422	53.1272	67.1145	3.20107	2.19e-09	5.23e-08
Zm00001d033254	2.56547	16.5279	70.0781	85.1465	2.98521	2.22e-09	5.3e-08
Zm00001d041020	24.0225	43.5964	1.06351	1.00196	-4.86733	2.33e-09	5.54e-08
Zm00001d028366	246.97	215.67	110.848	77.1478	-1.29888	2.4e-09	5.69e-08
Zm00001d031157	6.82541	10.2148	48.0165	79.1296	2.87144	2.71e-09	6.36e-08
Zm00001d027740	121.016	124.648	254.154	246.44	1.02565	3e-09	6.99e-08
Zm00001d014623	216.88	195.647	94.2072	88.1589	-1.17643	3.02e-09	7.04e-08
Zm00001d026448	258.695	192.244	83.8338	98.1701	-1.30899	3.89e-09	8.97e-08
Zm00001d003451	44.1766	64.6143	143.237	170.296	1.52199	3.92e-09	9.03e-08
Zm00001d051235	119.334	97.0278	228.87	239.424	1.1156	4.16e-09	9.53e-08
Zm00001d005298	116.878	137.718	288.866	247.449	1.07232	4.29e-09	9.8e-08
Zm00001d048226	86.7325	61.5409	206.302	177.323	1.37216	5.98e-09	1.34e-07
Zm00001d023984	12.4322	16.1139	64.6444	67.1187	2.19068	6.04e-09	1.35e-07
Zm00001d040624	26.5305	14.7405	91.0087	83.1506	2.07922	6.98e-09	1.55e-07
Zm00001d004868	67.3186	72.5277	226.072	156.295	1.44991	7.03e-09	1.56e-07
Zm00001d030856	131.384	150.275	56.9999	41.0789	-1.51959	7.2e-09	1.59e-07
Zm00001d005743	30.381	35.5127	94.8302	154.257	1.9126	8.01e-09	1.75e-07
Zm00001d008359	50.2677	45.2771	120.991	146.253	1.48258	8.25e-09	1.8e-07
Zm00001d048408	265.025	176.656	89.6267	55.1094	-1.61229	9.02e-09	1.96e-07
Zm00001d042476	316.016	431.922	192.559	167.304	-1.0546	1.02e-08	2.19e-07
Zm00001d035027	37.3278	51.8106	129.187	125.224	1.50651	1.02e-08	2.2e-07
Zm00001d027254	18.1503	26.3746	0	0	-7.48838	1.03e-08	2.22e-07
Zm00001d030234	35.6868	30.0999	3.16563	2.00418	-3.61361	1.04e-08	2.25e-07
Zm00001d014703	42.3862	35.9681	112.318	116.206	1.54363	1.14e-08	2.44e-07
Zm00001d049303	25.7493	25.2186	128.691	79.1556	2.02411	1.53e-08	3.2e-07
Zm00001d011342	11.2244	11.791	51.0869	72.1208	2.40574	1.94e-08	4e-07
Zm00001d017861	1.09522	0	46.2336	19.0436	5.74974	2.01e-08	4.12e-07
Zm00001d041670	1.40719	14.8281	61.6347	79.1348	3.0725	2.08e-08	4.26e-07
Zm00001d032069	108.343	95.5901	222.324	208.374	1.07921	2.12e-08	4.34e-07
Zm00001d024924	74.781	64.4884	156.909	173.304	1.2458	2.41e-08	4.88e-07
Zm00001d003317	2.40716	8.64901	40.4191	54.0912	3.03613	2.42e-08	4.9e-07
Zm00001d049000	166.095	127.847	282.961	305.539	1.00311	2.7e-08	5.44e-07
Zm00001d032387	14.102	0.48851	66.8932	81.1396	3.35209	2.82e-08	5.67e-07
Zm00001d006948	101.904	101.826	236.955	198.362	1.09438	2.88e-08	5.77e-07
Zm00001d039218	95.3336	102.014	218.039	198.358	1.07525	2.94e-08	5.9e-07
Zm00001d044967	60.9697	82.2785	182.03	164.297	1.26968	3.02e-08	6.03e-07
Zm00001d017867	109.719	108.53	213.044	231.407	1.02543	3.03e-08	6.03e-07
Zm00001d011461	16.3045	41.2874	107.191	128.222	2.02554	3.09e-08	6.14e-07
Zm00001d019042	45.9726	48.0286	7.42759	8.01415	-2.58639	3.26e-08	6.49e-07
Zm00001d017991	13.6577	21.3096	62.8835	99.1641	2.19863	3.49e-08	6.93e-07
Zm00001d018010	160.418	176.264	339.918	9071.92	4.806	3.71e-08	7.32e-07
Zm00001d012967	2.46272	11.2761	57.0647	46.086	2.85869	4.11e-08	8.03e-07
Zm00001d050260	173.199	218.128	73.2937	92.1577	-1.23966	4.66e-08	9.01e-07
Zm00001d048013	1.20753	4.31714	27.687	39.0651	3.49569	5.13e-08	9.87e-07
Zm00001d009939	42.9675	59.44	131.391	136.241	1.38031	5.38e-08	1.03e-06
Zm00001d004705	13.1774	4.7569	55.059	53.0953	2.59679	5.47e-08	1.05e-06
Zm00001d019004	6.93595	14.5867	50.0289	71.119	2.46596	5.63e-08	1.07e-06
Zm00001d029274	97.2791	90.7032	188.717	210.369	1.086	5.76e-08	1.1e-06
Zm00001d039754	56.1115	60.7317	156.535	132.242	1.30268	6.59e-08	1.24e-06
Zm00001d013761	188.103	186.808	48.1141	89.144	-1.44806	7.41e-08	1.38e-06
Zm00001d021063	65.9801	62.1534	142.102	160.28	1.23781	7.67e-08	1.43e-06
Zm00001d007655	29.9226	18.9773	94.1181	80.1472	1.83403	7.69e-08	1.43e-06
Zm00001d032655	33.0372	55.4493	151.137	117.218	1.59724	7.96e-08	1.48e-06
Zm00001d020790	94.8933	82.1097	177.199	215.374	1.14924	8.61e-08	1.59e-06
Zm00001d025974	103.181	110.442	39.1808	38.0683	-1.46465	8.93e-08	1.65e-06
Zm00001d029573	35.4874	23.1444	94.2824	95.1691	1.6931	9.91e-08	1.82e-06
Zm00001d005305	180.778	147.35	62.6392	75.1294	-1.2508	1.01e-07	1.84e-06
Zm00001d019451	107.38	101.674	26.6754	42.0689	-1.60047	1.03e-07	1.88e-06
Zm00001d053130	265.637	372.179	162.938	143.26	-1.05702	1.04e-07	1.89e-06
Zm00001d034204	11.3661	17.0302	55.2652	71.121	2.13656	1.05e-07	1.91e-06
Zm00001d040710	30.1006	25.0655	81.7072	95.165	1.67883	1.06e-07	1.93e-06
Zm00001d037371	111.074	72.1493	260.064	196.364	1.31511	1.13e-07	2.04e-06
Zm00001d051527	22.4376	23.5943	78.3599	76.1363	1.74033	1.19e-07	2.14e-06
Zm00001d003048	63.1088	36.1955	154.456	134.244	1.53881	1.19e-07	2.14e-06
Zm00001d021973	50.2451	44.4083	130.136	115.209	1.37332	1.24e-07	2.23e-06
Zm00001d005928	25.8431	28.7032	88.8911	81.147	1.63405	1.25e-07	2.24e-06
Zm00001d015665	11.1483	9.17419	59.1443	45.0853	2.34903	1.28e-07	2.27e-06
Zm00001d021665	134.909	107.006	226.954	265.464	1.02641	1.35e-07	2.39e-06
Zm00001d006171	138.79	135.411	42.6127	63.1048	-1.3724	1.45e-07	2.55e-06
Zm00001d026440	1.27964	7.82221	37.1387	42.0731	3.04455	1.51e-07	2.66e-06
Zm00001d042209	34.2689	18.8371	0.014533	2.00282	-4.54575	1.72e-07	3e-06
Zm00001d047512	56.7861	44.2001	140.676	120.22	1.36967	1.73e-07	3.02e-06
Zm00001d043153	93.3035	109.863	233.751	192.352	1.06636	1.85e-07	3.21e-06
Zm00001d039638	94.3989	109.831	206.521	203.363	1.0022	2.05e-07	3.53e-06
Zm00001d019160	6589.15	14760.4	4756.8	3488.24	-1.3718	2.14e-07	3.68e-06
Zm00001d053995	73.287	48.9149	146.309	161.283	1.33207	2.27e-07	3.88e-06
Zm00001d035428	36.7993	30.9329	88.2033	116.198	1.59117	2.34e-07	3.98e-06
Zm00001d018451	61.2354	95.2791	177.027	193.34	1.24006	2.42e-07	4.11e-06
Zm00001d031264	89.0281	65.8107	221.907	160.3	1.30277	2.47e-07	4.2e-06
Zm00001d002816	26.5576	15.609	70.099	87.1494	1.89805	2.57e-07	4.35e-06
Zm00001d016683	69.2345	112.341	16.0461	28.045	-2.02723	2.59e-07	4.37e-06
Zm00001d010936	35.7817	33.5798	94.3139	98.1735	1.47009	2.67e-07	4.51e-06
Zm00001d006646	177.978	174.124	81.6339	88.1548	-1.05092	2.86e-07	4.79e-06
Zm00001d047523	35.0632	48.4102	147.819	101.193	1.57411	2.94e-07	4.91e-06
Zm00001d013495	113.66	88.5252	198.287	225.395	1.06826	2.95e-07	4.93e-06
Zm00001d052442	57.9335	94.5234	187.413	179.321	1.26437	3.27e-07	5.4e-06
Zm00001d004649	89.7494	96.9827	192.707	184.33	1.01164	3.35e-07	5.52e-06
Zm00001d046479	116.473	116.992	51.7568	40.0757	-1.34444	3.41e-07	5.61e-06
Zm00001d039789	24.277	12.2069	65.8773	84.1435	2.0388	3.44e-07	5.64e-06
Zm00001d048004	2.28183	3.39557	48.3986	24.0516	3.60723	3.72e-07	6.08e-06
Zm00001d003429	35.805	34.4498	2.18289	7.01044	-2.89429	3.76e-07	6.14e-06
Zm00001d017976	14.4828	11.6701	50.9434	59.1023	2.06664	3.91e-07	6.35e-06
Zm00001d047976	160.569	126.249	55.1763	63.1096	-1.27693	3.98e-07	6.46e-06
Zm00001d043209	11.0397	5.69336	46.5905	45.0809	2.45194	3.99e-07	6.47e-06
Zm00001d026178	52.9166	64.3133	177.446	124.235	1.36202	4.05e-07	6.56e-06
Zm00001d041217	131.388	96.7213	242.406	222.4	1.0281	4.15e-07	6.7e-06
Zm00001d044526	0.0131811	0.858074	27.384	16.033	5.18471	4.16e-07	6.71e-06
Zm00001d021991	3.31613	1.61196	165.443	8.04865	5.0903	4.36e-07	7e-06
Zm00001d023559	25.0752	41.8123	3.19392	4.00693	-3.16408	4.42e-07	7.08e-06
Zm00001d009116	10.298	17.9477	56.2002	61.1071	2.0345	4.76e-07	7.58e-06
Zm00001d029446	66.438	82.1001	162.045	160.286	1.11403	4.78e-07	7.61e-06
Zm00001d014032	35.7817	33.5798	90.1423	100.175	1.45366	4.81e-07	7.64e-06
Zm00001d038740	39.9401	26.4791	100.571	95.1711	1.56012	4.93e-07	7.82e-06
Zm00001d005472	57.5211	74.5817	151.431	147.263	1.17289	5.11e-07	8.07e-06
Zm00001d002610	78.0149	62.6576	223.835	142.273	1.37871	5.42e-07	8.54e-06
Zm00001d016157	20.9941	11.4451	70.8436	60.1107	2.01395	6.13e-07	9.56e-06
Zm00001d014100	5.71279	9.38482	65.2868	35.0729	2.70717	6.46e-07	1e-05
Zm00001d031202	76.723	54.8881	17.9978	17.0308	-1.90601	7.64e-07	1.17e-05
Zm00001d042382	15.6455	14.2452	53.0712	62.1074	1.93862	7.84e-07	1.19e-05
Zm00001d026540	23.6195	27.0404	71.1151	84.1454	1.60871	8.36e-07	1.27e-05
Zm00001d028768	203.431	182.166	85.9903	104.18	-1.01836	8.55e-07	1.29e-05
Zm00001d008966	86.9069	68.4709	163.166	168.298	1.09411	1.05e-06	1.56e-05
Zm00001d012293	81.0675	53.8971	166.163	151.273	1.23412	1.13e-06	1.66e-05
Zm00001d032821	4.66388	11.1802	39.2674	45.0781	2.37529	1.2e-06	1.75e-05
Zm00001d046913	26.0846	38.2865	96.2919	87.1581	1.50327	1.24e-06	1.8e-05
Zm00001d022451	41.9583	21.2038	98.5478	102.181	1.66697	1.25e-06	1.81e-05
Zm00001d033517	6.72869	6.71996	38.0965	35.0637	2.42161	1.31e-06	1.89e-05
Zm00001d026130	18.1938	28.1192	68.9988	82.1418	1.69552	1.35e-06	1.95e-05
Zm00001d047789	176.744	234.376	104.741	93.1695	-1.05307	1.39e-06	1.99e-05
Zm00001d046958	37.9119	31.766	90.101	96.1693	1.41768	1.41e-06	2.03e-05
Zm00001d002867	6.99802	17.2099	49.9306	62.1062	2.18615	1.44e-06	2.06e-05
Zm00001d045237	174.194	211.224	103.43	70.1354	-1.14868	1.45e-06	2.08e-05
Zm00001d030548	76.9871	65.2902	21.2263	24.0418	-1.6474	1.63e-06	2.3e-05
Zm00001d006110	1.09522	0	13.9291	26.0414	5.04004	1.69e-06	2.38e-05
Zm00001d007251	12.2856	10.8779	55.9799	43.0814	2.08728	1.76e-06	2.46e-05
Zm00001d045006	45.5319	31.5173	95.4937	111.193	1.42354	1.77e-06	2.46e-05
Zm00001d024281	2.42607	9.52476	37.0765	37.0661	2.57967	1.87e-06	2.6e-05
Zm00001d017466	20.461	31.5228	79.4186	77.1381	1.58077	1.9e-06	2.63e-05
Zm00001d033738	67.6611	88.1317	152.768	180.314	1.09327	2.14e-06	2.92e-05
Zm00001d041637	162.181	152.089	83.4802	66.1235	-1.07009	2.19e-06	2.99e-05
Zm00001d016794	26.4754	13.0049	0.00728128	1.00152	-4.97278	2.42e-06	3.28e-05
Zm00001d030550	98.7984	110.568	42.3937	44.0779	-1.27317	2.45e-06	3.32e-05
Zm00001d005740	7.93763	11.045	45.4941	41.0748	2.16675	2.57e-06	3.46e-05
Zm00001d053234	1.22638	5.19344	21.5942	57.0875	3.53376	2.59e-06	3.48e-05
Zm00001d008570	7.81426	6.67895	45.3755	32.0621	2.40173	2.69e-06	3.6e-05
Zm00001d043242	39.3642	45.6452	108.977	97.1766	1.27374	2.72e-06	3.64e-05
Zm00001d048593	107.011	85.24	36.0433	38.0671	-1.37337	2.73e-06	3.65e-05
Zm00001d044409	173.267	157.001	89.7025	61.1182	-1.13028	2.77e-06	3.71e-05
Zm00001d050267	41.3436	37.7434	93.3172	103.181	1.31135	2.83e-06	3.78e-05
Zm00001d005932	20.307	25.419	78.2085	63.1175	1.61981	2.84e-06	3.79e-05
Zm00001d044908	23.8814	37.4982	84.7878	89.1573	1.49451	2.89e-06	3.84e-05
Zm00001d016443	42.6138	44.6625	103.799	103.184	1.24273	2.94e-06	3.9e-05
Zm00001d012255	142.031	132.739	69.7602	57.1061	-1.1139	3.01e-06	3.98e-05
Zm00001d016488	120.202	139.354	39.4816	64.1049	-1.32145	3.03e-06	4e-05
Zm00001d033824	7.73291	4.06746	38.0572	32.0594	2.56276	3.15e-06	4.15e-05
Zm00001d046643	81.8257	85.0897	29.7057	33.0576	-1.4073	3.23e-06	4.24e-05
Zm00001d032372	63.7752	61.3542	20.1283	20.0358	-1.63378	3.55e-06	4.6e-05
Zm00001d012682	124.391	128.877	64.3361	42.0827	-1.24922	3.56e-06	4.62e-05
Zm00001d030727	32.9001	49.36	96.5907	116.201	1.36571	3.59e-06	4.65e-05
Zm00001d007454	179.047	172.377	72.3161	99.1676	-1.03372	3.81e-06	4.9e-05
Zm00001d047883	88.389	84.8953	194.559	156.288	1.01697	3.87e-06	4.96e-05
Zm00001d025899	89.7861	98.7135	42.1842	28.0553	-1.42114	3.9e-06	4.99e-05
Zm00001d024548	15.4598	8.15215	57.0519	45.0846	2.11213	3.91e-06	5e-05
Zm00001d019246	103.543	77.5412	36.9579	28.0534	-1.47744	4.21e-06	5.35e-05
Zm00001d017932	22.316	19.2378	67.7031	60.1097	1.61751	4.25e-06	5.4e-05
Zm00001d007394	184.875	191.185	72.4027	108.181	-1.05681	4.33e-06	5.49e-05
Zm00001d043795	22.4612	24.4659	61.6869	84.142	1.62898	4.84e-06	6.09e-05
Zm00001d045092	19.0055	17.6126	69.6979	52.0989	1.72844	5.2e-06	6.49e-05
Zm00001d002860	59.9841	87.5165	149.518	168.294	1.10456	5.23e-06	6.53e-05
Zm00001d052480	136.154	171.709	72.0536	74.1313	-1.07277	5.27e-06	6.57e-05
Zm00001d026147	13.5903	18.6905	49.953	64.109	1.80775	5.43e-06	6.75e-05
Zm00001d051934	58.1679	55.452	123.884	119.214	1.09617	5.6e-06	6.94e-05
Zm00001d044293	162.197	152.951	56.4787	87.1444	-1.13243	5.94e-06	7.31e-05
Zm00001d026489	12.4322	16.1139	72.7203	43.0868	2.01013	5.99e-06	7.36e-05
Zm00001d037545	111.982	111.927	53.9261	46.0849	-1.16124	6.15e-06	7.54e-05
Zm00001d029839	134.35	132.934	48.9816	71.1186	-1.15205	6.32e-06	7.73e-05
Zm00001d040464	85.0486	82.3936	35.9263	29.0544	-1.36298	6.39e-06	7.81e-05
Zm00001d041663	0	0	9.67061	20.0313	6.91094	6.65e-06	8.09e-05
Zm00001d020740	154.192	136.755	69.959	74.1306	-1.01232	6.7e-06	8.14e-05
Zm00001d017718	49.7745	70.5021	126.192	141.247	1.14907	6.72e-06	8.15e-05
Zm00001d024853	39.6472	16.9375	88.036	99.173	1.72166	6.89e-06	8.34e-05
Zm00001d036646	47.2127	54.0749	116.442	109.197	1.1519	7.2e-06	8.68e-05
Zm00001d019243	113.114	113.625	40.4528	57.0954	-1.21415	7.68e-06	9.18e-05
Zm00001d029407	15.7908	19.4789	1.06351	1.00196	-3.94244	7.97e-06	9.49e-05
Zm00001d050479	79.9689	100.742	38.0704	33.0608	-1.34126	8.54e-06	0.000101064
Zm00001d028144	7.76077	4.93662	30.8014	37.0636	2.40622	8.66e-06	0.000102281
Zm00001d049387	112.857	158.547	43.6921	66.1094	-1.29986	9.29e-06	0.000108846
Zm00001d031045	72.0044	42.0126	13.7915	15.0264	-1.9834	9.55e-06	0.000111691
Zm00001d003068	185.141	145.529	87.7754	75.1379	-1.02111	9.61e-06	0.000112088
Zm00001d023677	11.122	8.30278	32.4488	97.149	2.71749	1e-05	0.000116116
Zm00001d035575	10.2312	15.3267	0	0	-6.69492	1.02e-05	0.000117888
Zm00001d024752	10.2761	17.074	49.7784	49.0877	1.83573	1.05e-05	0.000120749
Zm00001d027975	80.2579	115.451	222.053	176.325	1.0249	1.1e-05	0.000125647
Zm00001d026035	2.36796	6.89742	29.6412	28.0507	2.57865	1.13e-05	0.000128448
Zm00001d045463	52.9955	67.7859	126.07	128.228	1.0701	1.16e-05	0.000132378
Zm00001d051238	2.38781	7.77322	34.8675	28.0526	2.57472	1.18e-05	0.000133938
Zm00001d050830	60.2411	100.513	26.4522	24.0439	-1.65882	1.18e-05	0.000134299
Zm00001d019280	53.7814	54.7251	132.14	106.197	1.13335	1.21e-05	0.000136825
Zm00001d021763	79.2779	69.5593	20.2796	32.0523	-1.50378	1.21e-05	0.000136992
Zm00001d037802	252.935	178.596	120.409	88.1667	-1.0506	1.23e-05	0.000139205
Zm00001d007199	18.0376	22.013	54.218	71.1206	1.63671	1.27e-05	0.000143297
Zm00001d048709	0.0131811	0.858074	30.4241	10.0253	5.09282	1.31e-05	0.000146649
Zm00001d041741	105.372	110.381	54.8411	36.071	-1.24477	1.32e-05	0.000147623
Zm00001d002761	24.6134	23.5154	70.8795	63.1151	1.47305	1.32e-05	0.000147926
Zm00001d027645	0	0	10.6429	14.0237	6.64677	1.33e-05	0.000148388
Zm00001d032344	49.2443	47.9193	101.794	112.196	1.13727	1.36e-05	0.000152235
Zm00001d024083	83.4769	62.4998	29.4578	15.0323	-1.7134	1.39e-05	0.000154548
Zm00001d042887	50.0823	38.3275	119.427	94.1753	1.27224	1.4e-05	0.000155891
Zm00001d052351	60.5822	64.9296	130.236	125.224	1.02291	1.44e-05	0.000159402
Zm00001d040148	66.9863	58.6495	127.147	131.232	1.04022	1.44e-05	0.00015974
Zm00001d028524	10.185	13.5795	41.3719	46.0803	1.86263	1.46e-05	0.000161822
Zm00001d042148	87.9569	66.7075	164.026	147.267	1.00977	1.62e-05	0.000176435
Zm00001d014016	16.6801	12.4633	56.0057	45.0842	1.79056	1.64e-05	0.00017891
Zm00001d053746	14.725	20.3937	58.1984	53.0964	1.65189	1.65e-05	0.000179935
Zm00001d018220	9.0496	11.8755	45.4555	38.0706	1.97861	1.68e-05	0.000183058
Zm00001d021733	13.4964	15.199	0.00728128	1.00152	-4.50233	1.71e-05	0.000184859
Zm00001d043344	15.7908	19.4789	48.917	65.1101	1.68239	1.74e-05	0.000187799
Zm00001d016489	41.3436	37.7434	5.38676	12.0186	-2.16574	1.76e-05	0.000190447
Zm00001d034043	25.4983	16.5142	2.12182	2.00376	-3.27934	1.77e-05	0.000190661
Zm00001d018975	30.2907	32.0298	72.1838	86.1487	1.34074	1.78e-05	0.00019213
Zm00001d023957	55.5058	37.2896	116.369	102.186	1.23594	1.95e-05	0.000207344
Zm00001d006720	49.0878	90.4933	19.0966	21.0368	-1.78203	1.97e-05	0.000209531
Zm00001d021734	33.8682	44.0992	4.33834	12.0181	-2.22822	2.01e-05	0.00021342
Zm00001d023456	25.055	40.9413	88.9022	82.1485	1.36744	2.03e-05	0.000215203
Zm00001d045572	76.7456	55.7549	25.3097	17.0337	-1.64449	2.06e-05	0.000217814
Zm00001d043087	10.0627	9.21444	42.2791	35.0652	1.99231	2.17e-05	0.000227737
Zm00001d034298	52.9166	64.3133	110.5	146.25	1.12814	2.18e-05	0.000228942
Zm00001d048783	125.862	51.908	194.648	310.526	1.48912	2.31e-05	0.00024094
Zm00001d044310	24.4896	19.1613	1.09875	4.00596	-3.03066	2.33e-05	0.0002427
Zm00001d018030	110.778	106.771	48.792	54.0944	-1.07827	2.41e-05	0.000249737
Zm00001d012975	70.5971	72.425	27.5505	28.0498	-1.3592	2.42e-05	0.000251002
Zm00001d014498	14.102	0.48851	58.1489	49.0907	2.87457	2.44e-05	0.000251829
Zm00001d052890	130.734	69.9382	32.8807	36.0631	-1.54856	2.47e-05	0.000255006
Zm00001d048671	181.874	96.4476	274.551	306.539	1.0557	2.48e-05	0.000255527
Zm00001d008837	142.954	124.082	73.8067	46.0915	-1.15482	2.58e-05	0.000264348
Zm00001d039878	75.2628	85.2901	30.7766	35.0608	-1.2823	2.6e-05	0.000265972
Zm00001d022474	43.7913	48.1028	89.3445	126.213	1.22684	2.61e-05	0.000266436
Zm00001d046722	48.2189	50.5624	118.412	97.1794	1.12364	2.64e-05	0.000268851
Zm00001d017444	1.09522	0	12.7465	15.0259	4.52172	2.78e-05	0.000281699
Zm00001d043244	20.7908	5.39208	60.3279	56.1014	2.14884	2.92e-05	0.000294828
Zm00001d003626	99.8049	106.213	43.5242	51.0882	-1.12028	2.92e-05	0.00029499
Zm00001d037513	28.2875	39.0759	100.335	74.1403	1.36858	2.95e-05	0.000297106
Zm00001d035195	1.1218	0.818144	11.8116	24.0377	4.05049	3.09e-05	0.000309428
Zm00001d007840	11.5174	23.1443	51.011	65.1109	1.73051	3.13e-05	0.000313241
Zm00001d002365	2.20534	0.783116	16.9666	18.0318	3.48106	3.17e-05	0.000316367
Zm00001d034971	18.8776	13.2576	1.06351	1.00196	-3.81364	3.24e-05	0.000323017
Zm00001d038061	68.0997	59.4835	134.402	122.221	1.00811	3.24e-05	0.000323017
Zm00001d015817	7.8652	8.4243	31.8349	36.0626	2.04055	3.34e-05	0.000331003
Zm00001d036787	22.2138	15.7553	55.1186	58.1024	1.57483	3.34e-05	0.000331158
Zm00001d045190	1.1218	0.818144	15.881	15.0272	3.84082	3.41e-05	0.000337514
Zm00001d032072	31.1883	25.0282	76.1737	68.124	1.35878	3.47e-05	0.000342807
Zm00001d015363	61.7354	67.4975	118.839	140.243	1.00117	3.6e-05	0.000354072
Zm00001d048648	5.61733	5.88865	38.9779	23.047	2.4054	3.6e-05	0.000354137
Zm00001d041567	28.4519	46.0416	6.39603	9.01505	-2.24763	3.62e-05	0.000356196
Zm00001d036535	134.384	134.66	76.0411	57.1081	-1.01389	3.63e-05	0.000356777
Zm00001d042959	78.6386	89.5201	36.018	36.0643	-1.21912	3.66e-05	0.000359295
Zm00001d034976	0	0	13.7065	9.01806	6.53086	3.69e-05	0.000361945
Zm00001d048515	131.24	142.511	53.2445	78.1302	-1.05698	3.74e-05	0.000366604
Zm00001d013248	1.09522	0	13.7641	13.0236	4.47035	3.87e-05	0.00037852
Zm00001d043486	1.1218	0.818144	12.7981	19.0314	3.88188	3.91e-05	0.000382043
Zm00001d029349	56.8216	93.6942	153.639	159.282	1.05484	3.97e-05	0.000386527
Zm00001d037002	154.291	90.9971	42.9234	8.02572	-2.26902	3.97e-05	0.00038688
Zm00001d020498	52.9759	66.9178	23.2208	17.0329	-1.56772	3.98e-05	0.00038695
Zm00001d008706	64.1755	78.7028	19.233	32.0519	-1.47079	4.04e-05	0.000392077
Zm00001d021688	41.5669	46.4389	91.2108	102.178	1.13223	4.04e-05	0.000392125
Zm00001d051969	15.7674	18.6063	1.07615	2.00332	-3.37532	4.08e-05	0.000395926
Zm00001d035081	65.4367	86.4693	32.7361	25.0476	-1.38888	4.13e-05	0.000399884
Zm00001d010430	65.3068	80.4015	20.2913	33.0537	-1.44257	4.21e-05	0.000406394
Zm00001d012480	25.627	20.8644	54.3929	88.145	1.61063	4.21e-05	0.000406691
Zm00001d049916	52.9365	65.1815	162.551	105.203	1.18054	4.21e-05	0.000406691
Zm00001d005766	15.4876	9.02084	47.5988	42.077	1.86999	4.28e-05	0.000412271
Zm00001d017696	1.14549	1.69003	13.8813	22.0359	3.53382	4.3e-05	0.00041368
Zm00001d014121	1.3294	10.4502	50.5471	28.0581	2.6976	4.35e-05	0.000417594
Zm00001d038867	105.36	62.7748	17.1731	35.0551	-1.69244	4.42e-05	0.000424272
Zm00001d012498	55.5301	38.1575	96.6195	119.205	1.2028	4.67e-05	0.000444566
Zm00001d049684	112.124	70.3916	174.91	191.336	1.00316	4.8e-05	0.000454494
Zm00001d020656	37.9595	33.5054	94.0606	75.1399	1.24184	4.89e-05	0.000462006
Zm00001d008462	77.7792	100.81	31.9078	42.071	-1.26642	4.98e-05	0.000469633
Zm00001d020091	0	0	12.6626	9.01766	6.46347	5e-05	0.000471194
Zm00001d006025	10.2083	14.4531	38.245	47.0805	1.77392	5.15e-05	0.000484087
Zm00001d051788	44.343	28.078	106.68	79.1495	1.358	5.29e-05	0.000495054
Zm00001d030532	70.3304	112.305	40.0657	26.0517	-1.45528	5.3e-05	0.000496019
Zm00001d044769	56.8552	46.8047	108.044	108.193	1.0609	5.32e-05	0.000496804
Zm00001d024356	41.2735	35.1349	9.55799	11.0191	-1.88085	5.33e-05	0.000497234
Zm00001d023804	21.278	21.0195	53.0938	64.1102	1.46476	5.4e-05	0.000503457
Zm00001d017834	22.4612	24.4659	4.2385	4.00737	-2.4743	5.56e-05	0.000517356
Zm00001d008635	19.9091	11.4812	1.06351	1.00196	-3.78321	5.6e-05	0.000520258
Zm00001d024789	8.97664	9.25556	37.0249	33.0605	1.92718	5.67e-05	0.00052583
Zm00001d007254	25.5017	61.83	112.367	121.213	1.42311	5.87e-05	0.000541319
Zm00001d041375	101.941	103.556	53.9006	44.0821	-1.06708	5.92e-05	0.000545404
Zm00001d038862	56.6302	84.1591	132.613	155.27	1.02968	5.95e-05	0.000546394
Zm00001d024597	2.3046	4.27056	21.1867	21.0376	2.61799	6.13e-05	0.000562693
Zm00001d008229	50.5909	58.3079	14.9274	22.0364	-1.55045	6.2e-05	0.000568271
Zm00001d018924	39.4905	50.8631	14.7943	12.0227	-1.74208	6.21e-05	0.000568885
Zm00001d049741	195.497	169.425	100.944	40.0904	-1.36954	6.24e-05	0.000571033
Zm00001d040619	16.7318	14.2056	47.6614	47.0841	1.60957	6.36e-05	0.000580607
Zm00001d023985	94.6532	122.798	40.4417	56.094	-1.16725	6.39e-05	0.000583239
Zm00001d004282	8.81604	4.03102	26.6289	38.0633	2.32464	6.46e-05	0.000588263
Zm00001d034969	43.3052	29.8494	10.5453	7.01405	-2.04933	6.67e-05	0.00060582
Zm00001d018797	37.225	47.4618	12.7057	12.0218	-1.76466	6.68e-05	0.000606123
Zm00001d039637	4.53029	5.93135	34.7694	21.0427	2.38278	7.08e-05	0.00063729
Zm00001d023390	58.4581	67.6041	147.916	110.207	1.0323	7.1e-05	0.000637558
Zm00001d017990	24.9516	36.5854	83.5277	70.1293	1.31392	7.13e-05	0.000640057
Zm00001d003757	134.871	105.278	61.3746	56.1018	-1.03107	7.18e-05	0.000644278
Zm00001d047050	9.329	23.2352	48.906	64.1086	1.78213	7.44e-05	0.000666734
Zm00001d020589	18.9805	16.7412	51.8954	51.0913	1.52293	7.46e-05	0.000667776
Zm00001d002912	106.521	112.943	49.8966	59.1019	-1.00772	7.46e-05	0.000667776
Zm00001d031880	9.0496	11.8755	35.0343	41.0709	1.84445	7.54e-05	0.000673877
Zm00001d039326	67.9415	101.991	25.5825	38.0629	-1.40792	7.65e-05	0.000683455
Zm00001d008601	16.7318	14.2056	42.5239	55.0934	1.65169	7.66e-05	0.000684797
Zm00001d026663	10.0105	7.47087	34.9208	32.0583	1.92898	7.67e-05	0.000684867
Zm00001d017212	28.5882	52.1341	102.634	92.1674	1.26815	8.08e-05	0.000718294
Zm00001d010138	47.8318	35.7911	13.7213	10.0195	-1.80978	8.1e-05	0.000718867
Zm00001d036060	22.1875	14.8853	32.1721	224.339	2.76641	8.22e-05	0.00072898
Zm00001d046981	7.67454	2.33733	34.7981	23.0456	2.52631	8.33e-05	0.000737991
Zm00001d045935	151.062	93.6609	60.1513	42.0814	-1.26361	8.4e-05	0.00074218
Zm00001d052898	131.388	96.7213	50.9203	57.0995	-1.07853	8.51e-05	0.000751191
Zm00001d008911	60.7225	71.0034	155.292	113.213	1.02609	8.56e-05	0.000754557
Zm00001d008961	114.7	138.642	38.5061	71.1144	-1.20453	8.78e-05	0.000771687
Zm00001d042731	9.34859	24.1089	52.013	61.1055	1.74473	8.81e-05	0.000773437
Zm00001d053706	37.1186	43.1123	83.7612	91.1599	1.12025	9.02e-05	0.000790706
Zm00001d002239	103.439	123.407	56.7012	20.0482	-1.55404	9.02e-05	0.000790706
Zm00001d003187	7.93763	11.045	31.8839	40.0682	1.90135	9.15e-05	0.000800392
Zm00001d017375	0	0	9.55799	11.0191	6.38828	9.2e-05	0.000803622
Zm00001d009965	63.5131	50.9413	111.29	118.208	1.00408	9.59e-05	0.000833027
Zm00001d033385	49.7933	71.3701	119.728	123.218	1.00016	9.67e-05	0.000839525
Zm00001d045987	96.4996	58.6761	154.688	159.282	1.01493	9.78e-05	0.000848691
Zm00001d011311	64.0988	75.2341	22.3722	32.0532	-1.35042	9.8e-05	0.000849646
Zm00001d019734	3.36938	3.35289	18.127	27.0446	2.70217	9.86e-05	0.000853221
Zm00001d044039	100.778	55.1016	17.1394	32.051	-1.67152	9.9e-05	0.000856051
Zm00001d049515	56.4842	77.2208	23.3559	27.0468	-1.40048	0.000100842	0.000869633
Zm00001d017065	21.1017	14.9226	1.0878	3.00464	-3.06046	0.000101323	0.000872774
Zm00001d049750	80.4496	125.826	22.5624	49.0768	-1.51485	0.000102024	0.000878309
Zm00001d042460	3.441	5.97561	20.2677	31.051	2.40089	0.000105885	0.000907115
Zm00001d052292	48.1756	48.8245	92.329	109.189	1.05266	0.000105928	0.000907223
Zm00001d003173	13.3713	10.838	54.7999	33.0667	1.85275	0.000107849	0.000920285
Zm00001d015702	21.6154	34.0961	74.056	66.1204	1.3238	0.000111177	0.000946219
Zm00001d010062	58.5174	70.2073	152.113	110.208	1.02579	0.000111909	0.000951637
Zm00001d017381	19.7921	50.7365	101.597	93.1685	1.46854	0.000112146	0.000952298
Zm00001d026046	66.4536	38.7015	108.249	129.224	1.17219	0.000112284	0.000952936
Zm00001d038911	3.441	5.97561	21.2772	28.0473	2.34337	0.000112398	0.000953633
Zm00001d008526	19.9896	14.0901	48.7442	50.0887	1.5342	0.000115192	0.000975405
Zm00001d028816	63.3043	43.1328	109.153	114.202	1.06943	0.000116655	0.000986675
Zm00001d026137	94.5533	117.612	41.4997	57.0959	-1.10197	0.000118132	0.000996791
Zm00001d020260	5.50995	2.40603	24.3352	22.0403	2.53637	0.000118151	0.000996791
Zm00001d051412	56.8779	47.6729	22.0407	8.01958	-1.7935	0.000123159	0.00103496
Zm00001d035084	17.145	29.9068	2.1601	5.00779	-2.66152	0.00012371	0.00103871
Zm00001d009060	92.2408	63.122	29.7057	33.0576	-1.30799	0.000128029	0.0010683
Zm00001d017702	10.298	17.9477	42.4422	48.0836	1.66354	0.000128106	0.0010683
Zm00001d052172	38.2089	43.0739	77.6151	105.178	1.16559	0.000128836	0.00107303
Zm00001d005454	20.2377	22.8031	56.1415	56.0999	1.3757	0.000131105	0.00109041
Zm00001d020627	27.8513	22.5297	67.6789	58.1068	1.3183	0.000132294	0.00109816
Zm00001d018505	6.67664	4.97557	130.712	1.02672	3.48418	0.000133073	0.0011037
Zm00001d029940	19.1724	23.7161	51.011	65.1109	1.42877	0.000133598	0.00110714
Zm00001d041531	12.1794	7.394	0	0	-6.32129	0.000134268	0.00111238
Zm00001d019250	56.1321	61.5999	147.797	99.1904	1.06809	0.00013965	0.00115156
Zm00001d045157	30.051	23.3253	91.7339	56.1115	1.46733	0.000144754	0.00118775
Zm00001d037607	58.0137	49.3749	94.6777	136.23	1.10226	0.000148908	0.00121783
Zm00001d002898	0	0	8.51297	11.0187	6.31387	0.000153097	0.00124834
Zm00001d004346	1.1218	0.818144	12.7331	14.0246	3.63419	0.000153651	0.00125184
Zm00001d004344	0.0131811	0.858074	13.7213	10.0195	4.32016	0.000154145	0.00125551
Zm00001d018265	37.075	41.3723	96.1675	76.142	1.13198	0.000154614	0.00125748
Zm00001d018734	21.9351	7.08188	57.115	50.0917	1.88164	0.000156169	0.00126693
Zm00001d012663	1.22638	5.19344	19.1097	22.0382	2.59641	0.000159284	0.0012907
Zm00001d032721	23.7756	33.1411	71.9383	64.1169	1.25035	0.00016147	0.001307
Zm00001d024547	52.356	41.7324	90.2029	106.184	1.06117	0.000162426	0.00131403
Zm00001d020982	104.882	87.8946	46.6151	47.0837	-1.03929	0.000163671	0.00132303
Zm00001d044004	4.50587	5.05747	18.1978	33.0528	2.38723	0.000169228	0.00136243
Zm00001d037914	27.8513	22.5297	6.34084	5.00961	-2.12918	0.000170936	0.0013747
Zm00001d012510	17.145	29.9068	63.5159	60.1083	1.38463	0.000171133	0.00137591
Zm00001d031571	49.0632	40.9685	17.912	11.0225	-1.63236	0.000175553	0.0014088
Zm00001d020275	58.2951	60.6606	138.379	101.191	1.0087	0.000175881	0.00141105
Zm00001d008793	18.0143	21.1408	66.4683	45.0877	1.50396	0.000182628	0.0014535
Zm00001d020923	16.6537	11.5927	38.28	50.0848	1.641	0.000188663	0.00149635
Zm00001d013744	10.2312	15.3267	38.1848	42.0735	1.63431	0.000191507	0.0015137
Zm00001d052331	46.362	64.5376	102.92	120.209	1.00524	0.000192644	0.00152148
Zm00001d013357	33.7827	40.6181	86.7279	75.1376	1.11702	0.000194417	0.00153306
Zm00001d003057	0.0263091	1.73522	9.68218	21.0327	3.8553	0.000200361	0.00157495
Zm00001d014386	9.92788	4.86201	28.6474	32.0558	2.03312	0.000202928	0.001593
Zm00001d029607	11.122	8.30278	34.9208	32.0583	1.77845	0.000203756	0.00159744
Zm00001d037688	18.9297	14.9988	48.6952	46.0831	1.47875	0.000205133	0.00160656
Zm00001d009985	23.2465	13.9792	49.8385	54.0948	1.48047	0.000209378	0.00163638
Zm00001d047090	13.613	19.5635	2.12182	2.00376	-2.93354	0.00021376	0.00166671
Zm00001d046247	23.9428	40.112	8.345	0.00180326	-2.89313	0.000216757	0.00168612
Zm00001d032688	4.57702	7.68035	19.4272	50.0768	2.47088	0.000219928	0.00170812
Zm00001d037297	20.1419	19.3161	62.2831	45.0864	1.43933	0.000223481	0.00173154
Zm00001d024532	1.14549	1.69003	9.74856	27.0408	3.56842	0.000225107	0.00174202
Zm00001d052372	35.6868	30.0999	83.4922	67.125	1.19361	0.000231949	0.0017908
Zm00001d003279	21.7143	1.13682	0	0	-6.56982	0.000232296	0.00179302
Zm00001d016152	69.546	32.5474	142.65	108.202	1.28899	0.000234984	0.0018091
Zm00001d019006	5.64211	6.76216	20.3486	38.0606	2.20754	0.000243781	0.00187009
Zm00001d024607	49.5601	60.9505	14.964	25.0405	-1.45725	0.000247781	0.00189786
Zm00001d053982	7.6438	1.48058	21.3139	31.0514	2.51751	0.000248299	0.00190134
Zm00001d009814	6.95695	15.4611	45.4026	34.0649	1.80597	0.000249699	0.00190913
Zm00001d009382	22.8304	39.2829	82.4568	68.1261	1.27293	0.000252328	0.00192775
Zm00001d041549	21.7776	41.0682	78.3486	75.1349	1.2834	0.000254593	0.00194258
Zm00001d052625	7.6438	1.48058	30.5903	21.0412	2.49972	0.000255358	0.00194742
Zm00001d045546	69.5639	75.0602	28.6971	36.0614	-1.15547	0.000256196	0.00195331
Zm00001d042386	30.656	46.8302	93.059	79.1454	1.14791	0.00025676	0.00195685
Zm00001d051170	8.07129	16.2897	0.00728128	1.00152	-4.26197	0.000275428	0.00207929
Zm00001d049265	15.7436	17.7339	51.7698	41.0771	1.46329	0.000275771	0.00207978
Zm00001d002746	20.9663	10.5771	2.10731	1.00235	-3.25859	0.00027623	0.00208219
Zm00001d048537	25.8431	28.7032	56.3447	74.1257	1.25292	0.000278157	0.00209619
Zm00001d017645	18.1503	26.3746	64.4525	51.0957	1.36781	0.0002786	0.002099
Zm00001d011256	1.1218	0.818144	25.172	8.02059	3.94629	0.000280502	0.00211121
Zm00001d034132	48.8967	34.888	14.7943	12.0227	-1.63848	0.000280703	0.00211193
Zm00001d017638	12.2597	10.0061	1.04925	0.000228577	-4.13758	0.000283498	0.00213161
Zm00001d047895	95.5982	114.986	42.5799	60.1005	-1.03303	0.00028667	0.00215114
Zm00001d031180	0.116749	7.87321	38.9488	21.0442	2.83615	0.000296317	0.00221631
Zm00001d011550	21.278	21.0195	1.11925	6.00859	-2.51935	0.000296892	0.00222005
Zm00001d034052	5.80019	12.8835	0	0	-6.24396	0.000298138	0.00222782
Zm00001d017788	6.59235	2.37104	24.3352	22.0403	2.36449	0.000298414	0.00222842
Zm00001d031396	1.09522	0	11.6331	10.0186	4.16477	0.000298532	0.00222842
Zm00001d006387	77.1337	71.3578	37.0117	32.0591	-1.10207	0.000300434	0.00224094
Zm00001d020949	28.5499	50.3937	6.44608	13.0204	-1.99488	0.000301092	0.00224473
Zm00001d043973	81.5261	72.0945	33.9515	38.0663	-1.09046	0.00030477	0.00226876
Zm00001d023466	48.1317	47.0866	18.0115	18.0322	-1.39566	0.00030639	0.00227799
Zm00001d008274	65.9801	62.1534	29.6145	26.0479	-1.19987	0.000308679	0.00229267
Zm00001d053829	39.2772	42.1661	82.6385	84.1493	1.03096	0.000313436	0.00232402
Zm00001d004094	46.1832	56.719	151.821	84.1689	1.1991	0.000313945	0.00232722
Zm00001d024783	58.7499	36.3235	121.48	90.1699	1.15216	0.000315688	0.00233691
Zm00001d013212	18.8776	13.2576	48.6448	42.0774	1.49497	0.000315804	0.00233695
Zm00001d024875	3.39417	4.22642	25.2952	16.0322	2.39585	0.000330392	0.00242869
Zm00001d048711	143.283	89.5212	43.6489	62.1038	-1.14346	0.000333756	0.00244921
Zm00001d003091	20.1903	21.0595	61.2497	46.0875	1.37416	0.00033511	0.00245794
Zm00001d032643	0.0131811	0.858074	12.6626	9.01766	4.19112	0.000341744	0.00249986
Zm00001d027481	44.2397	24.6065	9.51617	8.01502	-1.9678	0.000341861	0.0025001
Zm00001d049045	31.0355	19.8106	57.3486	70.1203	1.32433	0.00034533	0.00252301
Zm00001d024541	23.8606	36.6269	2.21457	10.0144	-2.27	0.000349382	0.00254826
Zm00001d013588	26.714	20.8267	56.1886	60.1057	1.28899	0.00035214	0.00256649
Zm00001d035859	163.735	120.136	85.3206	46.095	-1.11295	0.00035484	0.00258429
Zm00001d037681	102.235	68.9167	43.0986	19.0426	-1.46418	0.000355781	0.00259051
Zm00001d016159	59.5921	125.645	925.573	98.2646	2.49274	0.000356549	0.00259547
Zm00001d017376	57.0333	53.7506	23.2902	22.0398	-1.28508	0.00035795	0.00260503
Zm00001d027308	1.14549	1.69003	12.7465	15.0259	3.16617	0.000365342	0.00264981
Zm00001d033711	26.955	29.5347	61.492	66.1161	1.17077	0.000369086	0.00267373
Zm00001d026357	10.0627	9.21444	25.6841	47.0754	1.90168	0.000376175	0.00271523
Zm00001d029996	5.61733	5.88865	21.2647	27.0459	2.04437	0.000380572	0.00274247
Zm00001d043467	46.8134	86.2355	148.071	125.229	1.04113	0.00038583	0.00277222
Zm00001d029711	43.6819	43.756	124.426	73.1456	1.17532	0.000403718	0.00288137
Zm00001d029270	10.0105	7.47087	22.6913	62.095	2.25805	0.00041204	0.00292959
Zm00001d034331	8.00611	13.6671	1.04925	0.000228577	-4.09353	0.000418634	0.00296732
Zm00001d016681	10.298	17.9477	41.3229	42.0747	1.54591	0.000428115	0.00302663
Zm00001d013231	25.5506	18.2536	55.071	54.0967	1.31643	0.000430558	0.00304032
Zm00001d026231	7.96086	11.919	32.8427	33.0589	1.70838	0.000431145	0.00304302
Zm00001d025957	62.7459	63.9918	29.6279	27.0493	-1.15789	0.000433214	0.00305547
Zm00001d019992	2.20534	0.783116	15.8386	12.0231	3.15314	0.000438208	0.00308633
Zm00001d016946	1.09522	0	13.6915	8.01665	4.16731	0.000446826	0.00314111
Zm00001d037471	77.0083	66.1571	34.9208	32.0583	-1.09381	0.0004509	0.00316752
Zm00001d039803	22.051	10.542	46.6395	49.0866	1.55314	0.00045551	0.0031954
Zm00001d042554	8.95136	8.38286	26.5807	34.0578	1.79252	0.000456309	0.00319927
Zm00001d024611	77.5999	92.152	40.2892	43.0757	-1.02333	0.000456382	0.00319927
Zm00001d034340	19.3275	29.8211	77.0119	51.0997	1.37783	0.000457812	0.00320629
Zm00001d005875	10.3621	20.5687	55.914	38.0742	1.59316	0.000458794	0.00321167
Zm00001d010446	1.09522	0	11.6187	9.01725	4.09567	0.000475415	0.00331329
Zm00001d049588	35.1241	51.0199	80.6899	98.169	1.05011	0.000476167	0.00331776
Zm00001d035292	29.7195	53.8327	11.6747	13.0227	-1.73965	0.00048138	0.00334708
Zm00001d041544	6.75371	7.59316	30.6184	23.0441	1.88243	0.000492451	0.00341374
Zm00001d019757	50.998	76.5396	28.5147	22.0419	-1.32654	0.000502263	0.0034727
Zm00001d018433	5.80019	12.8835	49.4585	25.0534	1.9799	0.000502565	0.0034727
Zm00001d051509	1.16735	2.56504	15.867	14.0258	2.89203	0.000509522	0.00351336
Zm00001d016119	4.336	0	13.8565	20.0332	3.01001	0.000519012	0.00356894
Zm00001d021683	9.9836	6.60012	34.8401	26.0498	1.8688	0.000521963	0.00358593
Zm00001d039394	0.0131811	0.858074	8.53891	13.0214	4.18264	0.000522795	0.00358862
Zm00001d017965	7.8652	8.4243	0	0	-6.05636	0.000532491	0.0036481
Zm00001d040848	34.7842	37.0983	82.4686	69.1275	1.07328	0.000532685	0.0036481
Zm00001d044534	16.1531	34.312	68.7619	61.1115	1.35871	0.000532775	0.0036481
Zm00001d005690	0	0	8.47201	8.01459	6.07287	0.000532839	0.0036481
Zm00001d007347	0	0	8.47201	8.01459	6.07287	0.000533157	0.00364944
Zm00001d051532	24.0225	43.5964	82.5152	73.1333	1.19917	0.000549124	0.00374247
Zm00001d027999	74.0359	36.7559	18.0249	19.0336	-1.58637	0.000566377	0.00384082
Zm00001d054096	96.8962	2.98998	3.25521	9.0136	-3.05649	0.000578776	0.00391603
Zm00001d050317	109.118	81.7213	54.8137	34.0681	-1.10344	0.0005925	0.00399624
Zm00001d019371	4.59948	8.55519	29.5735	23.0437	1.96702	0.000595373	0.0040129
Zm00001d012944	3.67796	16.4784	0	0	-6.33698	0.000596053	0.00401387
Zm00001d016175	0	0	15.7144	4.01145	6.33393	0.000596053	0.00401387
Zm00001d027539	1.26235	6.94601	17.1279	31.0496	2.48879	0.000596837	0.00401825
Zm00001d041866	16.6537	11.5927	45.4292	36.0678	1.52549	0.000598806	0.00402889
Zm00001d041253	10.0881	10.0869	1.04925	0.000228577	-3.9959	0.000601657	0.00404252
Zm00001d003158	37.0267	90.932	13.8935	23.0373	-1.76666	0.000602686	0.00404731
Zm00001d016522	51.7643	61.7451	18.1391	28.0459	-1.29058	0.000607035	0.00407407
Zm00001d012021	0.0131811	0.858074	14.7196	7.0156	4.19882	0.000619497	0.00414285
Zm00001d010871	80.9379	94.6488	50.5894	31.0624	-1.10095	0.000621089	0.00415072
Zm00001d052413	13.1774	4.7569	0	0	-6.20524	0.00062127	0.004151
Zm00001d033752	3.28703	0.751009	15.867	14.0258	2.85866	0.00062238	0.00415656
Zm00001d016715	27.8513	22.5297	52.0691	66.1127	1.22749	0.000623794	0.00416322
Zm00001d029199	19.1024	21.0999	63.2899	42.0824	1.38471	0.000630547	0.00419705
Zm00001d020382	1.70769	34.0576	1.06351	1.00196	-3.92232	0.000636502	0.00423105
Zm00001d015560	4.36826	0.72086	24.2063	13.0276	2.8554	0.000644472	0.00427264
Zm00001d049595	10.0627	9.21444	33.8222	28.0523	1.67124	0.000645725	0.00428
Zm00001d005843	31.9873	15.4355	53.2342	77.1288	1.45178	0.0006511	0.00431181
Zm00001d031702	26.714	20.8267	6.35523	6.01098	-1.92391	0.000671404	0.00443058
Zm00001d004446	21.1017	14.9226	47.6366	45.0813	1.3622	0.000672673	0.004437
Zm00001d020723	4.336	0	14.8632	17.0295	2.92617	0.000674699	0.00444743
Zm00001d028032	3.25559	0	10.7057	19.0304	3.21528	0.000684185	0.00450499
Zm00001d014063	32.0558	60.7077	85.1318	124.209	1.17575	0.000685903	0.00451333
Zm00001d037701	65.873	57.8156	23.406	31.0523	-1.17999	0.000687108	0.00452026
Zm00001d052118	42.3862	35.9681	76.3205	81.1429	1.00617	0.000689306	0.00453174
Zm00001d011214	45.6774	36.73	76.4371	92.1588	1.03182	0.000690802	0.0045378
Zm00001d042381	0.0131811	0.858074	7.5051	14.0223	4.18132	0.000694408	0.00455528
Zm00001d020436	43.4515	35.063	88.7997	73.1353	1.04369	0.000706457	0.00462317
Zm00001d021286	61.5067	57.9519	22.3478	30.0505	-1.18481	0.000710345	0.00464557
Zm00001d024178	0	0	10.5302	6.01264	6.07864	0.000712295	0.00465425
Zm00001d039376	9.95607	5.73037	0	0	-6.0057	0.000725087	0.00472649
Zm00001d011443	1.1218	0.818144	31.3326	2.01199	3.95805	0.000743753	0.00483868
Zm00001d003620	8.0499	15.4155	32.9178	39.0673	1.59784	0.000747601	0.00485738
Zm00001d007785	99.1641	36.9831	172.461	151.275	1.23369	0.000756425	0.00490725
Zm00001d026486	65.0329	68.2603	22.4195	36.0588	-1.18416	0.000756954	0.00490962
Zm00001d052269	4.50587	5.05747	18.0772	23.0391	2.07171	0.000757806	0.00491408
Zm00001d033781	12.0943	4.79113	0	0	-6.11672	0.000760946	0.00493231
Zm00001d043715	29.2913	35.5523	9.55799	11.0191	-1.643	0.000761973	0.00493683
Zm00001d042862	91.7878	89.9944	54.8274	35.0696	-1.01428	0.00076359	0.00494516
Zm00001d005769	20.3521	27.163	62.347	50.0935	1.23589	0.000768559	0.00496982
Zm00001d011304	0	0	15.6975	3.00983	6.25909	0.000768953	0.00497032
Zm00001d007511	5.59182	5.0158	21.2263	24.0418	2.06978	0.00077042	0.00497647
Zm00001d002965	35.8281	35.3199	76.1853	69.1255	1.02774	0.000781438	0.00503894
Zm00001d017019	59.5705	68.4361	24.4765	33.0555	-1.14919	0.000788185	0.00507262
Zm00001d020655	22.2138	15.7553	43.5591	54.0924	1.36022	0.000809278	0.00519222
Zm00001d045279	38.1205	39.5944	90.8354	68.1287	1.03014	0.000831988	0.00531567
Zm00001d020206	35.7583	32.7097	95.9612	59.1171	1.1778	0.000843376	0.00537466
Zm00001d036112	44.3261	71.5618	91.7926	168.276	1.16832	0.000851825	0.00541927
Zm00001d052412	12.1794	7.394	0.00728128	1.00152	-3.96104	0.000854516	0.00543293
Zm00001d021540	42.785	51.6176	20.1011	18.0331	-1.30183	0.000868063	0.0055062
Zm00001d002452	3.31613	1.61196	18.9856	13.0257	2.66103	0.000869605	0.00551364
Zm00001d029738	2.53224	14.7777	67.234	25.0588	2.41141	0.000882019	0.00558407
Zm00001d042932	16.6801	12.4633	50.6171	33.0653	1.51735	0.0008827	0.0055872
Zm00001d045254	1.09522	0	4.44144	22.0315	4.4349	0.000884447	0.00559589
Zm00001d036726	0.0653783	4.36672	11.7883	22.035	2.79964	0.000887566	0.00561206
Zm00001d012438	0.0131811	0.858074	7.49282	13.0209	4.11246	0.000889358	0.00562102
Zm00001d021738	8.95136	8.38286	28.5959	28.0503	1.69503	0.000889977	0.00562374
Zm00001d047347	47.8076	34.9224	267.959	50.1372	1.93924	0.000892118	0.00563332
Zm00001d021703	82.3404	60.798	28.7093	37.0628	-1.12128	0.00090391	0.00569736
Zm00001d017583	28.0204	28.6245	56.2571	66.1142	1.10736	0.000931049	0.00584419
Zm00001d026318	22.6201	30.5676	50.112	79.1305	1.27533	0.000931075	0.00584419
Zm00001d029184	2.36796	6.89742	30.5172	16.0341	2.28367	0.000951823	0.00595297
Zm00001d027766	1.27964	7.82221	34.7103	17.037	2.4586	0.000962925	0.00601863
Zm00001d047153	0.0131811	0.858074	12.6326	7.01484	4.05323	0.000970575	0.00606138
Zm00001d046394	46.8606	40.1705	19.0145	15.0285	-1.34947	0.000975537	0.00608729
Zm00001d032150	45.5319	31.5173	5.44298	17.0253	-1.7722	0.000999702	0.00621953
Zm00001d050462	0	0	16.7055	1.0064	6.18327	0.00100067	0.00622075
Zm00001d007127	6.56213	1.5114	23.235	18.0343	2.35023	0.00100871	0.00626683
Zm00001d014996	2.3046	4.27056	17.97	15.0281	2.26623	0.00102161	0.00633517
Zm00001d037628	11.3886	17.9036	51.6628	33.0656	1.52228	0.00102305	0.00634145
Zm00001d043200	5.48041	1.54339	24.2362	15.0304	2.47111	0.00103757	0.00641851
Zm00001d043466	36.3348	56.1981	102.534	83.1541	1.00281	0.00104265	0.00644564
Zm00001d002093	1.20753	4.31714	15.881	15.0272	2.39684	0.00105739	0.0065273
Zm00001d026470	34.0321	51.0598	18.9253	9.01998	-1.59229	0.00106719	0.00657832
Zm00001d048688	25.4983	16.5142	63.3163	44.0853	1.35188	0.00107042	0.00659551
Zm00001d034543	79.0635	60.8922	38.9341	20.0427	-1.24676	0.00107632	0.00662569
Zm00001d006526	2.23259	1.64943	11.7143	16.0268	2.76849	0.0010833	0.00666385
Zm00001d041801	92.0845	103.84	32.1176	61.0977	-1.06831	0.00108988	0.00669747
Zm00001d034723	13.2912	8.22601	27.722	42.0693	1.69066	0.00109289	0.0067118
Zm00001d018048	6.77814	8.46677	33.7246	21.0424	1.82517	0.00109946	0.00674663
Zm00001d003331	25.0752	41.8123	85.5383	63.1198	1.15016	0.00113317	0.00691949
Zm00001d050861	15.814	20.3515	48.6319	41.076	1.30156	0.00113873	0.00694068
Zm00001d042140	42.2168	29.8843	92.8815	64.1235	1.12096	0.00114361	0.00696183
Zm00001d020704	15.814	20.3515	52.7895	39.0746	1.33673	0.00116216	0.00706336
Zm00001d038521	0	0	5.36268	10.0159	5.97358	0.00116293	0.00706659
Zm00001d052530	30.9558	17.2049	76.986	49.0968	1.38452	0.0011638	0.00707043
Zm00001d044327	13.4721	14.3263	44.3436	33.0631	1.46857	0.00116463	0.00707257
Zm00001d005055	2.20534	0.783116	22.0407	8.01958	3.25883	0.00116557	0.00707686
Zm00001d029359	49.8613	30.5135	86.7847	80.1449	1.05332	0.00118102	0.00715615
Zm00001d018917	105.625	73.1566	49.6387	38.0721	-1.02901	0.00118933	0.00719934
Zm00001d046673	1.18792	3.44094	25.1881	9.0221	2.80184	0.00119323	0.00721994
Zm00001d004721	65.5089	89.9358	28.7802	43.0711	-1.10717	0.00120504	0.0072855
Zm00001d021469	33.8043	41.4884	96.0237	64.1244	1.08703	0.00120579	0.00728856
Zm00001d028625	0.0524073	3.48973	4.54021	33.0463	3.26138	0.00126353	0.00759156
Zm00001d029583	23.2733	14.8484	51.7956	43.0799	1.31415	0.00128762	0.00771464
Zm00001d016163	26.714	20.8267	7.38452	5.01002	-1.92225	0.00129689	0.0077655
Zm00001d031260	22.2655	17.4961	45.6051	50.0876	1.26457	0.00130648	0.0078151
Zm00001d032796	28.1573	33.8502	59.4538	71.1225	1.06938	0.00131427	0.00785138
Zm00001d037680	16.2666	0.441737	0	0	-6.11212	0.00131438	0.00785138
Zm00001d037666	4.59948	8.55519	28.5007	21.0405	1.8815	0.00132801	0.00792138
Zm00001d029732	4.36826	0.72086	14.8498	16.0282	2.59061	0.00132821	0.00792138
Zm00001d051472	43.7697	47.2334	23.1162	10.0229	-1.45012	0.00132912	0.00792315
Zm00001d018839	5.68979	8.51037	24.3753	25.0444	1.77201	0.00133484	0.00795218
Zm00001d031811	23.732	31.3981	54.1742	67.1149	1.13138	0.00133851	0.00796486
Zm00001d047436	0.0393844	2.61255	10.6027	11.0196	2.83178	0.00134154	0.00797702
Zm00001d013340	19.7964	8.0119	2.10731	1.00235	-3.08202	0.00136153	0.00806864
Zm00001d037661	0	0	6.38279	8.0137	5.88025	0.00138492	0.00817973
Zm00001d008910	16.0114	28.2053	6.32596	4.00821	-2.06666	0.00139425	0.00821862
Zm00001d040247	6.72869	6.71996	0	0	-5.7847	0.00140672	0.00828067
Zm00001d010740	35.805	34.4498	15.7787	8.01742	-1.55413	0.00141013	0.00829913
Zm00001d053133	7.91397	10.1712	0.00728128	1.00152	-3.84424	0.00144276	0.00845628
Zm00001d021017	0	0	8.44306	6.01183	5.88633	0.00144318	0.00845709
Zm00001d042492	12.4322	16.1139	33.9882	41.0705	1.38282	0.00144459	0.0084637
Zm00001d024192	14.5086	12.5416	3.15014	1.00271	-2.64142	0.00144866	0.0084809
Zm00001d052124	3.36938	3.35289	28.3675	12.0276	2.54612	0.00145285	0.00850119
Zm00001d037665	14.559	14.2855	3.16563	2.00418	-2.42906	0.00145403	0.00850399
Zm00001d003779	95.4523	60.4362	197.31	116.228	1.0033	0.00145808	0.00852105
Zm00001d028670	38.0295	36.1148	16.853	10.0207	-1.45761	0.0014585	0.0085218
Zm00001d037316	5.68979	8.51037	0	0	-5.86074	0.00147113	0.00858414
Zm00001d050924	25.9112	31.3169	78.0587	51.1001	1.17131	0.00148738	0.00866353
Zm00001d008632	2.20534	0.783116	11.6611	12.0214	2.92019	0.00150599	0.00875659
Zm00001d038094	21.278	21.0195	5.31081	6.01054	-1.87883	0.00150852	0.00876886
Zm00001d017208	11.4966	22.2709	40.3495	48.0828	1.37711	0.00151043	0.00877726
Zm00001d048829	32.3496	27.6013	62.4927	62.1108	1.05405	0.00151628	0.00880103
Zm00001d004452	16.8791	19.4374	3.20707	5.00827	-2.1089	0.00152634	0.00885596
Zm00001d027678	20.461	31.5228	57.2001	57.1017	1.12949	0.00153351	0.00888932
Zm00001d024886	19.8251	8.87783	46.4882	37.0695	1.5394	0.00154441	0.00893481
Zm00001d042144	31.8742	11.9727	5.2674	3.0064	-2.39269	0.00157261	0.0090769
Zm00001d027583	31.2129	25.8983	5.38676	12.0186	-1.69957	0.00157481	0.00908613
Zm00001d028248	2.32645	5.14599	16.9531	17.0304	2.12678	0.00158147	0.0091175
Zm00001d046696	1.18792	3.44094	11.7013	15.0255	2.43517	0.00159345	0.00917397
Zm00001d048456	0.0131811	0.858074	7.46756	11.0182	3.96413	0.00159369	0.00917397
Zm00001d025218	4.66388	11.1802	36.8591	21.0434	1.84723	0.00159374	0.00917397
Zm00001d031753	40.4113	43.8678	105.489	67.1315	1.03332	0.00159607	0.00918402
Zm00001d010170	43.1026	65.5216	7.63826	26.0384	-1.67271	0.00159835	0.0091936
Zm00001d010697	6.64947	4.10505	31.5617	16.0345	2.12999	0.00160848	0.00924298
Zm00001d015975	3.60495	12.9781	0	0	-6.06608	0.00165041	0.00943816
Zm00001d011403	17.8179	14.1665	44.3967	37.0688	1.3451	0.00165065	0.00943816
Zm00001d034455	67.3779	75.1292	81.0988	319.506	1.48781	0.00166363	0.00950513
Zm00001d012968	15.7196	16.8615	37.1509	43.0745	1.29212	0.00166857	0.00952246
Zm00001d039108	29.9025	62.5296	81.986	124.208	1.16177	0.00169458	0.00964611
Zm00001d007732	2.54897	15.6528	30.8257	39.0664	1.92191	0.00170171	0.00968022
Zm00001d036032	16.7572	15.0771	0.0361124	5.00674	-2.58259	0.00172292	0.00979156
Zm00001d037062	2.20534	0.783116	15.7941	9.01885	2.9857	0.0017338	0.00984781
Zm00001d003969	1.50874	20.9524	44.6173	55.0943	2.15136	0.00174054	0.0098703
Zm00001d030645	0	0	12.5683	3.00888	5.99702	0.00174378	0.00988571
Zm00001d030646	0	0	9.47138	5.01082	5.88974	0.00175594	0.00994337
Zm00001d031558	25.4717	15.6449	44.6173	55.0943	1.2759	0.00178799	0.0100924
Zm00001d043063	58.4403	25.9255	13.7641	13.0236	-1.66197	0.00181427	0.0102157
Zm00001d002097	11.122	8.30278	25.5225	33.0559	1.58451	0.00184209	0.0103354
Zm00001d033514	2.1754	0	16.8066	7.01634	3.43783	0.00185207	0.0103875
Zm00001d021779	25.9994	34.8019	62.4927	62.1108	1.02929	0.00186035	0.0104289
Zm00001d004756	16.5997	9.85307	2.12182	2.00376	-2.61577	0.00189273	0.0105818
Zm00001d036492	24.332	13.9432	6.27774	1.00367	-2.36971	0.00191851	0.0107059
Zm00001d021337	42.0468	67.2979	22.2717	24.0422	-1.22978	0.00192711	0.0107459
Zm00001d051798	25.8431	28.7032	56.1534	57.1014	1.04919	0.00192758	0.0107466
Zm00001d006755	10.0881	10.0869	22.5093	44.0698	1.70806	0.00193522	0.0107811
Zm00001d015215	47.474	65.3681	23.3559	27.0468	-1.15642	0.00194011	0.0108003
Zm00001d052139	23.6424	27.9119	51.9669	57.0998	1.07529	0.00199825	0.0110716
Zm00001d010079	14.1993	3.00519	50.5038	25.0537	2.12245	0.00206214	0.0113844
Zm00001d029252	1.09522	0	8.48596	9.01596	3.85998	0.00206765	0.0114127
Zm00001d033304	0.0131811	0.858074	9.51617	8.01502	3.88865	0.0020964	0.0115522
Zm00001d041476	47.1494	51.4681	21.2263	24.0418	-1.11874	0.00209874	0.011563
Zm00001d009114	0	0	4.31537	10.0154	5.87323	0.00213565	0.0117382
Zm00001d046834	0	0	6.3692	7.01235	5.77663	0.00214827	0.0117989
Zm00001d052390	34.1594	15.3687	62.4453	58.105	1.2789	0.00214992	0.0118023
Zm00001d008584	0	0	6.3692	7.01235	5.77663	0.00215007	0.0118023
Zm00001d032253	17.5993	7.21471	32.9421	41.07	1.57284	0.00215107	0.0118035
Zm00001d037155	40.7339	16.9055	92.8066	58.1147	1.37866	0.00215304	0.0118099
Zm00001d043346	0	0	7.39927	6.01141	5.77983	0.00219073	0.0119794
Zm00001d012013	83.1341	49.5054	25.5225	33.0559	-1.18315	0.00221213	0.0120788
Zm00001d003501	46.6699	33.2199	7.56342	19.029	-1.58269	0.00221721	0.0120999
Zm00001d027892	16.994	23.7996	55.9406	40.0771	1.22821	0.00221923	0.0121065
Zm00001d022467	76.2679	38.4278	137.319	100.189	1.04271	0.00222213	0.0121201
Zm00001d026040	5.77897	12.0088	0.00728128	1.00152	-3.81648	0.00223838	0.0121887
Zm00001d020797	6.70302	5.84734	0	0	-5.68691	0.0022633	0.01232
Zm00001d004343	10.383	21.4423	36.1638	48.0811	1.39283	0.00226655	0.0123354
Zm00001d018621	0.0263091	1.73522	12.6478	8.01626	3.29046	0.00226811	0.0123417
Zm00001d007292	64.4422	44.8351	27.4419	20.0387	-1.2025	0.00226928	0.012342
Zm00001d027330	60.4151	57.9865	33.7389	22.0438	-1.08332	0.00227634	0.0123752
Zm00001d013216	2.48053	12.1516	23.4424	34.0564	1.94375	0.00227853	0.0123848
Zm00001d031730	5.71279	9.38482	20.2796	32.0523	1.76774	0.00228655	0.0124194
Zm00001d011393	24.9516	36.5854	84.3657	53.1049	1.15852	0.00229338	0.012452
Zm00001d017712	0.0524073	3.48973	11.6611	12.0214	2.58344	0.00230424	0.0124956
Zm00001d004882	13.3713	10.838	34.8943	30.0555	1.41776	0.00230996	0.012517
Zm00001d011284	4.89063	21.6769	1.06351	1.00196	-3.51168	0.00236372	0.0127663
Zm00001d045521	6.82541	10.2148	0.00728128	1.00152	-3.75907	0.00236406	0.0127663
Zm00001d001793	30.0068	67.7447	13.8439	19.0318	-1.5493	0.00237676	0.0128256
Zm00001d024323	2.3046	4.27056	14.8363	15.0268	2.12332	0.00237902	0.0128355
Zm00001d033139	10.1129	10.9598	28.6219	30.053	1.46459	0.00238558	0.0128663
Zm00001d002014	0	0	10.4988	4.00974	5.89371	0.0023886	0.0128779
Zm00001d013724	1.18792	3.44094	9.63486	17.0273	2.43409	0.00243086	0.0130681
Zm00001d037319	9.9836	6.60012	0.00728128	1.00152	-3.72362	0.00246349	0.0132221
Zm00001d006142	131.779	0.0932513	13.7065	9.01806	-2.57732	0.00249366	0.0133577
Zm00001d014643	31.6862	44.1788	11.7271	17.0282	-1.38833	0.00250157	0.0133905
Zm00001d005171	17.2066	32.5236	7.38452	5.01002	-1.97611	0.00250802	0.0134144
Zm00001d028996	0	0	8.42801	5.01043	5.78325	0.00250828	0.0134144
Zm00001d029955	3.28703	0.751009	16.853	10.0207	2.7026	0.00252495	0.0134818
Zm00001d048179	3.28703	0.751009	14.7799	11.0213	2.64588	0.00254426	0.0135753
Zm00001d021316	18.9553	15.8699	48.5664	36.0689	1.27721	0.00254616	0.013583
Zm00001d048508	44.772	43.7193	17.0188	22.0373	-1.17451	0.00255571	0.0136242
Zm00001d018104	16.8068	16.8208	35.1173	48.0807	1.29992	0.0025822	0.0137459
Zm00001d021324	7.73291	4.06746	21.2001	22.039	1.86517	0.00265702	0.0140916
Zm00001d048332	13.7856	26.5477	48.7076	47.0845	1.23909	0.00266134	0.0141119
Zm00001d044272	20.2842	24.547	50.8	47.0852	1.11985	0.00266897	0.0141474
Zm00001d046242	26.9318	28.6636	91.5614	43.0923	1.27602	0.00272224	0.0143966
Zm00001d031004	4.74411	14.6802	1.04925	0.000228577	-3.92573	0.00273081	0.0144368
Zm00001d037956	31.4027	32.8617	78.0971	54.1044	1.03818	0.00273981	0.0144721
Zm00001d012613	32.6923	40.6574	15.8529	13.0245	-1.33705	0.00276718	0.0146007
Zm00001d017195	46.8606	40.1705	22.1475	15.0297	-1.22357	0.00282484	0.0148753
Zm00001d006779	9.00142	10.1286	22.4195	36.0588	1.59672	0.00284806	0.0149852
Zm00001d047659	22.5533	27.9525	57.1026	49.0903	1.06629	0.00285394	0.0150082
Zm00001d043596	50.4438	52.2273	20.2313	28.0468	-1.08397	0.00289533	0.0151886
Zm00001d032817	1.1218	0.818144	26.0774	0.00545135	3.6072	0.00292508	0.0153285
Zm00001d039419	0	0	4.30347	9.0141	5.76956	0.00294957	0.0154325
Zm00001d022479	26.8131	24.3089	7.44121	9.01551	-1.62072	0.00296973	0.0155113
Zm00001d051456	60.5362	23.2718	95.3304	95.1695	1.17184	0.00303549	0.0158212
Zm00001d044556	8.81604	4.03102	0	0	-5.72375	0.00308691	0.0160223
Zm00001d023785	2.36796	6.89742	30.4715	13.0297	2.19249	0.00309504	0.0160589
Zm00001d004220	4.55398	6.8057	22.1904	18.0339	1.79238	0.00311175	0.0161344
Zm00001d024273	11.3203	15.2834	3.16563	2.00418	-2.31212	0.00316388	0.0163622
Zm00001d031771	0	0	3.27733	11.0163	5.86877	0.0031654	0.0163672
Zm00001d051891	0	0	2.23445	12.0171	5.86509	0.00317268	0.0163907
Zm00001d018731	27.6435	15.5735	40.6016	71.1153	1.36128	0.00318617	0.0164462
Zm00001d023890	3.31613	1.61196	18.9407	10.0214	2.51608	0.00319242	0.0164728
Zm00001d023656	16.0114	28.2053	3.24372	8.01227	-1.9398	0.00326671	0.0167838
Zm00001d031926	1.36117	12.2017	26.518	29.0508	2.00213	0.00326897	0.0167925
Zm00001d031588	34.1872	16.2352	4.30347	9.0141	-1.9132	0.00328338	0.0168579
Zm00001d054064	13.1774	4.7569	1.04925	0.000228577	-3.83832	0.00330849	0.0169752
Zm00001d038814	8.72549	1.45073	18.1147	26.0432	2.11178	0.00341203	0.0174525
Zm00001d051793	5.48041	1.54339	24.1911	12.0262	2.35132	0.00342208	0.017495
Zm00001d036994	2.20534	0.783116	14.7351	8.01704	2.86108	0.00343874	0.0175622
Zm00001d043904	14.8137	23.8852	59.0246	36.0724	1.29256	0.00347246	0.0177011
Zm00001d023413	21.1535	16.6636	0.0503542	7.00936	-2.37059	0.0034888	0.0177723
Zm00001d016735	15.4598	8.15215	32.8298	32.0575	1.45691	0.00350339	0.0178375
Zm00001d033407	1.09522	0	5.38676	12.0186	3.84666	0.00352683	0.0179507
Zm00001d053328	27.1755	38.2456	1.19127	14.0192	-2.07377	0.00358214	0.0181767
Zm00001d020250	56.316	27.7188	17.9268	12.0239	-1.49376	0.00358746	0.018193
Zm00001d053788	0.0131811	0.858074	6.40896	10.0164	3.7969	0.00359479	0.0182162
Zm00001d004092	5.61733	5.88865	0	0	-5.56413	0.0035958	0.0182182
Zm00001d021237	0	0	5.32432	7.01189	5.66149	0.00359964	0.0182253
Zm00001d041960	69.0592	54.246	36.7996	17.0377	-1.19501	0.00362425	0.0183406
Zm00001d022383	2.1754	0	9.54434	10.0178	3.16208	0.00369953	0.0186522
Zm00001d043248	13.2912	8.22601	1.07615	2.00332	-2.70978	0.00373549	0.0188113
Zm00001d019861	59.7055	132.561	50.5894	31.0624	-1.21522	0.00378647	0.0190296
Zm00001d040786	28.702	14.6707	51.871	49.0885	1.21685	0.00381123	0.0191412
Zm00001d043719	16.6269	10.7226	4.19272	1.00304	-2.35282	0.0038141	0.0191524
Zm00001d022076	6.03124	23.3766	0.0217553	3.00413	-3.13402	0.00389437	0.0194966
Zm00001d011073	6.06643	25.1244	2.12182	2.00376	-2.82102	0.00392486	0.0196295
Zm00001d043426	9.2688	20.6141	32.9894	45.0756	1.37388	0.00394541	0.0197225
Zm00001d015942	11.9381	0.536526	1.61299	77.1059	2.61907	0.0039693	0.0198352
Zm00001d051246	16.5997	9.85307	0.0289484	4.00543	-2.62895	0.00397508	0.0198608
Zm00001d014451	6.03124	23.3766	36.2095	52.0867	1.58287	0.00405434	0.0201995
Zm00001d046184	2.48053	12.1516	19.3232	40.0629	1.99665	0.00409608	0.0203634
Zm00001d046805	2.23259	1.64943	9.59743	14.0232	2.53835	0.00410016	0.0203803
Zm00001d023753	14.3191	6.45296	37.9614	25.0495	1.59692	0.00414606	0.0205914
Zm00001d018823	24.1333	7.88003	1.09875	4.00596	-2.60862	0.00419452	0.0207734
Zm00001d033709	6.53058	0.664478	17.984	16.0294	2.24287	0.00420698	0.0208248
Zm00001d035717	0	0	4.29126	8.01276	5.6577	0.00422461	0.0208914
Zm00001d007601	9.86929	3.13207	0	0	-5.74652	0.00423446	0.0209228
Zm00001d022234	18.5932	4.59552	35.0221	40.0695	1.68551	0.00427026	0.0210788
Zm00001d040245	17.7656	12.4251	44.3164	31.0603	1.31665	0.00427581	0.0210957
Zm00001d049650	12.1516	6.52496	1.06351	1.00196	-3.03909	0.00429335	0.0211579
Zm00001d006170	3.34345	2.48087	8.67793	25.0376	2.48504	0.00431099	0.0212296
Zm00001d020069	1.1218	0.818144	5.43213	16.0239	3.315	0.00431145	0.0212296
Zm00001d023253	8.97664	9.25556	1.06351	1.00196	-3.00154	0.00432509	0.0212862
Zm00001d053769	15.6952	15.9892	41.2203	34.0634	1.24169	0.00433397	0.0213229
Zm00001d050403	19.3699	31.5652	10.4824	3.00822	-1.89081	0.00433483	0.0213237
Zm00001d010436	7.73291	4.06746	0	0	-5.60158	0.0043447	0.0213617
Zm00001d028701	47.4933	66.2365	27.5374	27.0484	-1.05352	0.00435832	0.0214071
Zm00001d053436	10.9209	2.2422	0	0	-5.76635	0.00435894	0.0214071
Zm00001d030775	12.9859	0	0	0	-5.7068	0.00435894	0.0214071
Zm00001d018231	11.9381	0.536526	0	0	-5.68659	0.00435894	0.0214071
Zm00001d031357	11.9381	0.536526	0	0	-5.68659	0.00435894	0.0214071
Zm00001d013021	10.9209	2.2422	0	0	-5.76635	0.00435894	0.0214071
Zm00001d038287	1.14549	1.69003	18.8775	6.01554	3.01818	0.00442458	0.0216938
Zm00001d015377	61.0999	42.3307	26.4111	21.0397	-1.12385	0.00445008	0.0217975
Zm00001d034691	5.97691	20.7543	36.0804	41.0713	1.5195	0.00445129	0.0217998
Zm00001d012797	24.5399	20.9025	8.44306	6.01183	-1.63835	0.00448796	0.0219435
Zm00001d051569	5.68979	8.51037	21.2133	23.0404	1.61409	0.00450462	0.0220034
Zm00001d013200	8.65959	0	20.2064	26.0441	2.45222	0.00451631	0.0220497
Zm00001d041827	24.6134	23.5154	4.32698	11.0168	-1.63097	0.00452162	0.022072
Zm00001d044703	0.0131811	0.858074	7.42759	8.01415	3.70865	0.00464812	0.0225644
Zm00001d004248	13.4964	15.199	1.1092	5.00728	-2.17657	0.00466024	0.0226123
Zm00001d038692	7.22328	27.6971	51.8337	46.0842	1.48943	0.00466239	0.022619
Zm00001d041181	1.09522	0	7.42759	8.01415	3.681	0.004684	0.0227091
Zm00001d002168	18.2152	28.9915	3.2664	10.0149	-1.80034	0.00472082	0.0228543
Zm00001d034435	60.8026	31.9252	77.6912	113.19	1.03266	0.00472552	0.0228734
Zm00001d044242	10.0627	9.21444	23.3937	30.0509	1.4602	0.00473138	0.0228981
Zm00001d022457	12.3605	13.4951	31.7842	32.0571	1.29401	0.00473895	0.022931
Zm00001d041054	28.1349	32.9793	12.6916	11.0204	-1.35698	0.00476176	0.0230324
Zm00001d049256	1.14549	1.69003	8.53891	13.0214	2.80546	0.00477105	0.0230714
Zm00001d044784	4.59948	8.55519	16.0808	31.0491	1.81223	0.00477689	0.0230959
Zm00001d011129	6.77814	8.46677	0.00728128	1.00152	-3.60214	0.00482242	0.0232859
Zm00001d038990	58.624	31.9881	106.645	76.1451	1.00719	0.00482713	0.0233049
Zm00001d035816	14.6557	17.7754	0.0432477	6.00805	-2.35487	0.00485093	0.0233896
Zm00001d043411	5.59182	5.0158	25.2805	15.0308	1.90411	0.00485524	0.0234029
Zm00001d039687	26.885	26.9216	8.51297	11.0187	-1.44983	0.00489663	0.0235644
Zm00001d021425	10.1129	10.9598	30.646	25.0469	1.39003	0.00494613	0.0237683
Zm00001d052190	9.1632	16.2446	49.4438	24.0519	1.52617	0.00501741	0.0240529
Zm00001d048230	35.3284	17.9355	54.1294	63.1092	1.13409	0.00504167	0.0241498
Zm00001d017896	12.2856	10.8779	1.0878	3.00464	-2.42634	0.00507383	0.0242612
Zm00001d048197	3.28703	0.751009	9.59743	14.0232	2.51722	0.00508358	0.0242961
Zm00001d054083	36.894	34.4123	16.9115	14.0263	-1.19917	0.00508518	0.0242999
Zm00001d031878	11.2969	14.4101	25.6172	41.067	1.36332	0.00509437	0.0243128
Zm00001d022476	8.89916	6.63903	22.2847	25.0436	1.59686	0.00510495	0.0243555
Zm00001d039487	0.0131811	0.858074	14.6544	3.00952	3.91339	0.00517149	0.0246376
Zm00001d015592	14.1993	3.00519	1.04925	0.000228577	-3.78649	0.00517149	0.0246376
Zm00001d002406	2.36796	6.89742	14.9149	21.035	1.90664	0.00517438	0.0246436
Zm00001d033310	0.0263091	1.73522	8.49961	10.0173	3.13225	0.00518701	0.0246958
Zm00001d026238	19.0545	19.356	56.8914	33.0674	1.22379	0.00519994	0.0247377
Zm00001d044951	14.8986	27.3764	48.6827	45.0817	1.14147	0.00520085	0.0247382
Zm00001d022382	0.0263091	1.73522	1.25528	22.0298	3.47122	0.00522638	0.0248319
Zm00001d021089	47.2953	57.5504	18.1747	31.0501	-1.08454	0.0052629	0.0249649
Zm00001d031737	34.0913	53.6693	115.93	64.13	1.04169	0.00543158	0.0256562
Zm00001d018801	21.278	21.0195	44.4858	44.0787	1.06168	0.00544521	0.0256922
Zm00001d010375	20.9663	10.5771	36.0926	42.0727	1.30674	0.00545271	0.0257195
Zm00001d002431	32.627	38.046	18.8775	6.01554	-1.49348	0.00552423	0.0259464
Zm00001d017711	20.4396	30.6509	10.5302	6.01264	-1.61018	0.00561191	0.0262861
Zm00001d050510	0	0	3.25521	9.0136	5.65319	0.00561328	0.0262861
Zm00001d048909	8.7868	3.16582	0	0	-5.62432	0.00561399	0.0262861
Zm00001d040639	12.3605	13.4951	31.7713	31.0557	1.27102	0.00572636	0.0267406
Zm00001d039017	15.4315	7.28445	37.9754	26.051	1.49145	0.00573589	0.0267726
Zm00001d031638	17.1029	28.162	48.7076	47.0845	1.07393	0.00592072	0.027498
Zm00001d041082	35.5638	25.7518	73.8718	51.0988	1.0255	0.005947	0.0275874
Zm00001d011847	13.5903	18.6905	6.27774	1.00367	-2.11241	0.00594773	0.0275874
Zm00001d039197	34.501	26.6575	13.7213	10.0195	-1.35877	0.00596767	0.0276646
Zm00001d025476	8.87215	5.76831	17.1394	32.051	1.73464	0.00598017	0.0277182
Zm00001d029803	11.122	8.30278	32.6798	21.042	1.46017	0.0059853	0.0277355
Zm00001d032523	11.9041	0	0	0	-5.57938	0.0060712	0.0280706
Zm00001d027897	9.83874	2.27304	0	0	-5.64592	0.0060712	0.0280706
Zm00001d046793	0	0	2.21457	10.0144	5.64894	0.0060712	0.0280706
Zm00001d005787	0	0	11.4909	1.0051	5.6851	0.0060712	0.0280706
Zm00001d037884	166.804	1384.43	261.484	242.436	-1.60473	0.0060887	0.0281342
Zm00001d034753	16.8312	17.6929	6.32596	4.00821	-1.71889	0.00614991	0.0283688
Zm00001d005913	5.41662	0	13.818	17.0291	2.55699	0.00619719	0.0285466
Zm00001d015096	0.0263091	1.73522	5.4211	15.0226	3.28003	0.0062342	0.0286913
Zm00001d048799	51.0994	35.688	61.9816	115.187	1.02185	0.00629037	0.0289098
Zm00001d033491	12.3359	12.6224	28.6474	32.0558	1.27304	0.0062991	0.0289304
Zm00001d031224	4.62142	9.43014	16.1034	33.0519	1.77998	0.00632261	0.0290224
Zm00001d052612	15.5684	11.6311	47.3679	25.0527	1.40757	0.00632463	0.0290272
Zm00001d044702	6.59235	2.37104	16.9531	17.0304	1.91571	0.00637812	0.0292233
Zm00001d006205	13.2912	8.22601	24.5006	35.0583	1.46306	0.00639754	0.029281
Zm00001d019320	1.1218	0.818144	8.48596	9.01596	3.0281	0.00642785	0.0294062
Zm00001d005342	18.0606	22.8853	7.38452	5.01002	-1.70513	0.00647927	0.0295872
Zm00001d022295	5.97691	20.7543	32.9541	42.0714	1.48025	0.00651706	0.0297325
Zm00001d022009	23.2465	13.9792	7.35357	3.00716	-1.8297	0.00653456	0.0297942
Zm00001d051524	5.82105	13.7582	0.014533	2.00282	-3.09976	0.00655885	0.0298664
Zm00001d032946	0.116749	7.87321	17.0188	22.0373	2.21751	0.00662658	0.0301175
Zm00001d024075	0.0131811	0.858074	16.6873	0.0035502	3.83623	0.00664748	0.0301941
Zm00001d031416	0.0131811	0.858074	14.6372	2.00781	3.82957	0.00664748	0.0301941
Zm00001d038403	0.0524073	3.48973	11.6187	9.01725	2.39111	0.00666707	0.0302601
Zm00001d034061	4.48062	4.18432	19.0001	14.0271	1.90144	0.00677841	0.0306629
Zm00001d028447	18.9297	14.9988	46.4211	32.0624	1.20631	0.00702394	0.0316162
Zm00001d003514	3.48496	7.726	0	0	-5.52487	0.00702777	0.0316253
Zm00001d047589	35.7817	33.5798	16.9115	14.0263	-1.15937	0.00706536	0.0317707
Zm00001d036175	7.6438	1.48058	20.0731	16.0303	1.98214	0.00718317	0.0322215
Zm00001d046091	10.0369	8.34237	19.2447	33.0533	1.49687	0.00720203	0.0322771
Zm00001d049181	0.0131811	0.858074	6.38279	8.0137	3.60988	0.00728487	0.03258
Zm00001d052256	44.6583	39.373	18.0643	22.0377	-1.06279	0.00733803	0.0327688
Zm00001d007581	18.7632	54.2633	79.4409	79.141	1.1285	0.00736563	0.0328773
Zm00001d015394	32.9597	51.97	59.8666	113.183	1.02767	0.0074732	0.0333078
Zm00001d022075	5.41662	0	26.2479	10.0239	2.77499	0.00750233	0.0334029
Zm00001d032176	0.0653783	4.36672	13.7213	10.0195	2.29547	0.00752662	0.0334712
Zm00001d029085	0.0131811	0.858074	8.44306	6.01183	3.61618	0.00754024	0.0334919
Zm00001d051384	7.7042	3.20057	0	0	-5.49161	0.00757598	0.0336207
Zm00001d037024	7.78787	5.80727	1.04925	0.000228577	-3.43458	0.00760155	0.0337052
Zm00001d014485	1.09522	0	8.44306	6.01183	3.58613	0.00760178	0.0337052
Zm00001d020866	1.09522	0	8.44306	6.01183	3.58613	0.00760467	0.033713
Zm00001d007384	14.534	13.4134	4.22401	3.00599	-1.9177	0.00761253	0.0337379
Zm00001d004412	38.9518	29.9907	13.8048	16.0277	-1.20298	0.00769265	0.0340319
Zm00001d030037	16.8553	18.5651	41.2334	35.0648	1.10035	0.00769548	0.0340319
Zm00001d009588	2.28183	3.39557	12.7195	13.0232	2.11969	0.00771824	0.0341155
Zm00001d046181	13.9057	31.7841	6.3692	7.01235	-1.74089	0.00773176	0.0341601
Zm00001d029683	15.7674	18.6063	4.26577	6.01008	-1.71665	0.00780538	0.0344447
Zm00001d049240	1.1218	0.818144	20.8601	0.00440335	3.28697	0.00788538	0.0347567
Zm00001d041067	3.34345	2.48087	11.6881	14.0241	2.10315	0.00790014	0.0348064
Zm00001d014610	1.20753	4.31714	14.7652	10.0199	2.08614	0.00795121	0.0350057
Zm00001d019405	45.4056	27.1761	10.6935	18.0291	-1.33688	0.00797684	0.0350979
Zm00001d051169	12.2335	9.13475	3.15014	1.00271	-2.30462	0.00802282	0.0352742
Zm00001d008956	11.2244	11.791	31.6911	25.0473	1.29162	0.00812585	0.0356644
Zm00001d009573	78.428	79.9909	13.1354	51.0752	-1.30192	0.00815202	0.0357688
Zm00001d012281	2.28183	3.39557	16.853	10.0207	2.18338	0.00816724	0.0358145
Zm00001d001990	26.764	22.5675	8.49961	10.0173	-1.40213	0.0082332	0.0360472
Zm00001d017031	40.6637	54.3022	26.383	19.0369	-1.05829	0.00846719	0.036876
Zm00001d031733	75.0492	34.1308	27.4132	18.0358	-1.27506	0.00850475	0.0370287
Zm00001d023405	10.9818	3.9611	0.00728128	1.00152	-3.58382	0.00854117	0.0371601
Zm00001d046332	14.3756	8.18874	30.6731	27.0497	1.35274	0.00856023	0.0372324
Zm00001d016726	0	0	11.4729	0.00246482	5.5653	0.00858318	0.0373105
Zm00001d036887	0.167315	11.3775	0	0	-5.569	0.00858318	0.0373105
Zm00001d040333	0	0	9.42277	2.0063	5.55686	0.00858318	0.0373105
Zm00001d016940	0.0131811	0.858074	14.6195	1.00589	3.74049	0.00861421	0.0373912
Zm00001d018474	2.51527	13.9024	1.04925	0.000228577	-3.68199	0.00861421	0.0373912
Zm00001d012889	15.1842	0.464983	1.04925	0.000228577	-3.64944	0.00861421	0.0373912
Zm00001d010659	0.0131811	0.858074	14.6195	1.00589	3.74049	0.00861421	0.0373912
Zm00001d009184	16.2323	0	0.00728128	1.00152	-3.67575	0.00861421	0.0373912
Zm00001d024537	18.9553	15.8699	37.0891	38.0675	1.10632	0.00865083	0.0375283
Zm00001d024166	2.1754	0	13.6444	5.0123	3.0847	0.00868247	0.0376264
Zm00001d045047	24.7313	27.8717	68.4942	40.0812	1.04354	0.00872813	0.0377597
Zm00001d043089	11.1483	9.17419	37.8744	19.0409	1.47767	0.00873471	0.0377772
Zm00001d037550	27.5327	12.1041	50.7238	41.0767	1.20689	0.00878547	0.0379529
Zm00001d031813	8.02818	14.5413	28.5827	27.0489	1.2844	0.00881836	0.0380577
Zm00001d028609	18.9805	16.7412	42.2791	35.0652	1.11052	0.00884984	0.0381758
Zm00001d035386	0	0	5.29686	5.00918	5.40755	0.00889329	0.0383246
Zm00001d025120	16.8068	16.8208	37.0637	36.0647	1.11477	0.00898186	0.0386673
Zm00001d030834	6.56213	1.5114	22.103	12.0254	2.07041	0.00907399	0.0390114
Zm00001d005860	13.2636	7.35677	27.5374	27.0484	1.40189	0.00914913	0.0392496
Zm00001d007484	0.0263091	1.73522	6.42159	11.0177	3.04974	0.00914988	0.0392496
Zm00001d007685	65.4125	40.4668	29.5455	21.0408	-1.06822	0.00921111	0.0394613
Zm00001d013004	11.122	8.30278	28.5147	22.0419	1.37319	0.00926061	0.0396393
Zm00001d044750	5.53825	3.27366	13.831	18.0305	1.83673	0.0092648	0.0396402
Zm00001d015654	4.68448	12.0552	20.2313	28.0468	1.50366	0.00927117	0.0396532
Zm00001d013619	0	0	4.26577	6.01008	5.40357	0.00930075	0.0397657
Zm00001d026432	0	0	4.26577	6.01008	5.40357	0.00930622	0.039772
Zm00001d016848	4.50587	5.05747	0	0	-5.30384	0.00934815	0.0399227
Zm00001d029828	1.1218	0.818144	8.47201	8.01459	2.94302	0.00937211	0.0400022
Zm00001d018065	24.4383	17.4207	5.35022	9.01458	-1.52787	0.00941108	0.0401285
Zm00001d015335	5.59182	5.0158	16.9666	18.0318	1.70072	0.0094169	0.0401362
Zm00001d017107	10.2761	17.074	26.6406	39.0647	1.25211	0.00944034	0.0402246
Zm00001d026173	6.67664	4.97557	19.0563	18.0326	1.6555	0.00946387	0.0402962
Zm00001d020569	0	0	6.32596	4.00821	5.4116	0.00952453	0.0405141
Zm00001d033067	0	0	6.32596	4.00821	5.4116	0.00952744	0.0405205
Zm00001d016014	0	0	6.32596	4.00821	5.4116	0.00952873	0.0405205
Zm00001d006279	7.76077	4.93662	19.0833	20.0354	1.61332	0.00959592	0.0407472
Zm00001d008279	19.4115	33.3092	8.49961	10.0173	-1.49167	0.00970378	0.0410897
Zm00001d043167	37.5016	17.8688	68.6259	50.0956	1.09439	0.00976097	0.0412851
Zm00001d020434	24.1919	9.60774	5.2674	3.0064	-2.01492	0.00976912	0.0413138
Zm00001d010741	8.11315	18.0379	1.09875	4.00596	-2.28663	0.00978349	0.041357
Zm00001d053266	17.7389	11.555	46.337	26.0538	1.30077	0.0097871	0.0413664
Zm00001d012980	6.72869	6.71996	12.9485	32.0491	1.7209	0.00982416	0.0414645
Zm00001d016842	6.80203	9.34068	1.06351	1.00196	-2.82836	0.00983445	0.0415021
Zm00001d051434	47.8559	36.6597	15.9981	24.0396	-1.07494	0.00990548	0.0417606
Zm00001d008329	20.3742	28.035	11.5419	4.01009	-1.62038	0.00991786	0.041807
Zm00001d015789	18.9297	14.9988	34.9974	38.0667	1.10359	0.00995855	0.0419521
Zm00001d047829	19.1024	21.0999	35.1287	49.0821	1.0607	0.0100368	0.0422312
Zm00001d040441	2.20534	0.783116	7.48031	12.0196	2.63985	0.0100641	0.0423281
Zm00001d011797	27.3397	45.2124	18.8442	4.0124	-1.64053	0.0101523	0.0426511
Zm00001d050926	8.11315	18.0379	4.19272	1.00304	-2.27288	0.0102607	0.0430521
Zm00001d003436	0.0131811	0.858074	4.31537	10.0154	3.6061	0.0103141	0.0432335
Zm00001d013862	12.3848	14.3679	33.8222	28.0523	1.19984	0.0103377	0.0433191
Zm00001d017911	0.0393844	2.61255	10.5302	6.01264	2.45916	0.0103445	0.0433367
Zm00001d029356	0.0393844	2.61255	10.5302	6.01264	2.45917	0.0103521	0.0433627
Zm00001d033446	1.09522	0	4.31537	10.0154	3.56926	0.0104141	0.0435919
Zm00001d003553	1.20753	4.31714	9.59743	14.0232	2.01658	0.010427	0.0436399
Zm00001d005897	11.9381	0.536526	23.3937	30.0509	2.08298	0.010459	0.043743
Zm00001d025247	39.255	41.2964	19.0966	21.0368	-1.00055	0.0104959	0.0438727
Zm00001d053287	7.05748	19.8327	29.7675	38.0646	1.32433	0.0105535	0.0440397
Zm00001d051693	12.0646	3.92744	30.5615	19.0384	1.62701	0.0106333	0.0443234
Zm00001d027945	3.441	5.97561	11.7764	21.0336	1.76265	0.0106664	0.0444306
Zm00001d038551	34.2956	19.7051	78.986	42.0873	1.15915	0.0106691	0.044433
Zm00001d016414	20.9663	10.5771	32.9421	41.07	1.227	0.0107683	0.044743
Zm00001d014285	1.26235	6.94601	36.6398	7.02238	2.38237	0.0107863	0.044799
Zm00001d047775	29.0613	26.8443	8.55152	14.0227	-1.29816	0.0108342	0.0449543
Zm00001d039100	9.89897	3.9956	1.04925	0.000228577	-3.47024	0.0109283	0.0453009
Zm00001d039531	2.46272	11.2761	25.3384	19.0365	1.66301	0.0110102	0.0455645
Zm00001d024243	23.4773	21.8122	9.50161	7.01364	-1.44357	0.0111009	0.0458955
Zm00001d052389	11.2244	11.791	20.3817	41.0648	1.40478	0.0111143	0.0459222
Zm00001d033471	6.70302	5.84734	1.04925	0.000228577	-3.32108	0.011115	0.0459222
Zm00001d038550	4.53029	5.93135	13.8439	19.0318	1.62214	0.0112407	0.0463288
Zm00001d016064	1.09522	0	12.5513	2.00723	3.5926	0.0112592	0.0463499
Zm00001d049020	13.0531	1.33866	0.00728128	1.00152	-3.53798	0.0112592	0.0463499
Zm00001d038548	7.91397	10.1712	26.4111	21.0397	1.37496	0.0112736	0.0463915
Zm00001d044292	2.1754	0	7.44121	9.01551	2.91316	0.011342	0.0466025
Zm00001d007921	12.6722	25.7192	1.13843	8.01123	-2.01978	0.0114212	0.046875
Zm00001d016758	22.4376	23.5943	56.9464	37.0731	1.02692	0.0114969	0.0471162
Zm00001d002461	10.0369	8.34237	1.07615	2.00332	-2.48285	0.0115184	0.0471655
Zm00001d005822	86.4336	50.2823	43.0213	14.0352	-1.26635	0.0115603	0.0473017
Zm00001d024802	0.0131811	0.858074	5.33745	8.01324	3.50398	0.0115693	0.0473156
Zm00001d013794	5.64211	6.76216	16.9799	19.0332	1.51435	0.0116795	0.0477014
Zm00001d012725	12.2597	10.0061	34.7694	21.0427	1.31889	0.0117698	0.0479915
Zm00001d016281	20.1662	20.1878	48.5395	34.066	1.02936	0.0119468	0.0485508
Zm00001d021198	0.0653783	4.36672	10.6027	11.0196	2.16078	0.011974	0.0486281
Zm00001d049721	2.34753	6.02165	8.69896	27.0403	2.05004	0.0119819	0.0486444
Zm00001d019303	1.20753	4.31714	16.8224	8.01779	2.09587	0.0120307	0.0488159
Zm00001d018185	7.93763	11.045	3.13338	0.000682988	-2.5169	0.0120854	0.0490047
Zm00001d048651	4.3985	1.57679	11.6747	13.0227	2.02869	0.0121596	0.0492586
Zm00001d045350	0.0263091	1.73522	6.40896	10.0164	2.96445	0.0121728	0.0492839
Zm00001d053554	0	0	0.0715036	10.0133	5.38528	0.0123344	0.0497918
Zm00001d051694	0.142131	9.62562	0	0	-5.34073	0.0123344	0.0497918
Zm00001d042371	1.29655	8.69831	0	0	-5.36269	0.0123344	0.0497918
Zm00001d003018	1.29655	8.69831	0	0	-5.36269	0.0123344	0.0497918
Zm00001d046315	7.67454	2.33733	0	0	-5.37182	0.0123344	0.0497918
Zm00001d004095	0	0	0.0715036	10.0133	5.38528	0.0123344	0.0497918
Zm00001d012680	7.67454	2.33733	0	0	-5.37182	0.0123344	0.0497918
Zm00001d015347	0	0	10.4302	0.00224517	5.42993	0.0123344	0.0497918
Zm00001d026450	0.142131	9.62562	0	0	-5.34073	0.0123344	0.0497918
Zm00001d004514	0.142131	9.62562	0	0	-5.34073	0.0123344	0.0497918
Zm00001d047311	1.29655	8.69831	0	0	-5.36269	0.0123344	0.0497918
Zm00001d005784	0	0	10.4302	0.00224517	5.42993	0.0123344	0.0497918

## Sheet: D18 vs LH18 DEGs
Supplemental Table S2. The transcriptional sequence data of the developing kernels at 15-/18-DAP listed in this study.
ID	LH18_1	LH18_2	DRR18_1	DRR18_2	log2FoldChange	pvalue	padj
Zm00001d003190	3579.25	3698.6	72000	67084.1	4.25642	0	0	Endochitinase A
Zm00001d007935	3623.45	3428.03	322988	329277	6.53104	0	0	ZmDRR206
Zm00001d043538	7431.63	7578.59	31612.7	32681.1	2.09876	6.73055e-295	6.79135e-291
Zm00001d016588	8275.82	8394.09	1882.14	1813.82	-2.17288	7.67278e-280	5.80657e-276
Zm00001d017032	5861.82	5924.27	23103.1	23606.7	1.98664	5.54927e-273	3.35964e-269
Zm00001d038870	719.452	785.398	4252.23	4506.1	2.54172	1.66127e-254	8.3814e-251
Zm00001d016128	1987.02	1922.62	8566.74	8210.3	2.10112	3.80056e-248	1.64353e-244
Zm00001d017935	0	0	909.743	944.486	12.8669	3.08661e-236	1.16794e-232
Zm00001d031332	967.695	823.809	4294.13	4190.69	2.24219	1.13914e-175	3.83143e-172
Zm00001d023718	15099.5	15882	4894.38	5024.92	-1.64307	2.54084e-172	7.69138e-169
Zm00001d041578	3644.67	3486.68	10662	11025.9	1.60434	2.01297e-160	5.5395e-157
Zm00001d020591	278336	276817	105060	103130	-1.41499	2.75183e-155	6.94171e-152
Zm00001d005793	1.08014e+06	1.14403e+06	385397	392486	-1.51564	3.93589e-155	9.16488e-152
Zm00001d031724	910.731	843.114	3213.94	3151.9	1.8589	8.9834e-146	1.9424e-142
Zm00001d053826	524.286	515.954	2158.19	2267.6	2.08842	8.0854e-144	1.63169e-140
Zm00001d033447	65440.4	67282.7	167345	171042	1.35026	3.44876e-136	6.52484e-133	Globulin-1 S allele
Zm00001d014867	1871.78	1943.12	5495.1	5596.19	1.53992	1.6481e-134	2.93469e-131
Zm00001d037894	1236.02	1191.78	3829.5	4035.76	1.69527	2.15014e-132	3.61593e-129
Zm00001d023311	3270.89	3253.65	8697.12	8579.74	1.40486	6.99022e-132	1.11369e-128
Zm00001d042140	56.8701	30.2931	850.874	944.693	4.35168	5.2987e-128	8.01985e-125
Zm00001d042935	4991.92	4652.54	1583.24	1496.78	-1.64659	2.05812e-127	2.96674e-124
Zm00001d024839	1062.41	1062.22	3249.55	3389.61	1.64355	3.54232e-124	4.87407e-121
Zm00001d017545	8440.97	8339.13	3312.78	3241.65	-1.35611	4.83105e-123	6.3583e-120
Zm00001d001848	1760.58	1842	5022.4	5165.18	1.49995	1.88222e-121	2.37403e-118
Zm00001d039563	950.43	1056.63	3233.21	3377.46	1.72048	6.14822e-117	7.44451e-114
Zm00001d046184	31.7528	29.4757	669.828	623.454	4.39458	1.07746e-116	1.25445e-113
Zm00001d005127	3882.13	3933.79	9680.23	9477.33	1.29351	5.32609e-114	5.97134e-111
Zm00001d039529	935.329	943.47	2798.64	2836.91	1.58468	5.78512e-111	6.25434e-108
Zm00001d012322	346.2	317.775	1596.52	1811.57	2.3582	9.12021e-111	9.51993e-108
Zm00001d027500	59029.8	58549.3	24969.4	25763.8	-1.21265	1.52995e-110	1.54377e-107
Zm00001d011734	1054.52	890.867	98.3738	82.0834	-3.42731	2.42596e-110	2.36891e-107
Zm00001d029506	2049.24	1818.83	5849.55	5654.9	1.57178	1.79335e-109	1.69645e-106
Zm00001d018966	2642.45	2382.71	7147.87	6982.68	1.491	2.22113e-109	2.03745e-106
Zm00001d026156	1425.68	1401.94	312.739	315.115	-2.17075	2.55634e-108	2.27597e-105
Zm00001d024303	36911.2	38779.3	88549.5	89336.1	1.23279	4.04641e-108	3.49968e-105
Zm00001d027832	1447.92	1421.93	3905.5	3918.7	1.44672	6.32941e-108	5.32216e-105
Zm00001d048818	12810	11584.2	4497.53	4529.28	-1.43437	4.94509e-107	4.04575e-104
Zm00001d048817	195403	192043	76963	82566.8	-1.28018	4.52944e-106	3.60818e-103
Zm00001d011454	544.64	589.289	1997.9	1990.65	1.81525	1.02221e-105	7.93416e-103
Zm00001d037918	4531.18	4257.66	10849.7	10723.8	1.29523	3.13767e-105	2.37451e-102
Zm00001d021119	4902.14	4926.75	11851.8	11413.7	1.24315	1.01178e-104	7.47012e-102
Zm00001d035089	516.184	593.547	2150.35	2042.85	1.91914	1.86575e-103	1.34472e-100
Zm00001d048813	211203	191266	78711.4	78777.8	-1.35363	1.56067e-102	1.09868e-99
Zm00001d035760	1.62842e+06	1.58287e+06	731985	740494	-1.12491	5.00195e-98	3.44123e-95
Zm00001d040028	7556.97	6261.1	22811.3	22341.4	1.70801	1.40568e-97	9.45584e-95
Zm00001d045937	684613	682694	315737	321720	-1.10094	1.80026e-96	1.18469e-93
Zm00001d019162	2776.44	2122.18	424.831	398.156	-2.57311	4.46192e-96	2.87376e-93
Zm00001d002871	795.479	793.165	2317.31	2387.22	1.56598	5.32436e-96	3.35779e-93
Zm00001d021901	4779.69	3972.13	14639.6	13812.9	1.70054	6.24298e-95	3.85676e-92
Zm00001d002260	5124.46	4972.92	1901.06	2054.51	-1.35243	1.4933e-93	9.04071e-91
Zm00001d037951	386.896	438.637	1608.66	1596.99	1.95834	2.90908e-93	1.72668e-90
Zm00001d043845	8006.74	8038.17	17402.7	17250.2	1.11087	1.13718e-92	6.61989e-90
Zm00001d047261	4181.94	4296.73	9472.6	9904.89	1.19251	1.30265e-91	7.44007e-89
Zm00001d007411	676.519	593.19	2629.7	2278.15	1.9497	1.81049e-91	1.01491e-88
Zm00001d037656	3079.8	2685.01	8124.22	7768.96	1.46252	9.38015e-91	5.16267e-88
Zm00001d048806	5130.6	4671.57	1880.09	1893.45	-1.37743	5.56982e-89	3.01078e-86
Zm00001d014945	172.326	134.924	952.534	1014.7	2.67505	2.52176e-88	1.33923e-85
Zm00001d025434	585.853	608.386	2041.46	1877.24	1.71475	3.0009e-88	1.56621e-85
Zm00001d028367	4049.31	3884.98	1623.65	1528.56	-1.33148	4.60302e-88	2.36166e-85
Zm00001d048812	248983	223711	97515.6	97583	-1.27671	6.10116e-88	3.07814e-85
Zm00001d047074	7706.03	7988.5	16810.4	17149.4	1.11364	7.93026e-88	3.93536e-85
Zm00001d048810	6706.78	6195.42	2587.97	2672.41	-1.29466	8.55382e-88	4.17634e-85
Zm00001d029630	5117.06	4989.33	2060.2	2174.12	-1.25537	3.23225e-87	1.55307e-84
Zm00001d014294	1843.27	1967.54	4668.04	5006.38	1.34432	2.52895e-85	1.19616e-82
Zm00001d048809	501307	449375	193110	199195	-1.27699	6.75891e-85	3.14768e-82
Zm00001d053262	2777.23	2714.49	6108.71	6167.46	1.16033	1.36375e-84	6.25487e-82
Zm00001d049554	3755.08	3872.52	1502.51	1587.85	-1.30356	7.14515e-84	3.22822e-81
Zm00001d023795	9263.14	9728.54	20177.2	20518.3	1.09959	2.45625e-83	1.09343e-80
Zm00001d006750	15381.9	14184.3	6309.52	6582.73	-1.1976	1.2794e-81	5.61284e-79
Zm00001d015231	5716.42	5310.58	2360.45	2376.85	-1.21911	2.99831e-79	1.2966e-76
Zm00001d009382	93.3157	103.113	725.689	675.813	2.83474	4.07358e-79	1.73678e-76
Zm00001d046865	2859.94	2871.68	6125.79	6267.56	1.1125	2.06225e-78	8.67034e-76
Zm00001d018560	1287.1	1346.17	3182.96	3139.76	1.26409	4.10334e-77	1.70154e-74
Zm00001d044668	15.0274	31.078	501.569	450.4	4.36888	7.13168e-77	2.91734e-74
Zm00001d009646	5654.11	5550.91	2487.32	2606.08	-1.13768	1.63744e-76	6.60893e-74
Zm00001d032519	1254.96	1160.41	3027.53	2946.16	1.30567	6.5842e-75	2.6225e-72
Zm00001d048629	151.535	158.458	793.694	830.434	2.38889	6.80054e-75	2.67349e-72
Zm00001d024659	3420.21	3364.21	1495.25	1480.11	-1.1891	2.01903e-73	7.83566e-71
Zm00001d038475	2129.23	2248.46	4936.04	4808.74	1.15487	3.65054e-73	1.3988e-70
Zm00001d023387	957.063	802.77	3134.96	2725.1	1.73458	1.60915e-72	6.08881e-70
Zm00001d048849	460479	431417	199428	213856	-1.10975	6.65123e-72	2.48567e-69
Zm00001d002462	5499.33	5178.84	10993.8	11160.5	1.05267	1.78679e-71	6.59607e-69
Zm00001d015138	1635.47	1642.63	3657.65	3846.87	1.19474	1.88627e-71	6.87944e-69
Zm00001d037346	12520.4	13711.4	28005.5	28143.3	1.09806	6.40129e-71	2.30683e-68
Zm00001d044608	2966.35	2500.84	7054.76	7161.41	1.37802	3.00033e-70	1.06851e-67
Zm00001d049243	537945	481135	228622	231718	-1.1465	1.09501e-69	3.78608e-67
Zm00001d037439	5168.01	5202.86	2489.36	2502.14	-1.05495	1.10064e-69	3.78608e-67
Zm00001d028630	3454.22	3520.14	7053.94	7127.73	1.02396	1.17995e-69	4.01328e-67
Zm00001d003524	733.001	735.539	1921.44	1908.36	1.38283	4.08225e-69	1.37304e-66
Zm00001d033222	737.198	728.608	147.394	126.946	-2.41544	3.26694e-68	1.08674e-65
Zm00001d048061	202.369	209.01	873.984	862.985	2.07785	1.01294e-67	3.33291e-65
Zm00001d005659	4953.73	4539.9	2117.31	2117.83	-1.16478	7.83423e-67	2.55e-64
Zm00001d032186	29405.9	25807.9	11744.7	12151.7	-1.20831	1.49237e-66	4.80591e-64
Zm00001d003801	4190.83	4897.05	10961.3	10962.2	1.27082	2.58908e-66	8.16395e-64
Zm00001d053260	22.1278	13.2744	359.906	436.192	4.47481	2.87996e-66	8.98754e-64
Zm00001d012293	159.174	194.181	836.908	842.473	2.24989	1.00255e-65	3.06547e-63
Zm00001d008241	2651	2444.78	5799.89	5482.78	1.14636	1.04402e-65	3.16034e-63
Zm00001d010751	367.241	314.663	1259.15	1210.73	1.8551	2.09193e-65	6.26979e-63
Zm00001d043350	863.898	734.486	2248.03	2487.52	1.56549	1.12281e-64	3.3322e-62
Zm00001d048558	928.663	1227.84	3972.4	3635.05	1.81946	1.83917e-64	5.4052e-62
Zm00001d014888	11115	9353.58	3935.29	4097.42	-1.34964	5.58187e-64	1.6247e-61
Zm00001d048807	1318.79	1339.38	451.353	432.805	-1.58734	6.0336e-64	1.73946e-61
Zm00001d008178	1547.72	1643.3	3493.89	3509.16	1.13439	9.24953e-64	2.64144e-61
Zm00001d048808	6636.51	5512.59	2164.14	2294.75	-1.4464	1.61524e-63	4.56963e-61
Zm00001d044008	2363.95	2180.4	4837.54	5044.61	1.12013	3.65489e-63	1.02442e-60
Zm00001d017140	1266.65	1186.16	3020.2	2789.83	1.24374	1.27834e-62	3.55016e-60
Zm00001d038717	2699.51	2330.24	5853.26	6087.16	1.2466	2.39522e-62	6.59144e-60
Zm00001d005230	607591	519966	238133	246510	-1.21821	6.53193e-60	1.74981e-57
Zm00001d031168	154633	173588	79054.5	77240.5	-1.07038	3.81312e-59	1.00371e-56
Zm00001d029708	1726.98	1989.16	4243.87	4363.86	1.2125	7.81641e-59	1.98832e-56
Zm00001d048816	236478	207213	103605	100015	-1.12368	2.21413e-58	5.58532e-56
Zm00001d023215	1184.33	1228.75	378.542	408.789	-1.61586	1.54407e-57	3.86285e-55
Zm00001d046471	691.287	592.188	1834.22	1719.29	1.46794	1.39632e-56	3.40871e-54
Zm00001d024210	3322.06	3656.86	7330.2	7029.36	1.04138	1.68134e-56	4.07168e-54
Zm00001d051514	1852.59	1847.15	3674.19	3763.56	1.0073	2.45804e-56	5.90535e-54
Zm00001d007718	92.9807	71.1955	556.251	529.084	2.72054	3.06092e-56	7.29583e-54
Zm00001d002705	2705.1	2560.86	1144.13	1221.35	-1.15513	4.63807e-56	1.09687e-53
Zm00001d018445	2959.55	3014.89	1456.08	1372.42	-1.07824	4.88204e-56	1.14561e-53
Zm00001d045321	1529.65	1589.45	3203.22	3311.98	1.06284	5.13712e-56	1.1962e-53
Zm00001d031677	2686.01	2519.82	5464.76	5165.8	1.02975	7.66511e-56	1.77123e-53
Zm00001d044022	910.562	1164.69	2952.28	3059.53	1.53541	8.98849e-56	2.06129e-53
Zm00001d031447	2361.96	2266.98	4560.71	4837.1	1.02121	2.0533e-55	4.67333e-53
Zm00001d015446	1718.43	1928.31	3922.33	4120.83	1.1417	2.41479e-55	5.45509e-53
Zm00001d047110	992.422	963.76	2164.15	2291.94	1.18717	5.4976e-55	1.23272e-52
Zm00001d042779	1542.25	1547.46	3291.52	3128.41	1.05523	1.48294e-54	3.30074e-52
Zm00001d034387	1440.55	1435.9	2961.42	3197.12	1.09799	2.25793e-54	4.98903e-52
Zm00001d020134	569.851	565.25	1515.39	1423.83	1.37261	2.99453e-54	6.56865e-52
Zm00001d010586	631.168	597.324	1866.65	1605.86	1.49887	3.59716e-54	7.83378e-52
Zm00001d048575	1733.07	1830.17	3602.75	3743.04	1.04398	4.71898e-54	1.01311e-51
Zm00001d031543	1882.21	1853.14	3672.25	3867.45	1.01295	5.74536e-54	1.22477e-51
Zm00001d027334	1486.93	1374.29	2996.83	3161.51	1.10509	1.97829e-53	4.12998e-51
Zm00001d046277	194.737	174.405	883.589	747.521	2.14232	7.53319e-53	1.54079e-50
Zm00001d043121	1406.66	1407.66	3044.14	2855.34	1.06796	7.67491e-53	1.55924e-50
Zm00001d028241	510.289	455.517	1355.02	1548.85	1.5868	1.20985e-52	2.44157e-50
Zm00001d022084	308.105	287.116	954.669	955.594	1.68119	4.39473e-52	8.75216e-50
Zm00001d053891	307.068	289.403	966.871	943.359	1.67835	7.07303e-52	1.3994e-49
Zm00001d002687	1115.33	1098.77	2494.21	2329.84	1.12356	9.98884e-52	1.95079e-49
Zm00001d052435	453.708	528.863	1354.7	1435.45	1.5066	1.27029e-51	2.46494e-49
Zm00001d021772	377.046	369.099	1080.94	1089.32	1.53982	2.09418e-51	4.03776e-49
Zm00001d026178	21.2459	25.6881	309.529	297.244	3.68833	3.88381e-51	7.34793e-49
Zm00001d028815	1164.94	1081.65	2390.42	2438.61	1.10318	6.39687e-51	1.20273e-48
Zm00001d039674	1160.94	1169.08	2405.11	2428.29	1.05266	8.8896e-51	1.66109e-48
Zm00001d016080	1292.36	1332.2	2639.58	2707.92	1.02692	4.62848e-50	8.49143e-48
Zm00001d042143	1.12497	6.80658	199.955	213.299	5.68012	2.83458e-49	5.16901e-47
Zm00001d017113	1344.16	1338.38	2680.14	2685.39	1.00003	2.87179e-49	5.20551e-47
Zm00001d048311	807.037	776.992	216.163	236.731	-1.80651	3.02358e-49	5.44802e-47
Zm00001d041204	357.918	339.905	16.6292	34.881	-3.75998	6.27304e-49	1.12362e-46
Zm00001d020592	4.01104e+06	3.38448e+06	1.66576e+06	1.72068e+06	-1.12688	4.61227e-48	8.0704e-46
Zm00001d042813	1768.65	1622.3	3447.65	3391.27	1.01146	5.43646e-48	9.45789e-46
Zm00001d038342	1413.17	1485.95	614.668	587.063	-1.26969	9.40295e-48	1.60812e-45
Zm00001d022204	899.193	867.458	2036.19	1903.48	1.15688	1.65325e-47	2.81154e-45
Zm00001d003188	112.008	85.4052	591.03	525.16	2.49581	2.19606e-47	3.7138e-45
Zm00001d029526	759.033	641.663	163.268	162.683	-2.10283	4.9402e-47	8.12743e-45
Zm00001d045264	503.425	567.847	1358.86	1467.31	1.40011	5.20278e-47	8.51315e-45
Zm00001d028452	3397.55	2945.93	1403.81	1460.64	-1.14752	5.40226e-46	8.65248e-44
Zm00001d049244	1329.57	1438.69	2770.36	2780.77	1.0044	5.93631e-46	9.45779e-44
Zm00001d045570	663.059	656.912	187.439	181.333	-1.83873	1.01587e-44	1.58512e-42
Zm00001d049576	2111.5	1738.42	736.725	701.12	-1.42105	1.36792e-44	2.12351e-42
Zm00001d013229	132.089	99.6318	575.979	551.541	2.27933	3.25601e-44	5.00318e-42
Zm00001d045092	98.1838	67.9223	488.921	489.953	2.55432	5.86135e-44	8.91603e-42
Zm00001d039241	389.225	294.235	1146.45	1121.96	1.72873	1.31997e-43	1.97806e-41
Zm00001d037565	1839.69	1725.5	811.041	827.553	-1.12187	1.63536e-43	2.42666e-41
Zm00001d038151	103.555	79.4712	492.553	476.773	2.40123	2.85889e-43	4.18074e-41
Zm00001d048814	349.301	308.597	42.3383	34.4793	-3.09247	4.1622e-43	6.02842e-41
Zm00001d039004	838.84	815.69	1747.81	1749.43	1.07942	1.77151e-42	2.51762e-40
Zm00001d043730	962.267	780.7	2173.44	2097.13	1.29165	9.04514e-42	1.25599e-39
Zm00001d004972	492.541	491.185	1274.09	1167.56	1.31163	1.4135e-41	1.93611e-39
Zm00001d031909	536.82	490.62	120.635	106.429	-2.17601	3.51531e-41	4.77183e-39
Zm00001d044442	1716.48	2034.72	3958.01	3928.01	1.07269	4.16012e-41	5.62192e-39
Zm00001d034916	1180.83	1095.75	454.194	414.92	-1.38876	8.40821e-41	1.12126e-38
Zm00001d050815	2945.27	2558.14	1319.36	1257.45	-1.09493	1.00185e-40	1.33013e-38
Zm00001d034692	141.934	141.039	553.131	667.199	2.10741	1.80366e-40	2.36358e-38
Zm00001d048953	688.082	582.866	1496.74	1530.71	1.2507	1.34245e-39	1.72191e-37
Zm00001d033533	1396.6	1669.25	3228.85	3402.74	1.11375	2.0199e-39	2.54769e-37
Zm00001d013226	527.6	549.622	1291.93	1219.08	1.22141	2.84207e-39	3.55506e-37
Zm00001d026127	859.287	940.449	1856.95	1855.08	1.04515	1.56893e-38	1.93061e-36
Zm00001d022637	1073.17	1136.92	457.515	427.128	-1.31995	2.03524e-38	2.46989e-36
Zm00001d044947	1802.46	1607.27	771.545	783.592	-1.13309	2.03982e-38	2.46989e-36
Zm00001d006364	4200.59	3815.01	10249	8244.25	1.20605	3.0083e-38	3.59938e-36
Zm00001d009556	844.905	737.803	1709.82	1754.19	1.12877	3.05667e-38	3.64285e-36
Zm00001d002338	1818.52	1716.04	851.392	873.386	-1.03549	3.94375e-38	4.66334e-36
Zm00001d040534	67.8731	74.977	374.499	385.293	2.41012	4.2271e-38	4.97894e-36
Zm00001d049055	555.874	505.931	1400.69	1235.69	1.31149	5.99771e-38	7.00991e-36
Zm00001d026390	664.074	646.469	1594.04	1408.67	1.19613	9.8079e-38	1.12888e-35
Zm00001d006481	166.14	147.373	2.46505	5.65951	-5.23624	1.14819e-37	1.31655e-35
Zm00001d007365	541.886	448.975	96.8	108.596	-2.26943	1.86667e-37	2.12428e-35
Zm00001d017528	185.345	182.216	590.685	642.595	1.74549	3.34033e-37	3.73118e-35
Zm00001d008288	1200.38	910.549	2926.78	2618.61	1.39262	1.22735e-36	1.35103e-34
Zm00001d031577	134.212	101.971	552.272	497.149	2.14874	1.52629e-36	1.674e-34
Zm00001d043458	1168.18	1107.32	2182.63	2445.49	1.02348	1.72e-36	1.87288e-34
Zm00001d025533	202.217	189.49	611.983	685.694	1.72675	2.33022e-36	2.51025e-34
Zm00001d017152	722.359	711.014	1455.39	1510.18	1.04847	2.96749e-36	3.17417e-34
Zm00001d021537	1274.47	1369.43	618.033	597.381	-1.12042	4.06231e-35	4.16848e-33
Zm00001d005355	249.688	210.024	714.228	696.516	1.61586	4.34863e-35	4.43224e-33
Zm00001d044281	419.355	399.825	992.553	982.675	1.26914	7.30573e-35	7.4212e-33
Zm00001d038029	497.285	389.362	65.6352	85.3364	-2.55279	8.97073e-35	9.08204e-33
Zm00001d044607	361.022	330.721	878.195	1000.88	1.44045	1.54884e-34	1.52223e-32
Zm00001d003856	918.992	787.321	306.268	283.138	-1.5332	2.80637e-34	2.74924e-32
Zm00001d005684	344.123	322.356	859.468	836.762	1.34692	1.6016e-33	1.52459e-31
Zm00001d039974	722.307	697.065	1698.23	1458.13	1.15303	3.72213e-33	3.48831e-31
Zm00001d049028	392.417	491.977	1171.46	1132.2	1.38233	5.11743e-33	4.78117e-31
Zm00001d037969	501.024	501.731	143.446	109.029	-1.98753	1.12587e-32	1.0359e-30
Zm00001d028968	809.441	866.614	1757.92	1607.94	1.00667	1.01056e-31	8.94466e-30
Zm00001d053785	1074.64	1316.59	445.57	478.914	-1.37058	1.62766e-31	1.41178e-29
Zm00001d042543	632.261	606.624	1252.36	1342.92	1.06609	2.204e-31	1.89001e-29
Zm00001d001857	488.446	517.78	1088.74	1231.82	1.20543	2.43115e-31	2.07305e-29
Zm00001d044283	297.624	293.838	761.568	733.881	1.33793	1.02712e-30	8.6127e-29
Zm00001d021900	663.644	544.303	1406.11	1348.16	1.1878	1.28821e-30	1.07426e-28
Zm00001d018206	130.025	103.006	443.207	458.242	1.949	1.43234e-30	1.18465e-28
Zm00001d034197	386.649	391.215	1023.51	889.71	1.29862	6.69634e-30	5.41992e-28
Zm00001d009667	576.254	582.734	188.67	207.743	-1.54763	7.50304e-30	6.05665e-28
Zm00001d050948	331.018	251.792	45.793	37.2765	-2.80524	1.41907e-29	1.13044e-27
Zm00001d004524	83.8427	99.398	367.452	390.985	2.04909	1.72703e-29	1.37215e-27
Zm00001d006351	217.291	236.927	620.337	627.429	1.45816	1.84813e-29	1.46452e-27
Zm00001d048215	174.891	188.846	533.331	560.209	1.58796	2.2575e-29	1.77498e-27
Zm00001d003757	377.999	351.786	88.413	91.6663	-2.01745	5.80879e-29	4.47425e-27
Zm00001d039039	4471.53	3800.36	2164.14	1825.52	-1.05183	6.45537e-29	4.93461e-27
Zm00001d036880	1008.19	938.26	405.087	444.365	-1.19683	8.3902e-29	6.3814e-27
Zm00001d048947	627.057	623.978	1326.5	1218.06	1.02445	1.07871e-28	8.16337e-27
Zm00001d011673	818.194	971.498	242.711	326.965	-1.65166	1.15473e-28	8.69526e-27
Zm00001d045269	1016.39	1251.94	2274.31	2354.51	1.02985	2.22904e-28	1.65787e-26
Zm00001d020886	321.932	309.275	750.124	754.578	1.25263	3.21264e-28	2.36043e-26
Zm00001d047523	85.9066	96.0451	350.111	384.514	2.01283	4.09286e-28	2.99263e-26
Zm00001d023290	878.051	860.282	363.033	395.719	-1.19633	4.5709e-28	3.3261e-26
Zm00001d003301	165.689	223.041	665.67	605.626	1.7102	4.68179e-28	3.39862e-26
Zm00001d044906	439.168	363.121	948.541	1098.18	1.34963	9.1672e-28	6.52942e-26
Zm00001d050437	231.844	385.922	1196.6	1119.94	1.90603	9.2081e-28	6.54316e-26
Zm00001d018429	2192.37	2033.46	1102.29	880.102	-1.09144	1.25442e-27	8.87207e-26
Zm00001d022444	1226.99	1404.13	640.434	613.25	-1.06857	1.94306e-27	1.36154e-25
Zm00001d052348	65.7768	74.9074	338.279	299.871	2.18057	2.98712e-27	2.06445e-25
Zm00001d049179	663.099	667.367	259.268	273.13	-1.32118	3.16333e-27	2.1763e-25
Zm00001d023343	121515	105249	249603	205177	1.00397	5.48259e-27	3.69629e-25
Zm00001d006493	298.624	285.789	722.957	689.908	1.27304	5.91249e-27	3.97727e-25
Zm00001d033909	248.543	358.584	926.544	895.645	1.58615	8.76336e-27	5.81745e-25
Zm00001d049016	1117.29	1041.66	529.51	512.3	-1.0512	9.21166e-27	6.10167e-25
Zm00001d011315	315.864	350.706	809.776	770.307	1.24591	1.0075e-26	6.64447e-25
Zm00001d030550	236.303	248.845	42.7787	48.6996	-2.40425	3.02569e-26	1.95707e-24
Zm00001d050011	134.77	162.588	520.575	459.705	1.72139	3.89737e-26	2.49952e-24
Zm00001d040702	1054.7	947.949	456.556	369.754	-1.27641	7.24971e-26	4.59113e-24
Zm00001d023446	387.319	325.373	81.702	49.146	-2.44205	1.99017e-25	1.22948e-23
Zm00001d007027	387.715	393.545	859.505	832.069	1.11455	3.4411e-25	2.10436e-23
Zm00001d003015	202.404	213.605	635.132	539.998	1.49824	4.49989e-25	2.71888e-23
Zm00001d019457	136.287	99.738	413.792	444.311	1.85949	7.12267e-25	4.23596e-23
Zm00001d003554	850.658	879.818	410.721	349.312	-1.18581	7.14528e-25	4.24107e-23
Zm00001d039685	221.363	218.626	545.374	571.423	1.34318	5.53947e-24	3.09383e-22
Zm00001d031228	0.0078826	1.14267	70.5314	101.365	6.9811	1.8262e-23	9.8716e-22
Zm00001d029631	480.752	451.64	159.176	112.658	-1.77649	2.51745e-23	1.35357e-21
Zm00001d024211	101.708	103.365	339.912	432.567	1.91229	3.40438e-23	1.80797e-21
Zm00001d009112	118.786	134.687	398.774	393.609	1.64439	3.79371e-23	2.00768e-21
Zm00001d014487	160.826	140.374	462.686	430.861	1.56734	5.24089e-23	2.74002e-21
Zm00001d019704	305.159	320.502	681.501	771.758	1.21558	5.57571e-23	2.90503e-21
Zm00001d032825	456.921	540.503	1090.07	1015.21	1.0788	7.6978e-23	3.99691e-21
Zm00001d027275	288.98	260.262	628.228	712.85	1.28657	9.41387e-23	4.86292e-21
Zm00001d014190	531.71	525.327	212.2	214.132	-1.30949	3.30382e-22	1.6449e-20
Zm00001d005322	189.685	199.53	501.307	636.476	1.54707	3.96319e-22	1.96029e-20
Zm00001d035405	275.076	228.919	601.02	650.999	1.31109	8.66169e-22	4.18847e-20
Zm00001d038913	34.7071	15.9566	181.23	231.399	3.01474	9.00244e-22	4.3463e-20
Zm00001d051362	612.291	624.963	280.598	252.233	-1.21429	9.17413e-22	4.42213e-20
Zm00001d038477	278.773	308.46	692.167	644.961	1.1878	1.2233e-21	5.86855e-20
Zm00001d048904	233.362	281.008	61.2029	54.132	-2.15411	1.25767e-21	6.02389e-20
Zm00001d049926	12.7899	18.575	136.73	131.781	3.09217	1.34774e-21	6.43494e-20
Zm00001d022547	13.7489	11.8409	116.782	159.407	3.41968	1.52807e-21	7.2502e-20
Zm00001d028987	267.46	196.572	614.853	656.569	1.45232	1.59244e-21	7.532e-20
Zm00001d042863	321.277	377.367	773.45	762.935	1.13783	1.86043e-21	8.73133e-20
Zm00001d037738	164.32	180.555	565.827	453.845	1.56385	2.07453e-21	9.70606e-20
Zm00001d038741	1086.33	929.549	446.161	503.354	-1.08687	3.48611e-21	1.61111e-19
Zm00001d037232	172.432	146.379	442.534	442.26	1.47095	6.50812e-21	2.96698e-19
Zm00001d003924	1063.91	853.671	436.419	378.333	-1.23461	6.55646e-21	2.98004e-19
Zm00001d023213	634.867	482.514	185.437	193.62	-1.55915	1.03207e-20	4.57421e-19
Zm00001d009063	455.605	482.546	187.616	172.836	-1.37877	1.22152e-20	5.39016e-19
Zm00001d032822	353.02	405.675	129.247	113.901	-1.64002	1.69642e-20	7.39946e-19
Zm00001d012663	30.388	6.6603	199.061	214.25	3.45886	1.77531e-20	7.72132e-19
Zm00001d038202	372.826	367.874	112.954	132.99	-1.59021	2.20725e-20	9.54508e-19
Zm00001d023320	254.61	314.881	714.667	649.565	1.26125	2.27429e-20	9.80697e-19
Zm00001d007285	0	0	69.1093	55.9252	8.97859	3.37572e-20	1.4352e-18
Zm00001d039368	9.55125	10.5484	127.802	101.625	3.49851	3.48842e-20	1.47896e-18
Zm00001d029078	637.686	643.844	307.219	278.422	-1.12882	3.67257e-20	1.55486e-18
Zm00001d020685	419.214	374.386	796.352	822.916	1.02767	4.4031e-20	1.84352e-18
Zm00001d020703	382.03	321.826	738.523	794.986	1.12197	6.35806e-20	2.62571e-18
Zm00001d024924	118.315	86.7144	340.993	350.694	1.75156	6.55991e-20	2.7017e-18
Zm00001d011435	739.355	741.419	346.062	252.726	-1.30518	8.89023e-20	3.61715e-18
Zm00001d018734	56.0267	46.1823	252.574	208.139	2.16849	9.41096e-20	3.82388e-18
Zm00001d011419	45.6335	52.6365	214.115	205.626	2.09321	1.26038e-19	5.0668e-18
Zm00001d049979	324.059	312.774	718.163	646.734	1.09961	1.38835e-19	5.55909e-18
Zm00001d052675	282.282	208.345	619.352	639.643	1.35784	1.49817e-19	5.98301e-18
Zm00001d043258	336.119	396.127	799.531	752.511	1.08476	2.13668e-19	8.51044e-18
Zm00001d025980	367.926	437.159	856.184	814.251	1.05403	3.08738e-19	1.2169e-17
Zm00001d026094	92.1176	88.2599	300.125	285.067	1.69647	3.69409e-19	1.43565e-17
Zm00001d003009	564.502	547.783	255.817	221.315	-1.22002	4.01898e-19	1.55375e-17
Zm00001d014481	22.4622	40.4269	177.658	188.032	2.53829	5.04487e-19	1.93799e-17
Zm00001d009751	319.293	400.439	818.47	766.521	1.13995	5.94653e-19	2.26996e-17
Zm00001d046651	368.294	314.68	715.752	719.981	1.07051	6.13228e-19	2.33791e-17
Zm00001d029460	319.133	370.397	112.519	114.085	-1.6042	9.26566e-19	3.46701e-17
Zm00001d004705	58.135	47.3862	206.822	220.783	2.01506	1.8541e-18	6.83622e-17
Zm00001d032471	207.044	276.954	591.834	613.472	1.31696	1.904e-18	7.01169e-17
Zm00001d038576	134.976	188.939	478.069	452.405	1.52263	2.36485e-18	8.67713e-17
Zm00001d029906	478.561	435.401	184.731	185.133	-1.30474	2.38715e-18	8.74835e-17
Zm00001d002436	159.5	111.734	535.201	404.158	1.79042	2.40393e-18	8.79918e-17
Zm00001d037981	284.064	313.176	619.298	645.279	1.08261	2.56582e-18	9.38041e-17
Zm00001d021732	266.785	246.02	590.811	544.894	1.14643	4.08003e-18	1.47382e-16
Zm00001d048444	242.439	224.822	545.138	513.162	1.17872	4.24813e-18	1.53034e-16
Zm00001d049085	242.622	250.13	68.5613	74.878	-1.77883	4.5829e-18	1.63595e-16
Zm00001d024810	394.785	340.502	130.618	129.956	-1.49578	6.16387e-18	2.16732e-16
Zm00001d030234	60.5244	73.5928	3.56316	0	-5.13872	7.33088e-18	2.55955e-16
Zm00001d007310	673.343	590.834	285.94	298.36	-1.11369	7.34865e-18	2.5628e-16
Zm00001d017867	65.8359	80.5946	281.624	243.743	1.84241	1.04158e-17	3.58698e-16
Zm00001d052449	11.6271	9.49988	107.765	93.3305	3.23424	1.21147e-17	4.15788e-16
Zm00001d025124	274.418	285.322	569.072	633.307	1.10276	1.4189e-17	4.85329e-16
Zm00001d044106	255.341	264.206	580.443	540.245	1.10922	1.63252e-17	5.57136e-16
Zm00001d035336	419.833	495.897	181.494	133.236	-1.53973	1.73487e-17	5.88798e-16
Zm00001d049252	495.832	519.043	235	212.052	-1.18163	1.87908e-17	6.35549e-16
Zm00001d013689	250.722	207.746	61.6553	39.9138	-2.17023	2.2711e-17	7.61333e-16
Zm00001d011679	113.27	105.979	315.445	309.445	1.50973	3.17381e-17	1.04885e-15
Zm00001d049034	615.755	703.99	318.004	313.194	-1.06319	3.19589e-17	1.05499e-15
Zm00001d012220	214.775	182.88	30.0561	6.23356	-3.4459	3.27463e-17	1.07981e-15
Zm00001d008248	192.527	161.741	429.377	450.801	1.31136	4.52393e-17	1.4741e-15
Zm00001d002847	269.85	233.421	534.5	616.574	1.19221	5.2829e-17	1.70489e-15
Zm00001d017028	205.247	174.64	32.1795	47.913	-2.24331	5.37211e-17	1.72815e-15
Zm00001d006161	246.869	255.973	44.7053	75.2197	-2.0672	5.98627e-17	1.91352e-15
Zm00001d003451	146.369	168.629	458.966	383.853	1.41992	7.58451e-17	2.40158e-15
Zm00001d003593	418.519	441.46	186.739	172.844	-1.25681	8.04349e-17	2.54159e-15
Zm00001d032955	1662.07	1226.97	693.359	703.175	-1.04896	9.31711e-17	2.92571e-15
Zm00001d039430	788.603	645.436	343.943	328.081	-1.09353	1.35259e-16	4.20373e-15
Zm00001d038352	315.877	353.015	645.111	768.164	1.07917	2.73219e-16	8.29549e-15
Zm00001d015614	507.705	582.987	1246.76	985.716	1.03389	3.06648e-16	9.27326e-15
Zm00001d023216	595.937	502.941	251.146	237.38	-1.16927	4.396e-16	1.31364e-14
Zm00001d048648	23.1066	8.75324	120.962	129.117	2.95419	5.20289e-16	1.5456e-14
Zm00001d003006	364.655	415.127	140.453	161.974	-1.366	5.36678e-16	1.58961e-14
Zm00001d009336	261.805	287.372	565.448	561.928	1.03805	5.88515e-16	1.73974e-14
Zm00001d011393	49.0511	78.864	253.77	237.359	1.93986	9.58079e-16	2.78598e-14
Zm00001d024648	497.401	410.193	141.679	188.402	-1.45893	1.00765e-15	2.91612e-14
Zm00001d052208	261.294	214.851	542.521	514.115	1.14866	1.37298e-15	3.90614e-14
Zm00001d025043	168.649	196.719	441.081	419.697	1.23673	1.55105e-15	4.39213e-14
Zm00001d037650	131.352	131.608	407.653	322.035	1.47166	1.86588e-15	5.26886e-14
Zm00001d053895	13.6154	2.72314	99.0236	90.5924	3.49665	2.17333e-15	6.08592e-14
Zm00001d020117	351.537	329.407	733.067	629.771	1.00075	2.47547e-15	6.90644e-14
Zm00001d050320	139.424	98.6732	381.428	327.84	1.57273	2.61756e-15	7.25605e-14
Zm00001d023323	262.355	216.022	503.569	581.976	1.18078	2.89879e-15	7.99903e-14
Zm00001d042588	547.247	466.419	230.321	228.122	-1.14463	4.29596e-15	1.16526e-13
Zm00001d039650	322.805	281.616	111.779	108.419	-1.45558	4.90701e-15	1.32153e-13
Zm00001d002680	306.267	329.752	597.877	711.114	1.0411	5.0929e-15	1.36673e-13
Zm00001d022529	82.2568	50.3859	231.078	286.558	1.96173	7.03259e-15	1.86413e-13
Zm00001d020492	325.986	285.13	106.24	118.887	-1.44003	1.26932e-14	3.26731e-13
Zm00001d053108	553.867	527.933	282.296	255.048	-1.00883	1.45519e-14	3.73623e-13
Zm00001d037779	259.973	181.49	58.7222	48.4786	-2.03791	1.66724e-14	4.25899e-13
Zm00001d022630	113.466	126.536	23.1516	24.3229	-2.33173	1.9503e-14	4.94037e-13
Zm00001d018791	46.642	49.2699	170.11	171.114	1.82898	2.21281e-14	5.55884e-13
Zm00001d052602	118.837	140.403	23.8858	29.0594	-2.28739	2.58689e-14	6.43449e-13
Zm00001d024711	512.906	565.659	275.239	258.87	-1.01287	2.7515e-14	6.8271e-13
Zm00001d010730	486.092	465.611	224.058	235.719	-1.0495	2.86905e-14	7.11294e-13
Zm00001d010885	108.145	118.388	23.5906	11.9813	-2.65997	3.06007e-14	7.54941e-13
Zm00001d041670	280.777	292.362	90.4721	115.296	-1.4774	3.95906e-14	9.66653e-13
Zm00001d032479	211.181	133.474	511.108	452.232	1.48169	4.17385e-14	1.01646e-12
Zm00001d015963	421.692	443.824	208.264	191.526	-1.11325	4.59553e-14	1.11378e-12
Zm00001d013400	710.736	707.403	293.345	391.512	-1.05061	5.44832e-14	1.31311e-12
Zm00001d037802	203.174	178.036	58.4906	56.0634	-1.73186	5.82216e-14	1.40097e-12
Zm00001d005072	87.6342	61.9294	245.11	232.714	1.67264	6.15093e-14	1.47656e-12
Zm00001d004525	208.871	235.586	450.322	520.25	1.12676	6.47659e-14	1.5486e-12
Zm00001d045461	121.487	89.0804	17.2864	13.9687	-2.73911	8.2603e-14	1.96733e-12
Zm00001d014517	62.5598	67.9799	237.145	192.227	1.71622	8.41497e-14	1.99945e-12
Zm00001d052351	19.1109	22.2154	106.47	109.426	2.38026	8.64754e-14	2.05149e-12
Zm00001d010094	850.633	584.416	1502.52	1408.87	1.02	9.77173e-14	2.30195e-12
Zm00001d006738	624.658	555.469	267.31	317.343	-1.01385	1.90086e-13	4.41603e-12
Zm00001d028162	212.317	279.38	557.257	516.862	1.1279	2.17397e-13	5.0197e-12
Zm00001d037289	129.869	88.1528	295.684	347.254	1.55854	2.24128e-13	5.17117e-12
Zm00001d017118	333.462	301.405	127.033	132.831	-1.28807	2.31366e-13	5.33005e-12
Zm00001d028295	104.739	92.0476	277.977	252.253	1.42839	2.37057e-13	5.45286e-12
Zm00001d012917	224.413	204.905	76.8401	63.4062	-1.61153	2.40343e-13	5.52005e-12
Zm00001d018881	37.1645	44.3949	143.733	173.272	1.9568	3.03871e-13	6.91096e-12
Zm00001d039346	417.02	359.328	173.017	121.033	-1.39956	4.79295e-13	1.07472e-11
Zm00001d014007	360.78	292.635	131.632	124.274	-1.35134	5.27852e-13	1.17663e-11
Zm00001d021410	274.319	270.345	102.899	111.36	-1.34515	5.82636e-13	1.29259e-11
Zm00001d052760	375.753	328.653	151.199	152.416	-1.21363	6.44807e-13	1.4237e-11
Zm00001d028007	204.506	213.654	434.082	422.559	1.03465	7.8488e-13	1.7167e-11
Zm00001d032321	271.945	232.311	97.5444	80.2003	-1.50238	8.50354e-13	1.85321e-11
Zm00001d037766	251.549	180.182	468.262	550.223	1.23712	8.88677e-13	1.93117e-11
Zm00001d018738	198.72	149.266	408.252	401.077	1.2161	9.98285e-13	2.16624e-11
Zm00001d018954	249.732	215.773	88.0222	73.6862	-1.52326	1.0819e-12	2.33596e-11
Zm00001d012328	96.406	97.5059	237.714	310.054	1.49729	1.36772e-12	2.92182e-11
Zm00001d021208	134.079	89.3998	8.22532	19.8246	-2.98449	1.57261e-12	3.35008e-11
Zm00001d047483	375.739	326.344	136.979	160.123	-1.24048	1.7693e-12	3.75586e-11
Zm00001d051094	10.597	10.5899	67.1864	93.8377	2.91374	1.96993e-12	4.15841e-11
Zm00001d025974	203.523	222.821	59.5998	79.7375	-1.61255	2.00223e-12	4.21778e-11
Zm00001d021150	120.05	159.88	325.256	419.502	1.41129	2.06493e-12	4.34079e-11
Zm00001d029442	167.301	160.001	43.4979	54.3795	-1.73957	2.55771e-12	5.32493e-11
Zm00001d012015	408.297	508.454	205.176	215.138	-1.12445	2.64644e-12	5.50499e-11
Zm00001d039826	263.629	245.957	583.868	469.743	1.04759	3.80532e-12	7.79898e-11
Zm00001d031325	240.453	240.881	571.955	450.057	1.08613	4.02912e-12	8.22425e-11
Zm00001d018786	105.141	134.285	284.65	325.682	1.34988	4.04286e-12	8.24672e-11
Zm00001d014957	3564.67	5588.53	2331.4	2049.13	-1.06327	4.83913e-12	9.83122e-11
Zm00001d020306	101.65	97.6606	236.445	278.973	1.36957	7.49167e-12	1.49493e-10
Zm00001d043766	227.494	195.781	428.752	431.055	1.0212	7.68055e-12	1.52959e-10
Zm00001d020317	64.6925	71.4608	201.33	187.813	1.51413	7.71668e-12	1.53578e-10
Zm00001d047114	270.789	218.484	82.1878	93.6377	-1.47515	7.72419e-12	1.53626e-10
Zm00001d045862	15.9004	16.4427	83.1434	90.7858	2.41941	7.8149e-12	1.55226e-10
Zm00001d023843	161.969	150.707	342.072	336.566	1.11709	7.95182e-12	1.57739e-10
Zm00001d045295	169.311	149.741	330.796	394.999	1.18463	8.92598e-12	1.76485e-10
Zm00001d043422	330.236	290.969	109.266	140.596	-1.31356	9.1965e-12	1.81715e-10
Zm00001d041600	109.085	107.001	24.8654	26.1953	-2.0756	9.79508e-12	1.92913e-10
Zm00001d008277	132.402	131.636	39.7391	32.6188	-1.86273	1.15419e-11	2.26139e-10
Zm00001d011687	65.3368	37.3735	171.84	217.342	1.91882	1.31197e-11	2.55728e-10
Zm00001d019414	161.918	144.98	360.611	321.381	1.15106	1.41319e-11	2.74046e-10
Zm00001d003884	55.8984	35.9527	169.6	154.123	1.81261	1.5849e-11	3.05972e-10
Zm00001d017508	188.497	182.29	59.853	70.2595	-1.50942	1.76014e-11	3.38509e-10
Zm00001d053713	153.576	151.641	419.965	314.435	1.26595	1.88581e-11	3.613e-10
Zm00001d018874	162.958	143.861	48.1515	46.7259	-1.69005	1.94481e-11	3.70961e-10
Zm00001d031092	285.031	299.36	132.489	125.21	-1.18005	2.20872e-11	4.18137e-10
Zm00001d036711	301.804	289.306	135.985	126.118	-1.1722	2.22546e-11	4.21042e-10
Zm00001d016156	65.562	55.5773	190.328	169.036	1.56617	2.23903e-11	4.23347e-10
Zm00001d029937	367.735	233.935	94.4159	98.2173	-1.6404	2.28895e-11	4.32514e-10
Zm00001d002503	280.297	392.742	684.165	665.654	1.0044	2.31162e-11	4.36525e-10
Zm00001d021149	105.926	105.769	243.61	268.546	1.27368	2.66879e-11	4.98994e-10
Zm00001d016651	154.8	172.288	14.6394	43.4671	-2.4908	3.65757e-11	6.75936e-10
Zm00001d003086	530.184	429.14	210.713	248.095	-1.0642	4.2983e-11	7.86186e-10
Zm00001d013386	506.914	414.948	226.838	227.209	-1.02159	4.58351e-11	8.3432e-10
Zm00001d031816	7.36671	3.68059	55.0349	53.2669	3.25718	4.8858e-11	8.85617e-10
Zm00001d018951	307.619	219.148	98.0435	63.1606	-1.70617	5.91976e-11	1.05908e-09
Zm00001d043050	372.636	335.53	175.441	129.513	-1.21442	5.92776e-11	1.05989e-09
Zm00001d023984	161.78	130.096	315.059	334.872	1.15338	6.91034e-11	1.22976e-09
Zm00001d038503	19.0227	15.4303	91.3667	80.2725	2.3072	8.28589e-11	1.46337e-09
Zm00001d008227	2.15413	4.60757	43.6645	48.6867	3.73648	8.4817e-11	1.49621e-09
Zm00001d050972	67.5331	45.4049	7.01885	2.73699	-3.49002	1.04884e-10	1.81986e-09
Zm00001d032796	11.7826	21.915	92.1191	84.996	2.38922	1.0752e-10	1.85985e-09
Zm00001d007876	13.7641	12.9715	67.3526	87.2068	2.52151	1.16851e-10	2.01435e-09
Zm00001d044167	90.2236	108.718	22.2633	24.3369	-2.08851	1.24789e-10	2.14752e-09
Zm00001d046491	137.873	156.95	307.317	327.396	1.10624	1.36821e-10	2.34391e-09
Zm00001d001924	242.888	290.43	117.615	87.5473	-1.37719	1.46336e-10	2.49562e-09
Zm00001d006673	144.269	168.572	333.477	328.152	1.08083	1.58697e-10	2.6958e-09
Zm00001d028258	25.4028	23.5848	103.332	94.3271	2.00703	1.61107e-10	2.73521e-09
Zm00001d019256	123.763	106.267	249.033	312.783	1.28714	2.06016e-10	3.44357e-09
Zm00001d017861	3.17179	2.39581	48.5165	35.3438	3.85376	2.20786e-10	3.67826e-09
Zm00001d044728	40.3962	52.446	158.527	139.118	1.67925	2.21846e-10	3.6939e-09
Zm00001d040100	166.512	192.077	65.2909	65.4483	-1.45376	2.2423e-10	3.72743e-09
Zm00001d006017	217.967	187.541	81.921	70.9195	-1.40561	2.30705e-10	3.82876e-09
Zm00001d018374	331.711	360.233	172.802	168.255	-1.01971	2.56265e-10	4.23208e-09
Zm00001d044532	105.151	135.428	290.771	270.061	1.22104	3.08328e-10	5.02607e-09
Zm00001d014309	100.471	85.085	217.931	235.773	1.28815	3.19928e-10	5.19557e-09
Zm00001d012521	6.28761	1.35336	43.7215	46.789	3.50368	3.47702e-10	5.61349e-09
Zm00001d038478	154.25	111.61	38.3945	20.3127	-2.17252	3.87209e-10	6.21156e-09
Zm00001d003354	141.764	122.736	271.442	333.319	1.192	5.15864e-10	8.15016e-09
Zm00001d002884	288.964	257.958	128.135	89.3295	-1.3292	5.31654e-10	8.39087e-09
Zm00001d035097	436.533	461.415	172.196	247.521	-1.09722	5.60451e-10	8.82236e-09
Zm00001d049856	529.142	431.443	263.834	213.711	-1.00772	7.31643e-10	1.14104e-08
Zm00001d026679	97.2634	79.2943	21.1045	7.28107	-2.62365	7.48735e-10	1.16649e-08
Zm00001d033859	180.436	228.011	79.1633	74.7411	-1.40679	7.76142e-10	1.20339e-08
Zm00001d005038	182.247	189.025	77.6126	67.1848	-1.35628	8.57716e-10	1.32065e-08
Zm00001d051060	55.0865	55.2344	189.167	142.611	1.58609	8.61311e-10	1.32483e-08
Zm00001d036450	123.752	105.125	315.723	241.618	1.28259	9.78871e-10	1.49427e-08
Zm00001d032081	410.538	332.657	161.848	189.133	-1.08211	9.95301e-10	1.51859e-08
Zm00001d009979	100.703	107.897	27.3752	30.9034	-1.83546	1.00738e-09	1.53624e-08
Zm00001d026017	251.44	312.508	129.224	114.847	-1.20731	1.12225e-09	1.7054e-08
Zm00001d005246	57.1684	54.1688	142.612	185.559	1.55779	1.15853e-09	1.75612e-08
Zm00001d010870	94.191	86.0426	207.768	217.001	1.23539	1.16839e-09	1.77018e-08
Zm00001d005760	199.054	188.271	469.869	351.808	1.08442	1.22963e-09	1.85461e-08
Zm00001d048610	226.262	173.939	63.1332	79.688	-1.48447	1.28334e-09	1.92985e-08
Zm00001d024549	76.3426	83.2159	13.5083	20.6807	-2.21642	1.30601e-09	1.96103e-08
Zm00001d008966	137.554	121.484	262.282	303.255	1.12526	1.4435e-09	2.15465e-08
Zm00001d051093	24.3272	21.2823	92.0425	87.8363	1.97342	1.54465e-09	2.29656e-08
Zm00001d041362	138.961	161.558	341.876	293.255	1.07963	1.6533e-09	2.45329e-08
Zm00001d040660	211.909	219.566	97.9288	66.947	-1.38625	1.68261e-09	2.49311e-08
Zm00001d043536	228.742	221.085	95.1777	102.939	-1.18213	1.88752e-09	2.77634e-08
Zm00001d026182	264.304	196.513	426.639	539.189	1.06693	1.99339e-09	2.90944e-08
Zm00001d026440	54.7301	26.8128	143.19	157.222	1.87684	1.99716e-09	2.91354e-08
Zm00001d006400	145.063	138.833	39.9574	54.4328	-1.58678	2.07622e-09	3.02451e-08
Zm00001d017225	162.958	143.861	294.865	343.495	1.05587	2.15274e-09	3.13447e-08
Zm00001d028561	241.602	254.711	120.857	97.9161	-1.18031	2.44836e-09	3.52926e-08
Zm00001d030121	6.35407	5.90798	45.4076	49.6097	2.93061	2.4794e-09	3.57229e-08
Zm00001d020538	132.433	135.067	275.825	275.827	1.04378	3.08226e-09	4.38248e-08
Zm00001d032504	315.763	333.391	143.714	174.217	-1.02967	3.10619e-09	4.41236e-08
Zm00001d014393	38.907	17.2245	252.269	107.211	2.66967	3.17114e-09	4.49408e-08
Zm00001d013105	267.982	266.765	127.121	129.049	-1.06094	3.18221e-09	4.50765e-08
Zm00001d039302	105.091	128.573	34.2925	36.4926	-1.71978	3.26907e-09	4.62854e-08
Zm00001d036987	33.9837	40.8792	115.859	121.612	1.6636	3.3121e-09	4.68288e-08
Zm00001d028816	93.4764	120.226	251.146	237.38	1.19269	4.41039e-09	6.15807e-08
Zm00001d004805	206.53	203.363	87.5307	91.6773	-1.19246	4.46783e-09	6.23252e-08
Zm00001d011735	73.289	92.2219	206.436	195.316	1.27905	4.56915e-09	6.368e-08
Zm00001d048099	306.038	292.842	158.843	125.889	-1.07148	4.63878e-09	6.45908e-08
Zm00001d001818	46.6681	51.5392	8.80552	2.71347	-3.058	4.80616e-09	6.67985e-08
Zm00001d038844	29.8079	41.8518	111.457	121.662	1.70022	6.19786e-09	8.49708e-08
Zm00001d007952	148.107	127.472	45.3794	50.5585	-1.51966	7.17851e-09	9.76194e-08
Zm00001d031733	51.8379	46.0442	6.84046	7.48502	-2.74962	7.36907e-09	9.99414e-08
Zm00001d031428	163.109	161.043	22.2343	56.6216	-2.0364	7.77162e-09	1.05064e-07
Zm00001d050132	117.726	133.514	285.891	249.367	1.09103	8.56372e-09	1.15163e-07
Zm00001d009494	38.1852	42.1667	113.062	128.262	1.58462	8.94124e-09	1.19814e-07
Zm00001d031633	189.806	215.606	93.2926	74.5708	-1.27045	9.45786e-09	1.26234e-07
Zm00001d034487	249.706	212.324	91.4886	109.607	-1.19928	9.65077e-09	1.28639e-07
Zm00001d052937	93.3379	105.394	235.018	211.109	1.16629	9.66339e-09	1.2875e-07
Zm00001d019019	93.9236	62.1057	10.9372	17.8735	-2.42614	1.03886e-08	1.37806e-07
Zm00001d033254	40.1389	30.9016	136.58	102.481	1.74567	1.15648e-08	1.52673e-07
Zm00001d052015	146.61	83.9827	325.597	275.468	1.38127	1.20187e-08	1.58045e-07
Zm00001d016683	96.0471	64.4438	16.2649	17.7837	-2.2262	1.23114e-08	1.61683e-07
Zm00001d021677	42.2022	28.7008	111.57	116.933	1.68328	1.2595e-08	1.65192e-07
Zm00001d040763	297.818	324.977	169.901	140.898	-1.00161	1.31967e-08	1.7256e-07
Zm00001d047593	25.4316	25.8484	90.2274	89.7511	1.80715	1.43487e-08	1.86669e-07
Zm00001d053171	26.3733	17.9574	108.239	76.2963	2.04868	1.64236e-08	2.11211e-07
Zm00001d045537	241.362	221.351	113.71	101.777	-1.10124	1.92717e-08	2.45424e-07
Zm00001d031495	45.5006	41.2914	116.583	128.222	1.49328	2.084e-08	2.63622e-07
Zm00001d011072	144.105	149.106	62.3549	45.5892	-1.43883	2.10776e-08	2.66516e-07
Zm00001d017281	68.7315	57.9507	12.8375	14.0389	-2.22522	2.15635e-08	2.71979e-07
Zm00001d021455	1.06571	1.18535	29.3387	25.1785	4.4667	2.29204e-08	2.87893e-07
Zm00001d002912	151.668	174.497	43.9677	69.5435	-1.5218	2.33003e-08	2.92301e-07
Zm00001d018627	128.374	150.966	268.456	299.437	1.02353	2.52205e-08	3.15084e-07
Zm00001d050479	109.37	137.84	29.605	45.1072	-1.72476	2.77165e-08	3.44419e-07
Zm00001d053829	209.702	205.732	101.824	84.8827	-1.15218	2.8681e-08	3.55529e-07
Zm00001d035841	133.812	174.012	292.049	357.638	1.07741	2.88779e-08	3.57823e-07
Zm00001d038320	16.1934	42.4205	186.53	107.694	2.31446	3.51752e-08	4.28409e-07
Zm00001d037513	99.5755	99.8804	18.3976	34.8499	-1.90222	3.62055e-08	4.39975e-07
Zm00001d032613	119.352	85.6001	239.09	227.106	1.1839	3.70789e-08	4.49505e-07
Zm00001d029247	73.1138	75.1476	159.13	242.942	1.43878	3.98939e-08	4.80553e-07
Zm00001d041007	0.0078826	1.14267	20.0329	39.5708	5.45614	4.07124e-08	4.89632e-07
Zm00001d018065	55.7451	24.5611	2.59149	1.85284	-4.08743	4.16468e-08	5.00274e-07
Zm00001d042209	15.9004	16.4427	59.4545	85.4233	2.15681	4.33499e-08	5.19085e-07
Zm00001d007820	436.894	335.352	210.39	173.578	-1.00737	4.58175e-08	5.47117e-07
Zm00001d006853	123.74	103.982	260.975	225.989	1.09526	4.80223e-08	5.72316e-07
Zm00001d026594	170.952	224.325	62.9145	88.2156	-1.38671	4.93553e-08	5.86355e-07
Zm00001d053113	88.0602	101.81	23.7969	31.9097	-1.76573	5.01556e-08	5.95163e-07
Zm00001d003719	259.19	214.81	114.494	105.551	-1.10592	5.15732e-08	6.10549e-07
Zm00001d052890	119.437	93.5926	35.3327	31.733	-1.66235	5.91666e-08	6.9393e-07
Zm00001d036875	150.533	164.158	59.8791	69.3116	-1.28305	5.92392e-08	6.94512e-07
Zm00001d042243	58.3681	67.8378	15.5401	13.046	-2.13134	6.1334e-08	7.17127e-07
Zm00001d014253	28.5705	25.9641	94.7663	84.9645	1.7159	6.30213e-08	7.35435e-07
Zm00001d014102	63.7043	77.1113	156.565	190.131	1.29917	6.31157e-08	7.35969e-07
Zm00001d026648	6.30527	2.50509	39.6765	34.5166	3.02836	6.32981e-08	7.37812e-07
Zm00001d011017	52.0321	63.0752	137.917	157.279	1.35781	6.40251e-08	7.45424e-07
Zm00001d012268	14.6413	1.57075	78.7509	58.6481	3.04227	6.41059e-08	7.45792e-07
Zm00001d005602	92.8346	58.6562	10.0219	18.8406	-2.38091	6.50109e-08	7.5516e-07
Zm00001d014717	96.6856	127.174	238.849	240.308	1.09777	7.89737e-08	9.07942e-07
Zm00001d018962	193.844	193.889	95.3371	65.0831	-1.27163	7.92056e-08	9.10263e-07
Zm00001d017982	101.86	119.342	221.332	241.4	1.06461	8.71076e-08	9.92037e-07
Zm00001d049288	23.2361	17.847	71.0833	79.5802	1.86747	1.00239e-07	1.12981e-06
Zm00001d010430	64.7406	76.0095	19.8885	15.828	-1.96978	1.00288e-07	1.12981e-06
Zm00001d025861	191.275	277.724	98.8247	98.1644	-1.25153	1.01303e-07	1.14016e-06
Zm00001d007470	276.477	278.451	108.985	153.831	-1.07792	1.02601e-07	1.15373e-06
Zm00001d002556	23.394	30.2924	2.6281	0.905378	-3.82018	1.11545e-07	1.24597e-06
Zm00001d002930	53.7898	34.7505	129.895	123.347	1.51199	1.15371e-07	1.28633e-06
Zm00001d053095	219.467	247.325	99.1275	121.81	-1.07865	1.16867e-07	1.30158e-06
Zm00001d031045	61.5484	71.3549	17.1863	16.8191	-1.95818	1.21803e-07	1.35207e-06
Zm00001d003763	177.807	160.254	79.4078	66.2157	-1.21297	1.23978e-07	1.3737e-06
Zm00001d015393	59.5913	84.9274	20.0277	12.0306	-2.1645	1.24604e-07	1.37912e-06
Zm00001d010535	179.524	119.055	36.3656	56.3856	-1.68183	1.33299e-07	1.47051e-06
Zm00001d028777	89.0642	97.2828	24.6255	33.7955	-1.67025	1.34509e-07	1.48224e-06
Zm00001d037743	349.031	268.226	150.238	156.204	-1.00958	1.35906e-07	1.49655e-06
Zm00001d045473	106.269	143.46	252.337	269.417	1.06282	1.39824e-07	1.53745e-06
Zm00001d010568	2.12643	2.35548	45.3976	23.0656	3.86355	1.40684e-07	1.54579e-06
Zm00001d039788	61.1034	33.8338	4.17555	7.53142	-2.99151	1.45578e-07	1.59479e-06
Zm00001d012510	23.3389	25.7691	75.1764	91.8357	1.7623	1.48902e-07	1.63017e-06
Zm00001d018704	0	0	13.3639	25.436	7.2996	1.90325e-07	2.04739e-06
Zm00001d048079	36.0097	35.2914	6.08834	3.69757	-2.8274	1.98177e-07	2.12505e-06
Zm00001d050195	559.527	395.922	266.258	180.688	-1.09568	2.00236e-07	2.1441e-06
Zm00001d044943	28.7478	40.679	5.31068	0.872997	-3.42974	2.09326e-07	2.23431e-06
Zm00001d030342	38.9394	19.5042	92.146	119.059	1.84848	2.38988e-07	2.53661e-06
Zm00001d051325	98.4455	91.8662	189.529	208.679	1.06402	2.39931e-07	2.54573e-06
Zm00001d009487	273.032	236.935	137.072	117.6	-1.00071	2.4335e-07	2.58019e-06
Zm00001d050200	158.007	179.247	54.276	80.7616	-1.31969	2.45981e-07	2.60444e-06
Zm00001d005874	163.826	124.422	56.777	54.191	-1.37424	2.46643e-07	2.60979e-06
Zm00001d046793	15.8078	9.65191	58.5474	54.1672	2.1321	2.69289e-07	2.83635e-06
Zm00001d004560	27.6083	32.7168	2.52511	3.75493	-3.21463	2.92157e-07	3.06335e-06
Zm00001d041567	46.7316	57.2127	13.1534	5.49274	-2.46069	2.94594e-07	3.08783e-06
Zm00001d019004	13.7015	8.4436	58.7222	48.4786	2.25877	2.98215e-07	3.12254e-06
Zm00001d017813	40.1389	30.9016	120.103	93.1955	1.58155	3.2006e-07	3.33512e-06
Zm00001d003552	137.498	115.768	44.4381	52.4689	-1.38353	3.20432e-07	3.33764e-06
Zm00001d002783	25.2141	9.96067	112.048	66.7965	2.33203	3.22283e-07	3.35482e-06
Zm00001d030685	604.975	642.292	358.939	175.393	-1.22531	3.33397e-07	3.46456e-06
Zm00001d040680	94.9448	59.8538	199.772	178.389	1.28655	3.37192e-07	3.50039e-06
Zm00001d023720	13.7791	14.1015	49.8373	81.7751	2.23162	3.48312e-07	3.60594e-06
Zm00001d045006	58.5091	81.4786	151.927	203.394	1.34284	3.50514e-07	3.62625e-06
Zm00001d021469	42.4528	49.1208	111.324	127.337	1.3806	3.59897e-07	3.7157e-06
Zm00001d049111	30.6333	23.7727	75.3432	122.118	1.85654	3.60639e-07	3.7221e-06
Zm00001d048576	0	0	0.351819	73.1913	8.21415	3.63404e-07	3.74936e-06
Zm00001d018744	206.337	179.254	97.8723	68.8403	-1.20803	3.72791e-07	3.83704e-06
Zm00001d002441	99.6868	111.289	202.322	227.426	1.02604	3.77947e-07	3.88615e-06
Zm00001d028219	88.1256	108.652	200.884	210.46	1.06362	3.86921e-07	3.97276e-06
Zm00001d053139	4.18141	0.0855613	26.4878	30.9172	3.62523	3.87026e-07	3.97276e-06
Zm00001d037681	60.4516	66.7728	15.0994	1.70229	-2.90664	3.89439e-07	3.99482e-06
Zm00001d018771	133.503	137.383	53.07	59.9295	-1.25962	4.0227e-07	4.11251e-06
Zm00001d053305	63.6566	72.5627	21.7379	13.9031	-1.92533	4.27584e-07	4.35952e-06
Zm00001d016157	21.0983	14.3727	61.569	72.1307	1.90537	4.34878e-07	4.42494e-06
Zm00001d047429	46.6938	53.8085	117.29	135.776	1.3311	4.38004e-07	4.45367e-06
Zm00001d044421	141.004	154.746	49.2705	69.4635	-1.31557	4.54925e-07	4.60965e-06
Zm00001d052883	25.312	16.7869	0.877558	0	-5.2108	4.67993e-07	4.73325e-06
Zm00001d022032	50.9093	56.226	117.111	187.739	1.50787	5.08563e-07	5.11283e-06
Zm00001d041013	0	0	12.6216	20.6961	7.08073	5.33272e-07	5.34702e-06
Zm00001d046501	125.011	126.862	43.4438	56.277	-1.33506	5.67846e-07	5.67115e-06
Zm00001d038881	274.549	306.07	168.721	117.294	-1.02107	6.01782e-07	5.97655e-06
Zm00001d015817	2.14069	3.48238	54.3109	22.013	3.70668	6.12372e-07	6.07774e-06
Zm00001d003993	149.335	146.953	54.5234	71.2824	-1.23459	6.87098e-07	6.7513e-06
Zm00001d004467	32.9882	45.3701	7.99329	0.843827	-3.11142	6.92468e-07	6.79912e-06
Zm00001d050328	6.30527	2.50509	32.6391	32.7215	2.84686	7.04289e-07	6.90623e-06
Zm00001d016285	38.1852	42.1667	96.3557	127.518	1.47655	7.43978e-07	7.26483e-06
Zm00001d024200	237.04	206.319	546.397	350.498	1.01551	7.49248e-07	7.31031e-06
Zm00001d040839	10.7089	19.6145	67.3111	56.8953	2.02824	7.62942e-07	7.43322e-06
Zm00001d050558	320.629	271.204	171.26	121.049	-1.01692	8.19902e-07	7.94471e-06
Zm00001d015934	155.3	111.635	47.9519	53.3661	-1.39427	8.29798e-07	8.03288e-06
Zm00001d042711	122.016	143.924	50.4425	59.019	-1.27917	8.38724e-07	8.10633e-06
Zm00001d043209	5.49585	22.7587	70.251	77.697	2.37725	8.9562e-07	8.62319e-06
Zm00001d012274	49.0288	76.5915	167.136	146.591	1.31858	9.49915e-07	9.1054e-06
Zm00001d010856	235.764	178.724	540.456	341.119	1.08791	9.80179e-07	9.37769e-06
Zm00001d036575	102.109	147.904	45.5225	45.8148	-1.45169	1.00766e-06	9.61632e-06
Zm00001d008290	0.0390793	5.63154	39.0782	25.99	3.47148	1.02523e-06	9.76242e-06
Zm00001d004877	105.47	63.5555	190.423	207.727	1.23489	1.03544e-06	9.85343e-06
Zm00001d035766	81.6083	85.6598	191.328	163.363	1.0836	1.06503e-06	1.01192e-05
Zm00001d040107	218.913	174.934	80.2569	100.288	-1.12395	1.08225e-06	1.02634e-05
Zm00001d020322	205.389	191.857	107.011	88.6088	-1.02052	1.13856e-06	1.07705e-05
Zm00001d019246	106.004	113.759	47.6296	35.3556	-1.40163	1.15997e-06	1.09583e-05
Zm00001d040048	64.4329	48.7218	12.8053	14.9897	-2.01441	1.28751e-06	1.20963e-05
Zm00001d027947	16.9899	19.8732	1.7727	0	-4.19055	1.36495e-06	1.27881e-05
Zm00001d003298	12.7899	18.575	0	0	-6.99376	1.40966e-06	1.31906e-05
Zm00001d002381	1281.15	274.015	172.558	139.928	-2.31195	1.44442e-06	1.34867e-05
Zm00001d007443	87.0223	102.917	28.914	38.4738	-1.49255	1.54595e-06	1.4339e-05
Zm00001d016103	14.8688	17.5312	62.0592	55.0683	1.84796	1.59175e-06	1.47352e-05
Zm00001d007771	16.9162	14.2211	69.2562	51.187	1.94205	1.67129e-06	1.54243e-05
Zm00001d038823	239.232	217.858	129.664	97.8238	-1.0055	1.68192e-06	1.55176e-05
Zm00001d053817	98.3614	83.8847	28.114	35.6386	-1.51156	1.69632e-06	1.56378e-05
Zm00001d033160	142.814	122.763	60.3177	54.1436	-1.2118	1.76831e-06	1.62404e-05
Zm00001d007827	171.552	165.834	89.1266	66.1001	-1.11822	1.77912e-06	1.63249e-05
Zm00001d049231	47.7284	52.7108	11.9808	13.1027	-1.99044	1.78553e-06	1.63688e-05
Zm00001d051472	31.8631	38.5355	7.91216	2.72507	-2.69246	1.8217e-06	1.66701e-05
Zm00001d017991	21.1139	15.5061	85.0569	54.7874	1.92332	1.87545e-06	1.71102e-05
Zm00001d014648	21.1139	15.5061	1.7727	0	-4.17969	1.94127e-06	1.76416e-05
Zm00001d038867	39.5481	71.6915	13.1156	6.44028	-2.49694	1.98629e-06	1.80183e-05
Zm00001d044099	237.457	263.829	102.126	145.41	-1.01766	2.04397e-06	1.85249e-05
Zm00001d007941	148.254	143.492	73.6207	53.028	-1.2017	2.04459e-06	1.85249e-05
Zm00001d017955	82.8269	102.784	35.364	30.7838	-1.48495	2.05042e-06	1.85666e-05
Zm00001d010813	97.2634	79.2943	17.5401	33.9149	-1.77393	2.14498e-06	1.9365e-05
Zm00001d034427	70.4659	29.5333	163.667	144.735	1.62276	2.1883e-06	1.97149e-05
Zm00001d019933	20.9641	5.2462	60.6851	72.143	2.32379	2.38817e-06	2.13629e-05
Zm00001d052223	25.343	19.0546	0.788093	2.8349	-3.53646	2.45628e-06	2.19268e-05
Zm00001d013473	35.004	38.6524	107.893	88.5989	1.41303	2.47097e-06	2.20256e-05
Zm00001d011881	178.877	162.572	77.0391	88.0242	-1.04765	2.64949e-06	2.3513e-05
Zm00001d052063	92.5278	131.61	220.574	234.807	1.02217	2.66069e-06	2.36054e-05
Zm00001d013135	159.878	151.8	80.7566	51.05	-1.24	2.72025e-06	2.40844e-05
Zm00001d051693	21.2178	23.4271	74.1323	65.3341	1.63905	2.72967e-06	2.41537e-05
Zm00001d024886	146.634	203.022	85.6212	65.1943	-1.2132	2.95917e-06	2.60474e-05
Zm00001d002982	23.2361	17.847	2.66802	0	-3.82145	3.03024e-06	2.6642e-05
Zm00001d050388	22.1278	13.2744	81.5207	54.8281	1.93439	3.1431e-06	2.75462e-05
Zm00001d024160	87.802	76.7398	187.965	156.785	1.06565	3.23448e-06	2.82653e-05
Zm00001d039654	200.178	197.478	68.5689	109.911	-1.15471	3.38584e-06	2.94434e-05
Zm00001d039997	752.918	457.013	231.117	344.017	-1.0706	3.50633e-06	3.04475e-05
Zm00001d022476	3.18713	3.52569	25.7535	26.1816	2.91198	3.54267e-06	3.07323e-05
Zm00001d046395	12.7332	14.0603	50.6647	51.4314	1.92221	3.54318e-06	3.07323e-05
Zm00001d030314	80.1611	50.3267	20.1002	10.1337	-2.09693	3.56801e-06	3.09388e-05
Zm00001d051088	15.8397	11.9188	44.9264	66.6848	1.99828	3.57052e-06	3.09517e-05
Zm00001d008222	257.76	168.81	104.683	77.2811	-1.22701	3.63296e-06	3.14659e-05
Zm00001d041332	72.0535	73.976	28.7528	16.6499	-1.67877	3.73082e-06	3.22581e-05
Zm00001d033463	20.2265	27.9071	0.762911	3.78797	-3.35012	3.87508e-06	3.341e-05
Zm00001d019127	1.05054	0.0215305	19.0669	13.942	4.6125	3.88973e-06	3.35172e-05
Zm00001d033446	1.05054	0.0215305	25.3718	11.9575	4.78576	4.01499e-06	3.44886e-05
Zm00001d037672	152.634	164.212	65.6841	83.4415	-1.0864	4.0844e-06	3.5055e-05
Zm00001d025873	81.5727	82.2431	26.4282	32.8171	-1.46373	4.38484e-06	3.74636e-05
Zm00001d029636	71.6797	42.112	15.7169	8.29916	-2.22779	4.55128e-06	3.86999e-05
Zm00001d047512	97.6314	115.791	40.2061	45.892	-1.30755	4.55666e-06	3.87239e-05
Zm00001d050457	72.3385	102.438	198.995	173.677	1.09133	4.80213e-06	4.05256e-05
Zm00001d024198	130.128	113.29	45.1601	58.1479	-1.23452	4.8302e-06	4.07284e-05
Zm00001d021316	29.378	8.93915	88.9052	73.6757	2.07339	4.84541e-06	4.08339e-05
Zm00001d010105	113.118	91.1399	182.917	235.155	1.03256	4.8847e-06	4.11192e-05
Zm00001d037837	55.8537	32.5393	9.51234	7.44199	-2.35996	5.10214e-06	4.28305e-05
Zm00001d008251	194.432	140.003	71.9922	78.6211	-1.14869	5.19027e-06	4.35221e-05
Zm00001d020028	48.8765	61.828	168.842	112.569	1.34255	5.26307e-06	4.3994e-05
Zm00001d023411	122.737	108.523	49.8076	50.4953	-1.20269	5.38801e-06	4.49065e-05
Zm00001d045279	38.1583	39.8999	85.8718	123.869	1.42436	5.93513e-06	4.91015e-05
Zm00001d042492	80.0896	44.6277	17.4631	9.22252	-2.20935	6.12429e-06	5.05558e-05
Zm00001d040035	206.403	187.288	112.432	83.8191	-1.00302	6.15705e-06	5.08125e-05
Zm00001d039581	127.343	153.225	65.3455	63.5527	-1.12058	6.31892e-06	5.20207e-05
Zm00001d047150	71.1582	88.7365	165.024	162.666	1.03486	6.58337e-06	5.40361e-05
Zm00001d020589	45.5143	42.4261	12.1156	9.30074	-2.02219	6.6926e-06	5.48731e-05
Zm00001d009116	52.6982	31.3057	102.673	120.821	1.40868	6.73464e-06	5.52029e-05
Zm00001d035442	25.4028	23.5848	4.41638	0.883327	-3.13705	6.75638e-06	5.53511e-05
Zm00001d034043	13.9909	32.1616	0	1.89898	-4.50841	7.30771e-06	5.93857e-05
Zm00001d049741	130.424	145.304	71.056	50.2178	-1.18325	7.31332e-06	5.94153e-05
Zm00001d036126	31.537	13.5791	0.814938	1.88213	-3.94116	7.38863e-06	5.99307e-05
Zm00001d028889	112.141	97.9591	31.2677	48.8766	-1.38768	7.4472e-06	6.03734e-05
Zm00001d005282	0.0235473	3.38658	18.652	26.2952	3.64579	7.4966e-06	6.07088e-05
Zm00001d042472	30.8933	45.2891	88.5144	123.835	1.47708	7.55916e-06	6.11663e-05
Zm00001d034961	30.603	21.5046	68.2355	87.1947	1.57177	7.75954e-06	6.27542e-05
Zm00001d026231	49.7436	45.9737	15.7169	8.29916	-1.98031	8.05235e-06	6.49487e-05
Zm00001d043466	31.7952	32.8736	74.8059	106.986	1.48892	8.06775e-06	6.50556e-05
Zm00001d017393	13.8365	18.618	1.7727	0	-4.00944	8.12431e-06	6.54943e-05
Zm00001d042862	93.0442	76.8939	30.8642	32.7482	-1.41334	8.36211e-06	6.72411e-05
Zm00001d033752	0.0078826	1.14267	18.9987	15.8414	4.68374	8.44616e-06	6.7795e-05
Zm00001d005932	19.0073	14.298	69.3162	49.2919	1.82274	8.5687e-06	6.86562e-05
Zm00001d032854	13.9167	25.3892	61.6472	69.2872	1.73222	8.77683e-06	7.01567e-05
Zm00001d015335	15.9435	19.8316	1.73482	0.917415	-3.6197	8.78695e-06	7.02005e-05
Zm00001d040624	41.1256	26.3947	85.6443	96.4332	1.42685	9.24678e-06	7.35249e-05
Zm00001d011028	76.0117	53.6222	141.744	143.067	1.13335	9.37754e-06	7.44668e-05
Zm00001d043290	21.9879	362.283	16.5718	9.23506	-3.91251	9.74241e-06	7.72832e-05
Zm00001d027898	46.7065	54.9432	105.075	131.193	1.21576	9.84456e-06	7.8073e-05
Zm00001d007199	46.2624	19.7238	106.759	98.0719	1.62939	9.95194e-06	7.88213e-05
Zm00001d048926	25.6179	41.6861	80.5245	126.778	1.62033	1.02247e-05	8.08153e-05
Zm00001d045630	6.30527	2.50509	23.6263	37.6103	2.75628	1.04388e-05	8.24278e-05
Zm00001d007750	2.20258	9.10452	29.6597	43.208	2.67043	1.07988e-05	8.49505e-05
Zm00001d030328	76.4684	95.7425	29.917	34.6611	-1.41227	1.17682e-05	9.1979e-05
Zm00001d013165	69.9327	71.633	136.261	152.573	1.02783	1.20025e-05	9.36657e-05
Zm00001d049750	128.234	134.952	61.7806	64.5478	-1.05727	1.20191e-05	9.37463e-05
Zm00001d048433	67.9901	86.3545	162.639	151.357	1.02415	1.23702e-05	9.60886e-05
Zm00001d021391	39.3734	54.6746	108.093	115.082	1.24561	1.25007e-05	9.68785e-05
Zm00001d047976	120.672	111.893	54.1781	52.3307	-1.12435	1.29811e-05	0.000100355
Zm00001d040414	40.033	22.9511	4.23782	5.62754	-2.64095	1.31959e-05	0.000101797
Zm00001d052480	118.639	118.688	42.4532	60.0851	-1.20921	1.32663e-05	0.000102314
Zm00001d007511	0.0235473	3.38658	24.2356	18.6107	3.57537	1.39957e-05	0.00010742
Zm00001d013825	244.9	142.155	87.9683	75.5801	-1.23953	1.54295e-05	0.000117324
Zm00001d037029	82.805	100.504	21.7749	40.4904	-1.55587	1.57047e-05	0.000119147
Zm00001d024926	11.6577	11.7604	45.6406	42.0198	1.89454	1.61054e-05	0.000122004
Zm00001d039282	125.074	133.721	57.3318	65.5565	-1.07305	1.6394e-05	0.000123972
Zm00001d013327	227.382	181.998	117.829	79.9785	-1.04819	1.64161e-05	0.000124108
Zm00001d003978	85.4426	53.8932	17.8545	23.4582	-1.74542	1.77311e-05	0.000133054
Zm00001d011787	45.8272	70.7956	14.4876	17.8128	-1.84686	1.77683e-05	0.000133296
Zm00001d027957	110.554	153.879	47.6559	63.7998	-1.24602	1.78434e-05	0.000133664
Zm00001d009138	69.7391	54.5708	22.849	8.20451	-1.99145	1.80057e-05	0.00013478
Zm00001d024410	19.1109	22.2154	3.52212	0.89408	-3.1429	1.81923e-05	0.000136008
Zm00001d037909	64.405	46.4471	17.2192	15.8688	-1.73434	1.8423e-05	0.000137496
Zm00001d048625	168.261	149.715	89.1549	65.1532	-1.0414	1.90638e-05	0.000141893
Zm00001d032115	40.0944	27.4963	6.87408	6.53402	-2.30868	2.00345e-05	0.000148207
Zm00001d005196	1.05054	0.0215305	13.7269	14.0244	4.36544	2.03828e-05	0.000150527
Zm00001d002700	74.234	82.01	30.0378	30.8625	-1.35541	2.0401e-05	0.000150624
Zm00001d041269	5.35132	9.24693	36.2203	31.7202	2.20529	2.07221e-05	0.000152788
Zm00001d019248	0.0313298	4.50891	19.48	28.1815	3.33677	2.07922e-05	0.000153213
Zm00001d044383	150.25	132.101	70.4605	70.1169	-1.00454	2.13676e-05	0.000157033
Zm00001d016436	17.0453	24.3911	55.3818	72.2177	1.61929	2.15123e-05	0.000157866
Zm00001d017645	68.8846	71.599	148.115	133.553	1.00272	2.17594e-05	0.000159409
Zm00001d027603	75.2345	77.4908	29.1502	30.876	-1.34332	2.21872e-05	0.000162112
Zm00001d028400	137.764	144.36	77.925	56.7642	-1.06498	2.22285e-05	0.000162335
Zm00001d011443	16.9314	15.3523	1.73482	0.917415	-3.47151	2.29595e-05	0.000167029
Zm00001d037196	31.9154	43.0649	94.6639	88.7513	1.28888	2.36914e-05	0.000171899
Zm00001d014416	142.847	126.194	68.9106	62.5589	-1.03117	2.41383e-05	0.000174974
Zm00001d028667	18.0784	23.3038	0.762911	3.78797	-3.13234	2.54452e-05	0.000183612
Zm00001d046331	1.07915	2.31216	14.0319	33.0273	3.71825	2.54768e-05	0.000183796
Zm00001d045432	64.3768	44.1721	109.205	143.433	1.21731	2.571e-05	0.00018539
Zm00001d021056	92.2333	99.6597	42.0947	42.0702	-1.18629	2.66199e-05	0.000191495
Zm00001d037710	7.45896	10.4627	39.6455	35.4656	2.05642	2.70877e-05	0.000194624
Zm00001d010768	53.1876	73.3355	147.44	125.055	1.10546	2.81406e-05	0.000201334
Zm00001d004417	109.074	105.86	46.2369	51.4943	-1.1349	2.86443e-05	0.000204695
Zm00001d035401	50.9346	58.4965	132.936	107.245	1.1326	2.87406e-05	0.000205336
Zm00001d034521	32.9497	41.9723	95.6486	84.9541	1.26756	2.87829e-05	0.000205552
Zm00001d028803	42.4657	50.2548	95.7366	116.176	1.19134	2.88148e-05	0.000205672
Zm00001d020652	33.0625	52.167	121.839	94.1229	1.33788	2.97343e-05	0.000211487
Zm00001d020743	0.0078826	1.14267	19.209	10.146	4.43443	3.0071e-05	0.00021358
Zm00001d037759	37.9867	26.2915	83.4215	80.3689	1.34489	3.02616e-05	0.000214833
Zm00001d018917	110.984	87.659	46.7742	34.419	-1.28689	3.03984e-05	0.000215652
Zm00001d034022	18.0784	23.3038	63.8005	55.9931	1.52962	3.12615e-05	0.000221361
Zm00001d016948	79.4878	83.3161	185.702	140.753	1.00247	3.14167e-05	0.000222356
Zm00001d023443	24.5199	37.1191	78.0216	84.2243	1.39422	3.2365e-05	0.000228373
Zm00001d052390	78.1752	59.3767	150.774	132.581	1.04067	3.28934e-05	0.00023167
Zm00001d041660	41.5884	66.0972	17.3909	11.12	-1.9101	3.29042e-05	0.000231692
Zm00001d047050	12.7332	14.0603	36.8306	72.5003	2.02243	3.30117e-05	0.000232341
Zm00001d027518	29.4459	13.5141	2.6281	0.905378	-3.497	3.30957e-05	0.000232823
Zm00001d006626	161.823	134.675	81.2313	64.2998	-1.0248	3.37402e-05	0.000236862
Zm00001d043168	55.7924	27.9833	98.0956	128.442	1.43383	3.51794e-05	0.000246166
Zm00001d021789	1898.53	3075.07	383.143	1267.62	-1.59001	3.51912e-05	0.000246186
Zm00001d052112	143.406	192.612	91.6364	70.8039	-1.04856	3.52238e-05	0.000246265
Zm00001d002392	32.8418	32.9119	93.3472	72.6772	1.33295	3.6383e-05	0.00025365
Zm00001d048455	38.1447	38.7665	84.8347	93.604	1.21214	3.68564e-05	0.000256892
Zm00001d045843	13.5969	1.54531	47.4741	40.098	2.49464	3.8075e-05	0.000264654
Zm00001d008279	56.0676	49.5903	16.2331	18.7343	-1.58791	3.9169e-05	0.00027151
Zm00001d002541	46.681	52.6738	120.832	98.8621	1.14322	4.013e-05	0.000277726
Zm00001d033782	54.2931	79.0554	130.048	155.476	1.09739	4.02679e-05	0.000278573
Zm00001d018940	84.5685	68.673	30.9877	28.9501	-1.34943	4.02708e-05	0.000278573
Zm00001d020790	123.219	162.261	74.2726	60.5967	-1.0811	4.04965e-05	0.000280007
Zm00001d002990	107.241	134.348	60.3756	52.2476	-1.09948	4.06311e-05	0.000280873
Zm00001d032868	29.8206	42.9839	97.4653	83.0402	1.30764	4.17284e-05	0.000287933
Zm00001d033824	7.69791	33.0049	91.3931	79.3257	2.05252	4.18112e-05	0.000288373
Zm00001d017932	28.8227	47.4711	97.1844	93.4528	1.31884	4.23816e-05	0.000291653
Zm00001d013937	61.3848	56.5793	113.921	129.198	1.04181	4.27392e-05	0.000293836
Zm00001d031753	88.6958	63.0988	27.4672	28.054	-1.44527	4.32058e-05	0.000296438
Zm00001d034163	95.2397	86.0734	40.441	38.2999	-1.19999	4.32355e-05	0.000296574
Zm00001d002505	33.7096	19.3383	5.3529	0	-3.25709	4.35419e-05	0.000298473
Zm00001d014914	53.2107	75.6081	23.2798	20.5232	-1.5517	4.39143e-05	0.00030089
Zm00001d018819	31.809	34.0061	6.80768	8.43632	-2.09202	4.48483e-05	0.000306733
Zm00001d024958	23.4207	32.5539	5.12717	5.61238	-2.35467	4.53674e-05	0.000310074
Zm00001d049039	8.4443	5.98753	34.5078	29.8474	2.13611	4.55846e-05	0.000311347
Zm00001d002517	17.9143	10.8598	0.877558	0	-4.66637	4.64077e-05	0.000316184
Zm00001d010459	102.93	121.657	53.3213	51.3945	-1.09885	4.65235e-05	0.000316902
Zm00001d007473	73.9969	60.3883	129.499	140.364	1.00414	4.72846e-05	0.000321508
Zm00001d012810	33.0009	46.5028	12.1868	7.40162	-2.00626	4.73795e-05	0.000321967
Zm00001d025557	1209.37	292.416	197.808	235.012	-1.78962	4.7453e-05	0.000322291
Zm00001d044973	126.04	124.605	52.8321	68.4636	-1.04588	4.76755e-05	0.000323584
Zm00001d019674	14.8397	15.2721	0.814938	1.88213	-3.36713	4.81589e-05	0.000326134
Zm00001d031771	0.0157316	2.26457	27.1161	12.8816	4.00888	4.83931e-05	0.0003275
Zm00001d017590	14.897	19.7894	1.70074	1.86691	-3.18898	4.86415e-05	0.000329034
Zm00001d010655	180.826	145.429	93.486	67.9432	-1.01346	4.86592e-05	0.00032908
Zm00001d003315	10.6687	16.2316	50.0424	42.9072	1.78236	4.90663e-05	0.000331685
Zm00001d051701	19.0967	21.0852	3.48395	1.83961	-2.84933	4.90921e-05	0.000331786
Zm00001d018048	2.09413	0.0429671	11.7354	20.7117	3.73216	4.9744e-05	0.000335667
Zm00001d041327	54.1027	60.8771	126.678	111.092	1.04716	4.98633e-05	0.000336396
Zm00001d017949	177.176	213	77.2104	117.362	-1.00342	5.03757e-05	0.000339626
Zm00001d024378	4.19955	1.29148	18.7118	24.3941	2.90523	5.05973e-05	0.000340969
Zm00001d017657	47.404	26.5932	115.077	83.7908	1.42168	5.27418e-05	0.000353844
Zm00001d039049	40.306	44.5097	88.1007	103.973	1.17779	5.3095e-05	0.000355978
Zm00001d004558	0.0078826	1.14267	0	45.6897	5.03293	5.34744e-05	0.000358204
Zm00001d023540	154.352	121.907	62.4529	72.1186	-1.03584	5.41622e-05	0.00036233
Zm00001d037542	89.34	126.942	46.3795	46.7509	-1.21463	5.52374e-05	0.000369034
Zm00001d044293	97.4548	97.5372	39.2358	48.7524	-1.146	5.73131e-05	0.0003808
Zm00001d004727	5.22518	0.10672	16.0344	58.6329	3.71618	5.79656e-05	0.000384882
Zm00001d049181	9.79151	31.974	0.844232	0.930526	-4.37823	5.83182e-05	0.000386799
Zm00001d026160	40.2793	42.2423	13.8978	9.27383	-1.81849	6.01398e-05	0.000397748
Zm00001d020645	2.11107	1.22334	16.2017	19.685	3.33429	6.0887e-05	0.000402162
Zm00001d011467	9.5659	11.6768	0	0	-6.43513	6.38402e-05	0.000419837
Zm00001d045460	41.1558	28.6664	4.08852	10.3882	-2.25332	6.41627e-05	0.000421683
Zm00001d052962	76.9895	47.9584	119.21	169.77	1.20974	6.59513e-05	0.000432405
Zm00001d043554	77.4027	84.3881	17.434	37.7168	-1.54987	6.6701e-05	0.000436942
Zm00001d046089	13.8083	16.3602	0	1.89898	-3.89245	6.73988e-05	0.000441042
Zm00001d040780	112.021	86.5464	38.378	47.8167	-1.20087	7.08708e-05	0.000462057
Zm00001d014498	82.7605	95.9458	41.3583	37.3383	-1.18031	7.11965e-05	0.000464031
Zm00001d006778	101.342	69.1487	276.778	141.005	1.2903	7.14149e-05	0.000465204
Zm00001d039892	9.64812	18.4418	0.877558	0	-4.63827	7.1643e-05	0.000466589
Zm00001d019855	39.048	27.4616	78.9553	82.3187	1.27384	7.19789e-05	0.000468273
Zm00001d021627	39.2052	39.9375	87.6305	87.89	1.1472	7.62029e-05	0.000493495
Zm00001d015759	30.663	26.0394	76.7564	66.2484	1.33039	7.71332e-05	0.000498697
Zm00001d053035	23.1066	8.75324	0	0.94537	-4.80084	8.20345e-05	0.000527568
Zm00001d034195	1.09152	3.43632	16.0799	23.488	3.0762	8.36432e-05	0.000536774
Zm00001d038382	18.9757	12.031	0.844232	0.930526	-3.93565	8.50772e-05	0.000545052
Zm00001d005051	76.3892	87.7702	38.9471	29.7847	-1.25255	8.58278e-05	0.000549047
Zm00001d042425	63.6445	71.4257	27.5299	26.1545	-1.32655	8.62528e-05	0.000551417
Zm00001d030877	0.0078826	1.14267	21.9576	8.21579	4.46842	8.73703e-05	0.000557619
Zm00001d026524	0	0	8.48916	11.2601	6.33326	8.80464e-05	0.00056146
Zm00001d023326	61.345	53.1697	143.619	102.411	1.10086	8.81479e-05	0.000561871
Zm00001d044094	96.126	71.2845	23.5987	38.5604	-1.42453	8.85598e-05	0.000564259
Zm00001d048013	0.0078826	1.14267	9.22359	16.002	4.22163	9.00268e-05	0.000572882
Zm00001d041328	0	0	6.59728	15.0987	6.46772	9.44093e-05	0.000597379
Zm00001d022643	32.7103	22.7106	6.01756	5.5977	-2.22622	9.64991e-05	0.000609456
Zm00001d048518	25.5412	34.8984	8.76659	3.65938	-2.25633	9.73094e-05	0.000613762
Zm00001d015434	126.957	110.921	62.9442	55.0567	-1.00924	9.78017e-05	0.000616525
Zm00001d013782	9.58025	12.8048	31.9445	56.4566	1.97371	9.83947e-05	0.000619747
Zm00001d002242	2.09413	0.0429671	9.85586	24.5491	3.8195	9.85996e-05	0.00062078
Zm00001d020298	15.7403	5.09312	51.1454	36.257	2.04759	0.000104065	0.000651532
Zm00001d038251	97.5993	112.367	44.3831	54.3663	-1.08679	0.000104626	0.000654775
Zm00001d015382	53.775	33.6132	8.39673	14.1147	-1.94361	0.000104652	0.000654801
Zm00001d024752	74.2458	83.1483	33.4655	34.6071	-1.20604	0.000106392	0.000664586
Zm00001d010375	45.3864	32.2107	74.0662	141.052	1.47171	0.000109307	0.000681811
Zm00001d019212	2.20258	9.10452	24.4294	40.4456	2.50209	0.000110542	0.00068852
Zm00001d047732	140.625	113.561	57.2528	68.4006	-1.01463	0.000112045	0.000697452
Zm00001d021254	22.0443	7.57677	47.7346	60.9544	1.86383	0.000113014	0.000702765
Zm00001d043399	163.606	102.674	64.7722	53.1381	-1.17176	0.000113371	0.000704691
Zm00001d043616	23.4469	34.8154	5.06255	7.51553	-2.19222	0.000115715	0.00071828
Zm00001d033044	92.6143	141.891	46.984	56.2247	-1.18416	0.000116619	0.000722805
Zm00001d038783	16.9162	14.2211	1.70074	1.86691	-3.03297	0.000117338	0.000726806
Zm00001d038509	20.2398	29.0371	5.16104	4.66139	-2.29588	0.000119324	0.000738209
Zm00001d022368	58.268	58.748	20.4873	24.3652	-1.37848	0.000122168	0.000754108
Zm00001d039056	114.106	85.4615	35.6664	49.7558	-1.22073	0.000124138	0.000764865
Zm00001d038013	34.9905	37.5196	8.45778	12.2115	-1.7994	0.000126438	0.000777139
Zm00001d005384	7.48668	12.7165	30.2784	52.6885	2.02933	0.000128455	0.000788093
Zm00001d031500	31.8363	36.2708	9.44375	9.34298	-1.84295	0.000128483	0.000788108
Zm00001d019027	85.7543	81.2333	32.3735	41.2669	-1.17857	0.000132193	0.00080906
Zm00001d053365	89.03	93.8633	41.1209	44.93	-1.08542	0.000136394	0.000831579
Zm00001d021280	79.7126	106.101	41.2378	41.134	-1.17183	0.000139918	0.000850493
Zm00001d049511	11.5788	6.09943	28.8017	42.2726	1.98981	0.000141926	0.000860968
Zm00001d050908	2.09413	0.0429671	10.9372	17.8735	3.56172	0.000143034	0.000866476
Zm00001d024411	18.9264	8.62092	57.2248	39.9693	1.80476	0.000145379	0.000878223
Zm00001d040619	13.9544	28.775	64.544	60.7209	1.54677	0.000149008	0.000897282
Zm00001d020657	25.343	19.0546	0.715908	5.69429	-2.76173	0.000150326	0.000903238
Zm00001d045899	0	0	13.1156	6.44028	6.31618	0.000155502	0.000930239
Zm00001d022556	43.6279	201.912	28.5151	23.2927	-2.25831	0.000159328	0.000950409
Zm00001d023673	22.4499	39.296	80.0201	75.6773	1.3312	0.000160674	0.000957621
Zm00001d020526	93.0938	81.4526	28.7198	45.1216	-1.23824	0.000161055	0.000959703
Zm00001d004941	49.7299	44.8386	9.10877	19.8082	-1.70281	0.000163102	0.000970756
Zm00001d026042	102.605	88.566	43.7215	46.789	-1.07619	0.000169907	0.00100592
Zm00001d012818	88.7872	71.0745	34.3225	35.5432	-1.1904	0.000172437	0.00101811
Zm00001d041763	90.1243	98.4552	42.8355	46.8019	-1.07084	0.000172563	0.00101866
Zm00001d038052	0	0	16.7227	5.44621	6.49004	0.000172851	0.00101995
Zm00001d002013	44.3833	35.582	12.9373	11.1872	-1.71603	0.000174492	0.00102864
Zm00001d037286	80.4513	75.3785	38.0273	30.7459	-1.17608	0.000183441	0.00107657
Zm00001d017976	31.7671	30.6084	60.8082	102.45	1.38659	0.000183637	0.00107751
Zm00001d053210	5.35132	9.24693	37.3349	25.0655	2.08078	0.000184744	0.00108317
Zm00001d054085	136.287	99.738	53.0429	60.8778	-1.04832	0.000187726	0.00109852
Zm00001d021143	13.7015	8.4436	40.5327	35.453	1.76456	0.000191909	0.00112019
Zm00001d029099	0	0	9.47768	8.39232	6.19088	0.00019524	0.00113809
Zm00001d005715	8.56095	15.0152	44.9684	35.3914	1.76126	0.000195907	0.0011411
Zm00001d002071	60.2706	50.8629	24.5181	11.0218	-1.63675	0.00020066	0.00116676
Zm00001d004129	71.7794	50.0827	128.297	116.747	1.00567	0.000201822	0.00117307
Zm00001d031880	15.9713	22.09	47.8148	58.1089	1.47307	0.000204442	0.00118647
Zm00001d007710	2.14069	3.48238	29.7503	13.7942	2.90332	0.000207039	0.00120063
Zm00001d030988	62.3381	48.6563	24.3734	14.8142	-1.49394	0.000208959	0.0012106
Zm00001d048113	36.1935	51.155	15.5744	12.096	-1.64962	0.000223541	0.00128451
Zm00001d006484	11.7014	15.1469	0.814938	1.88213	-3.2034	0.000229183	0.00131269
Zm00001d035080	24.4134	28.0713	75.3013	55.8488	1.31738	0.000230264	0.00131714
Zm00001d024014	30.7623	33.9672	4.94324	11.3237	-1.98076	0.000231336	0.00132253
Zm00001d020032	103.364	174.252	73.0412	43.5654	-1.25583	0.000234996	0.00134142
Zm00001d037577	57.032	42.807	20.9184	12.0181	-1.59004	0.000240836	0.00137243
Zm00001d038216	1.05054	0.0215305	13.9338	8.32463	4.04988	0.000241344	0.00137481
Zm00001d048214	29.6599	29.3995	9.62134	4.59443	-2.03075	0.000242208	0.00137895
Zm00001d013288	8.49059	9.37781	0	0	-6.1881	0.000242301	0.00137922
Zm00001d013677	59.2633	54.238	17.7946	25.3595	-1.39036	0.000243069	0.00138307
Zm00001d052847	95.8234	46.1855	170.692	144.668	1.15056	0.000243902	0.00138677
Zm00001d007475	3.17179	2.39581	17.09	19.6705	2.67159	0.00024512	0.00139343
Zm00001d004007	16.7489	2.80738	50.1338	40.062	2.18008	0.000248088	0.00140951
Zm00001d049121	17.0317	23.2617	50.497	57.1221	1.41407	0.000248891	0.00141302
Zm00001d038207	96.7256	131.742	62.7021	35.1656	-1.2246	0.000255939	0.00144895
Zm00001d048784	26.6403	39.465	76.4606	76.6692	1.21003	0.000256202	0.00145017
Zm00001d054074	49.4338	22.098	9.65957	3.6473	-2.3976	0.000260158	0.00146981
Zm00001d039993	92.222	98.5195	34.701	52.6173	-1.12563	0.000260344	0.00147058
Zm00001d051022	10.5662	8.32926	29.8875	35.6108	1.78	0.000263692	0.001487
Zm00001d017766	48.6828	44.8031	8.22532	19.8246	-1.7302	0.000268889	0.00151292
Zm00001d022639	94.3196	98.5832	53.7737	37.1707	-1.0824	0.000270725	0.00152213
Zm00001d034749	74.468	105.927	45.4325	22.1183	-1.41882	0.000274162	0.00153886
Zm00001d022397	16.8025	6.27104	44.0192	37.301	1.80023	0.000277026	0.00155409
Zm00001d010634	1.13532	7.93009	20.9707	37.6551	2.66767	0.000286136	0.00160163
Zm00001d019672	6.30527	2.50509	18.5646	29.1469	2.39834	0.000290414	0.00162318
Zm00001d023413	5.26095	2.47021	19.6925	21.5285	2.37184	0.000292444	0.00163362
Zm00001d032372	128.692	76.7002	32.126	49.8118	-1.31939	0.000293475	0.00163877
Zm00001d042906	24.4134	28.0713	55.3314	74.1136	1.29985	0.000296106	0.00165042
Zm00001d030532	118.214	77.5803	46.6181	39.1616	-1.18642	0.000300421	0.00167231
Zm00001d052717	14.7465	8.48028	0.877558	0	-4.36085	0.000306041	0.00170203
Zm00001d016760	133.197	105.372	43.9925	68.5951	-1.08065	0.000308209	0.00171346
Zm00001d034455	104.232	324.804	74.72	75.7445	-1.52028	0.000318602	0.00176799
Zm00001d015877	79.4519	79.9002	40.5951	33.5553	-1.10024	0.000319456	0.00177208
Zm00001d030007	28.5559	24.8315	1.50996	8.53517	-2.39318	0.000321926	0.00178317
Zm00001d013909	34.7234	17.0961	66.9782	68.2681	1.3783	0.000323371	0.00179084
Zm00001d004882	54.9795	46.1481	20.7445	16.7643	-1.42294	0.000323706	0.00179237
Zm00001d050422	91.0089	82.5303	46.9033	30.6258	-1.15918	0.000326969	0.00180747
Zm00001d047018	39.812	101.241	17.885	22.5077	-1.80715	0.000329638	0.0018204
Zm00001d043590	56.8235	26.8733	13.1156	6.44028	-2.07793	0.000329884	0.00182092
Zm00001d006535	38.9554	20.6427	67.4503	83.4173	1.33634	0.000330339	0.0018231
Zm00001d051085	6.28761	1.35336	19.6301	23.4292	2.44057	0.000341438	0.00187843
Zm00001d018474	21.9538	1.74007	0	0	-6.59198	0.000341482	0.00187843
Zm00001d052117	37.0424	34.1953	14.0846	4.53489	-1.91944	0.000342704	0.00188378
Zm00001d034359	59.1405	44.0099	20.7445	16.7643	-1.45114	0.000353419	0.00193565
Zm00001d024883	100.543	91.9273	44.4658	51.5201	-1.00173	0.00036115	0.00197371
Zm00001d023532	3.13772	0.0643105	19.1727	11.0945	3.09672	0.000361664	0.00197616
Zm00001d002613	2.14069	3.48238	16.2017	19.685	2.63239	0.00036648	0.00200031
Zm00001d014412	71.1124	84.1834	28.8856	39.4235	-1.18274	0.00037095	0.00201925
Zm00001d043853	30.7064	29.4378	92.9205	57.5389	1.31768	0.00037516	0.00204106
Zm00001d042151	7.38327	4.81615	25.785	25.2317	2.04008	0.000376191	0.00204549
Zm00001d016734	95.3241	10.3983	5.09438	6.56381	-3.14089	0.000377042	0.00204946
Zm00001d029270	45.1999	18.5513	5.9838	6.54871	-2.31695	0.000377546	0.00205123
Zm00001d037610	61.4494	62.2618	29.4039	23.2798	-1.22642	0.000379547	0.00206012
Zm00001d036646	119.795	130.145	47.3308	76.1273	-1.01646	0.000381942	0.002072
Zm00001d005007	47.6083	42.4976	17.2526	14.9187	-1.47686	0.000384186	0.00208305
Zm00001d047905	22.175	16.6766	49.8076	50.4953	1.36194	0.000384892	0.00208613
Zm00001d006563	19.1109	22.2154	3.38137	4.69125	-2.32054	0.000385992	0.00209135
Zm00001d021286	87.6872	66.4869	37.1395	30.7585	-1.17874	0.000387149	0.00209724
Zm00001d045670	9.50528	7.15851	26.3988	33.767	1.83665	0.000388199	0.0021018
Zm00001d003057	15.7403	5.09312	0	0	-6.40419	0.000389117	0.00210564
Zm00001d005607	1.06571	1.18535	8.28069	17.9213	3.4181	0.000390692	0.00211265
Zm00001d023804	57.4608	81.4415	32.9589	23.2293	-1.30344	0.000390769	0.00211269
Zm00001d051244	20.1137	18.8638	3.41394	3.73969	-2.40233	0.000396824	0.00214237
Zm00001d018235	111.056	94.5061	46.0989	56.2376	-1.00424	0.000397744	0.00214657
Zm00001d049185	26.4341	22.4908	7.14197	0	-2.74804	0.000399122	0.00215246
Zm00001d045974	15.8239	10.7859	2.66802	0	-3.20118	0.000405117	0.00218014
Zm00001d008191	71.1007	83.0453	30.658	39.3955	-1.13554	0.000411251	0.00221001
Zm00001d038919	24.3566	23.5461	7.95198	1.78134	-2.26446	0.000413672	0.00222262
Zm00001d017962	21.1596	18.9029	59.6979	45.6231	1.38862	0.000415486	0.00223197
Zm00001d050852	0.0313298	4.50891	14.2778	24.4693	3.03729	0.00041951	0.0022516
Zm00001d032426	5.30854	5.86637	23.1203	25.273	2.09422	0.000420127	0.0022545
Zm00001d012216	100.294	69.1202	33.659	5.25631	-2.12416	0.000422931	0.00226754
Zm00001d028115	1.05054	0.0215305	6.54207	17.0026	4.13407	0.000426066	0.00228152
Zm00001d008645	0.0078826	1.14267	8.45778	12.2115	3.93719	0.000430932	0.00230391
Zm00001d046896	30.603	21.5046	5.9838	6.54871	-2.0316	0.000431906	0.00230789
Zm00001d014928	32.5992	14.7519	5.27072	1.81502	-2.68752	0.000435075	0.00232114
Zm00001d022459	1.18357	13.5503	35.0613	40.2767	2.3306	0.000435837	0.00232387
Zm00001d010366	21.1446	17.7711	5.3529	0	-2.81442	0.000438466	0.00233553
Zm00001d019254	31.6944	24.9429	62.6111	66.4316	1.18408	0.000447213	0.00237854
Zm00001d023766	8.51962	11.6337	24.7385	62.271	2.10159	0.000453268	0.00240801
Zm00001d023657	4.23255	3.56682	17.9159	21.5571	2.30547	0.000455318	0.00241806
Zm00001d014846	49.9486	64.1362	10.6852	26.4353	-1.61672	0.000456109	0.00242183
Zm00001d017570	8.62504	20.6498	49.1561	42.9193	1.64563	0.000470455	0.00249015
Zm00001d010936	71.1582	88.7365	37.8104	37.3893	-1.08591	0.000473325	0.00250319
Zm00001d041319	18.9264	8.62092	0.844232	0.930526	-3.76525	0.000473333	0.00250319
Zm00001d012222	6.4122	10.4183	0	0	-6.10462	0.000479833	0.00253226
Zm00001d035024	93.6977	43.8469	18.6817	25.3447	-1.63217	0.000483845	0.00255178
Zm00001d017069	29.557	21.4686	5.9838	6.54871	-2.00162	0.000503756	0.00264623
Zm00001d050180	23.4469	34.8154	9.62134	4.59443	-2.01478	0.00050518	0.00265261
Zm00001d036032	10.6408	13.9758	0.844232	0.930526	-3.60733	0.000505633	0.00265453
Zm00001d007263	59.0977	40.5989	15.2829	20.6505	-1.46438	0.000507732	0.00266462
Zm00001d043423	76.0254	54.7607	30.2926	23.267	-1.28214	0.000509696	0.00267298
Zm00001d044881	2.12643	2.35548	22.6999	11.9934	2.88969	0.000530963	0.00277548
Zm00001d004587	0	0	18.6285	2.60025	6.41971	0.000538804	0.00281403
Zm00001d020683	77.748	120.856	51.1454	36.257	-1.18521	0.000544131	0.00283794
Zm00001d052478	55.2603	71.1374	14.0845	31.1257	-1.48086	0.000546174	0.00284761
Zm00001d045057	4.32895	11.4514	35.525	26.0387	1.95058	0.000561721	0.00292062
Zm00001d003317	10.6408	13.9758	28.3129	60.3119	1.84164	0.000572603	0.00297057
Zm00001d013140	23.054	5.30438	0	0.94537	-4.63088	0.00059214	0.00306038
Zm00001d040578	33.9969	42.0119	14.7184	11.1597	-1.54384	0.000593155	0.00306511
Zm00001d042933	36.0509	38.6908	93.458	68.89	1.11632	0.000597527	0.00308402
Zm00001d007789	6.3384	4.77745	16.5768	36.7821	2.24106	0.000617013	0.00317053
Zm00001d015650	0	0	4.94324	11.3237	6.05723	0.000621494	0.00318941
Zm00001d035069	35.1824	54.5149	13.6306	16.8768	-1.55043	0.000621635	0.00318941
Zm00001d023553	0	0	5.88792	9.40345	5.96948	0.000640339	0.00327372
Zm00001d004907	21.2459	25.6881	48.4118	68.5284	1.31432	0.000644211	0.00329129
Zm00001d049795	22.2204	20.0734	1.55916	6.62939	-2.34451	0.00065372	0.00333649
Zm00001d003689	0	0	5.8575	10.3553	6.05251	0.000655728	0.00334449
Zm00001d052419	30.7064	29.4378	5.82775	11.3073	-1.79924	0.000663859	0.00338243
Zm00001d041221	22.3471	30.2511	68.2536	54.9886	1.22531	0.000677726	0.00344392
Zm00001d025764	32.9627	43.1049	70.7398	92.842	1.10328	0.000682889	0.00346725
Zm00001d006647	17.0851	27.779	6.08834	3.69757	-2.1661	0.000686662	0.00348465
Zm00001d029776	12.688	10.6704	0.844232	0.930526	-3.53143	0.00068847	0.00349207
Zm00001d008410	22.3736	32.5121	9.69888	2.70215	-2.12383	0.000700878	0.00354665
Zm00001d036060	14.7655	482.492	17.0225	53.8683	-2.82403	0.000701899	0.00355066
Zm00001d042179	97.9827	156.92	72.1876	42.6286	-1.15447	0.000706658	0.00357355
Zm00001d022437	16.8025	6.27104	0	0.94537	-4.34061	0.000714936	0.00360757
Zm00001d023344	1.09152	3.43632	19.9922	12.9796	2.8121	0.000716364	0.00361417
Zm00001d009826	77.3066	75.2806	40.5951	33.5553	-1.03773	0.000717407	0.00361823
Zm00001d043589	81.5965	84.5209	44.7963	15.5035	-1.46345	0.000717637	0.0036185
Zm00001d027601	19.1927	28.9947	56.6368	58.932	1.25954	0.000719525	0.0036271
Zm00001d013203	21.5517	53.9604	90.8405	100.154	1.33147	0.000728314	0.0036653
Zm00001d053084	10.534	6.063	0	0	-6.0825	0.00073051	0.00367574
Zm00001d042144	36.879	21.7135	7.73062	7.47034	-1.92524	0.000735477	0.00369951
Zm00001d031665	55.0603	52.963	16.8786	26.3251	-1.31784	0.000760232	0.00380947
Zm00001d015976	0	0	15.017	3.57999	6.23677	0.000770514	0.00385588
Zm00001d034312	59.4404	70.1467	32.8926	25.1272	-1.15545	0.000770933	0.00385734
Zm00001d020071	3.15544	1.25842	18.2112	13.0056	2.74675	0.000772866	0.00386573
Zm00001d012717	0.0078826	1.14267	14.0077	6.42793	3.91613	0.000773213	0.0038662
Zm00001d015665	15.0274	31.078	76.3344	51.1016	1.45821	0.000773835	0.00386802
Zm00001d030102	39.4573	62.6134	95.8268	112.392	1.02682	0.000775618	0.00387566
Zm00001d033823	12.6064	4.99484	0	0	-6.16529	0.000780318	0.00389529
Zm00001d021337	52.1394	73.2978	22.9688	30.0238	-1.24079	0.000787315	0.00392633
Zm00001d019501	38.0017	27.4266	71.3444	70.1054	1.10864	0.000799446	0.00398092
Zm00001d031189	2.11107	1.22334	9.93721	21.6949	3.15582	0.000806871	0.00400866
Zm00001d051669	24.2818	17.8843	48.8094	54.302	1.28442	0.000823397	0.00408273
Zm00001d041282	24.2186	13.345	67.824	40.7862	1.52215	0.00082821	0.00410323
Zm00001d028548	72.1256	80.8036	36.0067	38.3647	-1.03742	0.00083456	0.00412794
Zm00001d034850	0	0	6.84046	7.48502	5.87724	0.000838212	0.00414261
Zm00001d051894	21.1293	16.6389	0.715908	5.69429	-2.5295	0.000847354	0.00418269
Zm00001d015349	37.3141	57.9966	115.879	86.6199	1.08356	0.000848338	0.00418583
Zm00001d038714	23.0359	4.14148	0	0.94537	-4.57042	0.000856085	0.00422061
Zm00001d052530	58.9943	32.6331	113.208	87.5945	1.12919	0.000872654	0.0042953
Zm00001d020761	10.5503	7.19711	25.5121	33.7812	1.72537	0.000874661	0.00430448
Zm00001d041090	0	0	17.8207	0.749329	6.22355	0.000876132	0.00431032
Zm00001d002623	24.2186	13.345	72.2831	39.7873	1.56691	0.000878715	0.00432162
Zm00001d044112	62.268	42.9705	24.4812	11.9693	-1.52133	0.000884458	0.00434775
Zm00001d043463	14.8544	16.4018	1.63977	3.77097	-2.48102	0.00088602	0.00435459
Zm00001d013588	84.2661	43.601	27.8983	15.7136	-1.54332	0.000890782	0.00437599
Zm00001d002721	25.5147	32.6361	11.3686	5.51728	-1.76676	0.000899223	0.00441316
Zm00001d007828	3.39439	23.7841	55.8073	57.0477	2.03231	0.000906054	0.0044438
Zm00001d009659	81.1805	48.0769	14.9953	30.1591	-1.5084	0.000910727	0.00446383
Zm00001d049374	12.6724	9.53894	29.8003	38.4598	1.60875	0.000913644	0.00447523
Zm00001d020896	0	0	5.91907	8.45168	5.8815	0.000917998	0.0044951
Zm00001d004506	42.4135	45.7187	18.0757	16.8052	-1.32991	0.000929476	0.00454175
Zm00001d037204	32.0147	52.1259	80.2569	100.288	1.09944	0.000936219	0.00457102
Zm00001d027424	14.9379	23.1759	40.557	64.8557	1.46395	0.000948604	0.00462626
Zm00001d039928	30.6182	22.6388	9.73938	1.76038	-2.18379	0.000954888	0.00465316
Zm00001d012498	60.5713	78.1406	29.0301	34.6749	-1.1203	0.000955685	0.00465554
Zm00001d053409	33.8017	26.1495	56.9499	79.7754	1.18676	0.000956612	0.00465931
Zm00001d013660	67.6303	53.3686	26.6103	27.1178	-1.16648	0.000958499	0.00466625
Zm00001d047602	6.39826	9.29167	0	0	-6.00395	0.000970037	0.00471453
Zm00001d032821	48.9833	72.0475	23.9774	26.2091	-1.26729	0.0009829	0.00476893
Zm00001d026077	4.34121	12.5767	0	0	-6.11851	0.000994305	0.00481484
Zm00001d027380	7.44462	9.33527	20.8126	43.3559	1.92418	0.00099443	0.00481484
Zm00001d027492	47.0398	87.8784	30.3933	20.4199	-1.4105	0.0010133	0.00489838
Zm00001d035619	10.5662	8.32926	0.877558	0	-4.06699	0.00101749	0.00491538
Zm00001d027494	10.5662	8.32926	0	0.94537	-4.05933	0.00101941	0.00492163
Zm00001d009430	83.3879	57.2522	35.5581	25.0899	-1.2083	0.00102015	0.00492441
Zm00001d052054	42.5775	60.4632	86.7527	123.858	1.03008	0.00102983	0.00496639
Zm00001d013115	14.8544	16.4018	48.4849	36.2921	1.43315	0.00103666	0.0049912
Zm00001d016137	14.7465	8.48028	0.844232	0.930526	-3.52284	0.00104085	0.00500279
Zm00001d003674	2.09413	0.0429671	10.2672	11.2302	3.14282	0.00104292	0.00501109
Zm00001d049616	2.09413	0.0429671	11.1905	10.265	3.13989	0.00104307	0.00501109
Zm00001d032539	31.7528	29.4757	59.827	71.2074	1.09504	0.00105141	0.00504555
Zm00001d013294	32.7848	28.3801	5.79862	12.2593	-1.7487	0.00105245	0.00504891
Zm00001d030947	50.3382	105.065	128.724	226.3	1.18682	0.00105464	0.005057
Zm00001d031369	11.5267	2.66442	24.6545	32.8454	1.99062	0.00105605	0.00506298
Zm00001d023596	69.8574	64.8081	32.6698	31.7721	-1.05967	0.00105872	0.00507499
Zm00001d034482	6.39826	9.29167	28.4502	25.1916	1.7621	0.00105995	0.00508009
Zm00001d013720	94.0801	75.7844	34.8356	47.8712	-1.03551	0.00108092	0.00517241
Zm00001d040016	1.06571	1.18535	13.0423	8.33768	3.12635	0.00108589	0.00519537
Zm00001d051413	38.089	34.2322	15.8697	4.51258	-1.81407	0.00108798	0.00520371
Zm00001d017254	7.6108	23.9834	2.6281	0.905378	-3.07478	0.0010897	0.0052103
Zm00001d016396	19.2814	36.9044	68.8552	64.4542	1.24245	0.00109228	0.00522178
Zm00001d016301	39.6236	79.6399	140.686	113.782	1.08725	0.00110518	0.00527597
Zm00001d027233	0	0	5.00144	9.41945	5.88618	0.00111848	0.00532937
Zm00001d015876	11.5083	1.49321	24.5682	35.6956	2.1788	0.00112416	0.00535393
Zm00001d017917	73.1016	74.0097	39.7708	31.67	-1.03865	0.00113075	0.00538189
Zm00001d031475	73.1016	74.0097	39.7708	31.67	-1.03865	0.00113195	0.00538675
Zm00001d037482	101.433	77.1321	40.1215	48.7391	-1.00396	0.00114066	0.00542566
Zm00001d016177	0	0	13.2314	3.60158	6.09721	0.00114924	0.00546135
Zm00001d053554	0	0	13.2314	3.60158	6.0972	0.00115018	0.00546496
Zm00001d011903	43.5887	57.0985	24.5554	10.0747	-1.53626	0.00115243	0.00547475
Zm00001d018845	1.12497	6.80658	33.2733	14.696	2.55722	0.00115699	0.00549383
Zm00001d015124	29.769	38.4558	81.2313	64.2998	1.09048	0.0011657	0.0055326
Zm00001d045047	2.33235	23.7321	52.91	65.6191	2.15952	0.00117373	0.00556723
Zm00001d052395	16.0247	26.6063	6.08834	3.69757	-2.09308	0.00117817	0.00558217
Zm00001d010770	7.36671	3.68059	14.6634	42.5167	2.34898	0.00118852	0.00562766
Zm00001d001943	3.18713	3.52569	17.1863	16.8191	2.30475	0.00119209	0.00564281
Zm00001d006505	44.721	65.0803	9.80328	26.4518	-1.59633	0.00120453	0.00569458
Zm00001d041792	49.6744	40.2974	20.8475	13.9159	-1.36334	0.00120661	0.0057035
Zm00001d043106	1.10317	4.55982	11.5149	28.3213	2.77425	0.00121433	0.00573374
Zm00001d037228	6.45215	13.7971	0	0.94537	-4.16217	0.00122484	0.00577292
Zm00001d051695	29.5872	23.7359	57.4941	59.8679	1.1342	0.00124405	0.00585125
Zm00001d037814	25.5147	32.6361	10.3685	8.37826	-1.6184	0.00124764	0.00586632
Zm00001d039947	8.54744	13.8882	1.73482	0.917415	-2.9537	0.0012651	0.00593734
Zm00001d009814	41.2432	35.4753	62.3572	111.893	1.18343	0.00127514	0.00597703
Zm00001d020408	1.06571	1.18535	9.37794	11.245	3.07593	0.00127761	0.00598679
Zm00001d009354	14.8397	15.2721	35.8045	45.0097	1.41846	0.00128181	0.00600461
Zm00001d050389	14.99	27.6911	6.20496	0.863007	-2.55466	0.00131694	0.00614824
Zm00001d007157	17.1235	31.1671	0.671936	7.60052	-2.5323	0.00132287	0.00616984
Zm00001d010212	68.6505	51.1258	29.4039	23.2798	-1.1794	0.00133496	0.00621773
Zm00001d008956	9.58025	12.8048	0	1.89898	-3.46489	0.00133639	0.00622272
Zm00001d017996	2.12643	2.35548	13.6943	14.9751	2.62013	0.00134983	0.00627659
Zm00001d002144	7.41482	7.07845	0	0	-5.8901	0.00136862	0.0063513
Zm00001d018422	7.41482	7.07845	0	0	-5.8901	0.00136965	0.0063551
Zm00001d012944	12.7184	12.9309	0	2.85264	-3.13095	0.00137268	0.00636721
Zm00001d025249	48.8765	61.828	25.8814	22.3825	-1.19326	0.00139694	0.0064629
Zm00001d029607	55.1378	59.7774	28.4825	24.2421	-1.11939	0.00140172	0.00648203
Zm00001d039297	0.0078826	1.14267	4.78217	17.0367	4.01233	0.00140362	0.00648984
Zm00001d028312	18.9264	8.62092	2.6281	0.905378	-2.86249	0.00140565	0.00649728
Zm00001d035783	37.361	62.5327	16.1401	21.5864	-1.40221	0.00141109	0.00652039
Zm00001d011987	6.38394	8.16458	0	0	-5.89599	0.0014259	0.00657978
Zm00001d005859	28.2426	3.08857	1.73482	0.917415	-3.42803	0.00142638	0.00658101
Zm00001d052949	37.1904	46.6613	19.3991	5.41318	-1.75144	0.00143285	0.00660482
Zm00001d024441	2.09413	0.0429671	7.48154	15.0824	3.21431	0.00144749	0.0066652
Zm00001d005454	54.4133	91.5642	33.6199	29.8603	-1.20146	0.00144927	0.00667237
Zm00001d038512	1.07915	2.31216	15.6091	11.1463	2.90727	0.00145172	0.00668262
Zm00001d040146	12.6724	9.53894	2.66802	0	-2.94378	0.0014567	0.00669845
Zm00001d031498	86.5045	55.0622	32.7321	29.8733	-1.17169	0.00146868	0.00674737
Zm00001d012994	50.8575	51.6852	22.2947	23.3868	-1.16158	0.00148633	0.00681606
Zm00001d050873	8.4443	5.98753	0	0	-5.8841	0.00149087	0.00683478
Zm00001d023348	31.0137	56.6164	92.824	91.6124	1.07029	0.00149756	0.00685405
Zm00001d007205	98.4098	88.4454	57.5824	29.5455	-1.09961	0.00150977	0.00690157
Zm00001d020982	108.025	105.83	68.0511	34.1565	-1.06535	0.00151287	0.00691471
Zm00001d035859	39.3108	49.006	21.8455	11.0574	-1.41817	0.00154642	0.0070436
Zm00001d008688	29.9422	54.3083	10.0803	16.9377	-1.63697	0.00157301	0.00715073
Zm00001d051915	25.6179	41.6861	79.4078	66.2157	1.11023	0.00165342	0.00747024
Zm00001d017212	30.0969	70.179	128.733	99.7244	1.17904	0.00166087	0.00749384
Zm00001d005742	23.3104	23.5068	7.80017	5.56957	-1.78487	0.00167223	0.00754175
Zm00001d019620	5.35132	9.24693	0	0	-5.90238	0.00168052	0.0075712
Zm00001d003583	5.35132	9.24693	0	0	-5.90239	0.00168173	0.00757556
Zm00001d033118	0.0078826	1.14267	11.3315	6.46568	3.72185	0.00168852	0.00759934
Zm00001d007732	0.0157316	2.26457	9.25342	15.0505	3.30204	0.00168997	0.00760475
Zm00001d023402	109.553	54.5251	30.7449	36.5466	-1.27792	0.00169595	0.00762711
Zm00001d052397	11.5953	7.23487	0.877558	0	-4.0622	0.00170364	0.00765713
Zm00001d034731	11.5953	7.23487	0	0.94537	-4.05387	0.00170677	0.00766781
Zm00001d037628	14.9109	20.9183	55.5151	38.096	1.37954	0.00171682	0.00770226
Zm00001d015428	10.597	10.5899	0	1.89898	-3.38549	0.00172467	0.00773443
Zm00001d044171	90.3894	126.975	42.2997	65.7768	-1.00791	0.0017396	0.00779216
Zm00001d003120	22.0443	7.57677	0.788093	2.8349	-2.94923	0.00174364	0.00780793
Zm00001d002699	30.8293	39.628	15.7541	7.35113	-1.59776	0.001756	0.00785518
Zm00001d047347	335.221	31.1186	47.2796	20.2029	-2.43618	0.00179178	0.00799751
Zm00001d034204	70.7039	47.7751	30.4275	19.4711	-1.24145	0.00181254	0.00808064
Zm00001d003496	20.0837	16.6007	55.5468	37.148	1.33025	0.00181861	0.00810039
Zm00001d053557	36.1043	43.2229	16.3628	14.9325	-1.33401	0.00182733	0.00813339
Zm00001d040980	1.05054	0.0215305	8.58718	8.40666	3.66749	0.00185372	0.0082327
Zm00001d049607	0.0078826	1.14267	8.58718	8.40666	3.6585	0.00186776	0.00828652
Zm00001d042257	34.0483	46.5429	12.7115	17.8427	-1.3936	0.00189148	0.00837827
Zm00001d018117	10.5503	7.19711	31.1484	24.2034	1.62567	0.00192105	0.00848936
Zm00001d024610	42.6132	63.8671	11.5681	26.419	-1.48494	0.00194355	0.00857752
Zm00001d013906	152.737	69.2401	54.5294	16.3405	-1.64664	0.00194812	0.00859643
Zm00001d006451	39.1778	37.6702	14.5512	15.9113	-1.32706	0.00194983	0.00859975
Zm00001d046017	65.1172	115.859	44.8447	39.1861	-1.10883	0.00195769	0.00862861
Zm00001d009255	0.0078826	1.14267	9.51234	7.44199	3.65478	0.00197477	0.00869249
Zm00001d052227	16.0504	28.8644	5.09438	6.56381	-1.92591	0.00198079	0.0087139
Zm00001d052637	5.50662	23.8854	2.66802	0	-3.37004	0.00198404	0.00872441
Zm00001d026006	11.5445	3.81701	0	0	-5.9721	0.00199225	0.00875544
Zm00001d028701	53.0172	57.4341	10.6072	29.2888	-1.46505	0.0019958	0.00876974
Zm00001d012960	41.1558	28.6664	14.7534	10.21	-1.47151	0.00199756	0.00877494
Zm00001d041866	58.9484	29.2144	16.4304	13.0324	-1.56856	0.00200662	0.00881217
Zm00001d032265	59.2765	55.3742	30.2926	23.267	-1.09317	0.00202008	0.00885972
Zm00001d003903	7.33166	1.38274	25.1936	16.6994	2.21578	0.00202182	0.00886607
Zm00001d005161	23.2513	18.9797	49.0083	47.6621	1.18979	0.0020418	0.00894592
Zm00001d014300	2.17922	6.85627	17.0278	21.5717	2.07462	0.00205394	0.00898869
Zm00001d005055	9.63502	17.3145	2.59149	1.85284	-2.52889	0.00205553	0.00899307
Zm00001d017291	3.2543	9.1535	21.3139	26.2515	1.92474	0.0020746	0.00907254
Zm00001d041077	7.36671	3.68059	23.3461	18.6238	1.89714	0.00209146	0.00913704
Zm00001d003793	43.2335	27.5986	69.419	75.8138	1.0329	0.00210741	0.00919875
Zm00001d049870	4.21651	2.43389	20.8827	12.9668	2.30181	0.0021157	0.00923094
Zm00001d017253	3.17179	2.39581	15.5064	13.9962	2.35678	0.00212194	0.00925553
Zm00001d022477	13.7791	14.1015	4.45812	0	-2.58689	0.00216051	0.0094007
Zm00001d009140	51.9823	58.5332	29.4703	21.3814	-1.11528	0.00217599	0.00946127
Zm00001d033407	33.9024	34.0828	11.0597	14.0685	-1.42687	0.00217825	0.0094684
Zm00001d006723	12.7899	18.575	2.52511	3.75493	-2.27592	0.00218497	0.00949216
Zm00001d010385	33.1334	58.9667	84.5505	104.965	1.03823	0.00218922	0.00950925
Zm00001d044153	32.0503	55.525	15.408	16.8475	-1.43701	0.00219313	0.00952211
Zm00001d009323	6.36923	7.0368	0	0	-5.77954	0.00221526	0.00960306
Zm00001d025711	46.5336	40.1923	17.09	19.6705	-1.232	0.00221583	0.00960413
Zm00001d024628	4.55734	36.2388	85.3999	72.7708	1.92733	0.0022272	0.00964375
Zm00001d043062	63.4534	54.3737	29.1653	6.24329	-1.7344	0.0022316	0.00966005
Zm00001d004013	66.5962	54.4732	30.1629	27.0643	-1.07656	0.00223828	0.0096844
Zm00001d024902	11.6114	8.36814	1.73482	0.917415	-2.78631	0.00224097	0.00969089
Zm00001d028447	48.5558	34.5845	14.4876	17.8128	-1.3559	0.00226646	0.00978296
Zm00001d008664	19.1109	22.2154	59.8832	39.9358	1.26686	0.00227274	0.00980447
Zm00001d011402	69.1493	97.7746	48.6453	31.5509	-1.05785	0.00227788	0.00982386
Zm00001d018182	0.0078826	1.14267	10.4396	6.47875	3.65054	0.00228522	0.0098541
Zm00001d003287	28.7732	42.9428	60.9189	97.7139	1.14338	0.00229705	0.00989528
Zm00001d012975	58.8207	115.631	34.1174	42.1889	-1.19541	0.00231233	0.00994975
Zm00001d038232	1.05054	0.0215305	4.86046	14.1803	3.83158	0.00231465	0.00995689
Zm00001d051393	17.898	9.7241	49.5654	30.5915	1.52478	0.00233587	0.0100368
Zm00001d023717	49.7024	42.5681	23.4833	14.8267	-1.26084	0.00236445	0.0101409
Zm00001d029646	26.575	33.808	45.5118	117.829	1.4347	0.00236939	0.0101549
Zm00001d053662	8.37574	1.41131	17.7651	26.3101	2.12932	0.00237856	0.0101855
Zm00001d009091	7.34953	2.53877	20.678	18.664	1.95636	0.0024064	0.0102902
Zm00001d049516	63.2719	39.5888	22.3908	20.5367	-1.25329	0.00240865	0.0102969
Zm00001d037614	3.13772	0.0643105	14.7891	9.2607	2.76953	0.00243034	0.0103764
Zm00001d026364	0	0	7.83639	4.62013	5.67852	0.00243259	0.0103846
Zm00001d042132	24.1518	8.7852	55.4836	39.044	1.51015	0.00243493	0.0103916
Zm00001d051338	53.6677	25.642	15.6804	9.24778	-1.65515	0.00244219	0.0104153
Zm00001d004753	126.658	82.3615	23.8804	61.3372	-1.2864	0.0024474	0.0104331
Zm00001d011156	5.33749	8.12068	0	0	-5.78603	0.00244776	0.0104331
Zm00001d032443	25.312	16.7869	5.09438	6.56381	-1.82866	0.00246249	0.0104841
Zm00001d009186	8.39379	2.57142	23.3128	19.5734	1.93327	0.00247427	0.0105295
Zm00001d003791	16.1934	42.4205	82.0869	65.2363	1.31963	0.00248348	0.0105616
Zm00001d041054	36.879	21.7135	8.55381	9.35761	-1.69292	0.00249124	0.0105916
Zm00001d042099	16.8851	11.9567	3.48395	1.83961	-2.37417	0.0025095	0.0106528
Zm00001d002067	74.0362	63.802	22.6595	40.4754	-1.12296	0.00255729	0.0108223
Zm00001d007161	12.571	2.69407	0	0	-5.964	0.00258193	0.0109159
Zm00001d047250	0	0	15.1856	0	5.92142	0.00258193	0.0109159
Zm00001d004624	17.004	21.0028	2.43675	6.61209	-2.04729	0.00259196	0.0109522
Zm00001d044999	1.09152	3.43632	9.00027	23.6142	2.79719	0.00259673	0.0109708
Zm00001d036003	30.5876	20.37	6.80768	8.43632	-1.72289	0.00261932	0.0110508
Zm00001d031619	20.1429	21.1256	52.7316	41.9231	1.1934	0.00262389	0.0110659
Zm00001d020578	42.4657	50.2548	24.4812	11.9693	-1.34174	0.00268592	0.0113003
Zm00001d010520	66.1148	17.9582	132.433	93.0682	1.42313	0.00272031	0.0114164
Zm00001d023699	124.836	108.58	33.2115	76.3522	-1.08692	0.00273123	0.0114539
Zm00001d033355	27.6353	34.9799	53.3929	80.7746	1.09782	0.00273233	0.0114548
Zm00001d006028	40.3192	45.6434	16.1707	20.6357	-1.21848	0.00276841	0.0115893
Zm00001d050417	20.1854	24.5167	6.87408	6.53402	-1.71639	0.00277355	0.0116051
Zm00001d013281	5.51724	25.0122	0.814938	1.88213	-3.40203	0.00278063	0.0116319
Zm00001d013381	13.685	7.3081	0	1.89898	-3.36978	0.00278704	0.0116492
Zm00001d008747	1.06571	1.18535	3.76617	22.7664	3.43687	0.00280133	0.011698
Zm00001d020273	27.4499	20.2618	48.8094	54.302	1.10731	0.00283859	0.0118275
Zm00001d014100	85.5246	60.7301	32.4308	39.3679	-1.02253	0.00284246	0.0118387
Zm00001d026175	7.48668	12.7165	0.844232	0.930526	-3.32645	0.00284361	0.0118419
Zm00001d033192	7.48668	12.7165	0.844232	0.930526	-3.32645	0.00284466	0.0118447
Zm00001d007046	3.17179	2.39581	13.6943	14.9751	2.31595	0.00285097	0.0118693
Zm00001d030856	59.8797	116.809	41.2976	39.2361	-1.13658	0.0028706	0.0119412
Zm00001d044579	19.8642	1.69306	0.877558	0	-4.26034	0.00287761	0.011967
Zm00001d013728	17.9143	10.8598	37.8712	35.4911	1.34072	0.00289673	0.0120383
Zm00001d004366	53.2782	82.4278	20.086	37.6703	-1.23191	0.00290487	0.0120655
Zm00001d039924	11.5788	6.09943	0.877558	0	-3.97265	0.00295091	0.0122299
Zm00001d049731	2.24575	13.6022	33.7158	27.0127	1.91771	0.00299134	0.012362
Zm00001d045262	47.5805	40.2276	21.6684	15.8015	-1.22121	0.00304147	0.0125485
Zm00001d018066	59.379	64.4644	25.4831	34.7312	-1.03771	0.00304268	0.0125508
Zm00001d035133	67.4901	41.99	26.8701	19.5212	-1.23177	0.00306442	0.0126287
Zm00001d022057	9.53628	9.41938	0.844232	0.930526	-3.23348	0.00308101	0.0126822
Zm00001d048391	186.602	92.855	76.0126	61.5223	-1.01846	0.00312881	0.0128668
Zm00001d053916	33.7409	21.6106	59.3193	57.9477	1.07871	0.00314858	0.0129306
Zm00001d005879	24.3994	26.9402	11.3686	5.51728	-1.58683	0.00317023	0.013
Zm00001d011431	49.1481	89.0948	31.8442	29.8864	-1.16414	0.00317345	0.0130114
Zm00001d003001	2.09413	0.0429671	14.8998	6.41579	3.12901	0.0032233	0.0131926
Zm00001d042438	64.1517	27.0782	10.0509	17.8892	-1.6915	0.00322554	0.0131982
Zm00001d046840	0.0157316	2.26457	11.1905	10.265	3.1245	0.00323379	0.0132248
Zm00001d047525	17.8814	8.5866	29.5511	47.0063	1.52335	0.00324343	0.0132589
Zm00001d032903	25.2309	11.1021	5.31068	0.872997	-2.49849	0.0032441	0.0132596
Zm00001d003981	145.535	81.6706	39.6237	66.7667	-1.08776	0.00324539	0.0132615
Zm00001d003563	21.1596	18.9029	4.17555	7.53142	-1.75515	0.00325142	0.0132825
Zm00001d003927	10.6265	12.8476	3.56316	0	-2.64253	0.00325685	0.013303
Zm00001d036489	1.07915	2.31216	11.124	12.1664	2.71015	0.0032709	0.0133513
Zm00001d005871	29.7951	40.7197	15.9506	2.6291	-1.91956	0.00329091	0.013424
Zm00001d012096	16.8196	7.41294	2.6281	0.905378	-2.67989	0.00333652	0.0135698
Zm00001d051791	1.05054	0.0215305	4.94324	11.3237	3.60654	0.00336558	0.0136769
Zm00001d019976	0	0	6.01756	5.5977	5.58084	0.00336649	0.0136788
Zm00001d003331	60.4516	66.7728	37.3349	25.0655	-1.0245	0.00342639	0.0139017
Zm00001d008334	24.371	24.6776	9.5478	6.4921	-1.59385	0.00344622	0.0139708
Zm00001d019526	0	0	5.09438	6.56381	5.58576	0.00345283	0.0139902
Zm00001d020284	0	0	5.09438	6.56381	5.58576	0.00345418	0.0139919
Zm00001d021279	5.24358	1.32301	15.4403	15.897	2.19867	0.00345529	0.0139945
Zm00001d027363	12.6402	7.27185	36.5137	23.1805	1.56841	0.00346141	0.0140137
Zm00001d026147	16.0247	26.6063	43.4707	55.3282	1.20952	0.00347022	0.0140456
Zm00001d009899	0.092419	13.4969	0	0	-5.82556	0.00347474	0.0140586
Zm00001d003690	1.07915	2.31216	13.8625	10.2234	2.75742	0.00354662	0.0143089
Zm00001d053845	16.0879	32.2521	2.38285	8.51743	-2.13585	0.00355894	0.014353
Zm00001d034861	0.0078826	1.14267	5.88792	9.40345	3.50748	0.0035823	0.0144407
Zm00001d033592	9.53628	9.41938	1.7727	0	-3.24049	0.00360775	0.0145226
Zm00001d026161	39.1214	33.1347	18.3545	9.21017	-1.38008	0.00360892	0.0145254
Zm00001d038740	40.3452	47.9108	18.8355	20.5923	-1.15726	0.00362182	0.0145676
Zm00001d026382	45.3716	31.0748	96.3066	62.2333	1.04848	0.0036267	0.0145815
Zm00001d018209	19.0227	15.4303	33.8692	50.7329	1.29096	0.00364222	0.0146322
Zm00001d031796	44.8128	74.163	22.0818	30.0382	-1.18996	0.00365802	0.0146879
Zm00001d021435	59.3284	59.9192	23.7105	34.7601	-1.02549	0.00366623	0.014715
Zm00001d020279	69.7391	54.5708	24.5967	34.7455	-1.06293	0.0037165	0.0148931
Zm00001d047752	0.0390793	5.63154	28.0807	10.976	2.72177	0.00374109	0.0149797
Zm00001d045800	17.9617	14.2598	34.0608	44.0877	1.27196	0.00376879	0.0150707
Zm00001d010903	8.50527	10.506	1.7727	0	-3.24534	0.00377268	0.0150843
Zm00001d005011	14.883	18.6604	3.38137	4.69125	-2.02128	0.00377703	0.0150957
Zm00001d043571	35.1703	53.3815	15.2829	20.6505	-1.29746	0.00379893	0.0151732
Zm00001d014356	14.713	6.20431	1.7727	0	-3.38139	0.00381558	0.0152356
Zm00001d013172	28.4804	19.1639	2.35703	9.47011	-1.99258	0.0038382	0.0153138
Zm00001d052966	7.38327	4.81615	0	0	-5.6461	0.00386991	0.0154139
Zm00001d034526	7.38327	4.81615	0	0	-5.6461	0.00387099	0.0154142
Zm00001d027978	7.38327	4.81615	0	0	-5.64609	0.00387153	0.0154143
Zm00001d016340	35.0308	40.9182	16.035	0.765554	-2.17704	0.00389787	0.0155111
Zm00001d024917	0	0	4.17555	7.53142	5.59107	0.00393218	0.0156352
Zm00001d038641	14.7627	9.61491	2.59149	1.85284	-2.38228	0.00395373	0.0157086
Zm00001d024496	64.2597	35.0646	15.1931	23.5031	-1.35042	0.0039773	0.0157856
Zm00001d032794	16.9899	19.8732	2.43675	6.61209	-2.0032	0.00397823	0.0157872
Zm00001d025901	32.0026	50.9931	20.291	5.40248	-1.69205	0.00400521	0.0158797
Zm00001d023536	127.694	81.2451	65.2628	37.9758	-1.01471	0.0040524	0.0160395
Zm00001d044655	2.11107	1.22334	14.7891	9.2607	2.76136	0.00406958	0.0160984
Zm00001d012282	61.4109	58.8523	34.6696	25.1022	-1.0046	0.00410899	0.016238
Zm00001d004874	5.32324	6.99393	20.6129	20.5642	1.72608	0.00413291	0.0163155
Zm00001d031233	61.2907	48.6232	22.9985	29.0736	-1.07354	0.00416918	0.0164308
Zm00001d018772	29.5105	18.0642	9.69888	2.70215	-1.91396	0.00420027	0.0165383
Zm00001d017942	12.7899	18.575	4.33999	2.77515	-2.09629	0.00423299	0.0166476
Zm00001d035371	9.45562	3.75055	23.2798	20.5232	1.70442	0.00424025	0.016666
Zm00001d012848	43.3509	36.6814	18.9987	15.8414	-1.19222	0.00424399	0.0166757
Zm00001d028806	38.3257	54.6351	20.6129	20.5642	-1.17066	0.00429138	0.0168401
Zm00001d025019	3.15544	1.25842	14.7184	11.1597	2.47933	0.00432614	0.0169557
Zm00001d007403	16.9756	18.7434	44.9371	36.3401	1.18165	0.00433994	0.0170017
Zm00001d019006	9.40101	0.190448	20.3965	27.2163	2.25179	0.00437676	0.0171256
Zm00001d048601	33.8017	26.1495	10.2348	12.1812	-1.4082	0.00441512	0.0172407
Zm00001d044690	25.5012	31.505	62.1169	53.1724	1.01386	0.0044169	0.0172443
Zm00001d021876	49.0731	81.1369	24.5967	34.7455	-1.1335	0.00442053	0.0172552
Zm00001d052856	56.3898	79.1304	26.2278	39.4664	-1.04358	0.00444039	0.0173148
Zm00001d025392	6.43912	12.671	1.73482	0.917415	-2.72643	0.00445227	0.01735
Zm00001d022496	7.38327	4.81615	21.5344	19.6004	1.73153	0.00448791	0.0174664
Zm00001d045039	1.06571	1.18535	4.80782	16.0846	3.09464	0.00451248	0.0175395
Zm00001d042904	14.7943	11.8802	37.1714	29.8095	1.31985	0.00453257	0.0176085
Zm00001d010687	6.45215	13.7971	0	1.89898	-3.32364	0.00456269	0.0176983
Zm00001d052190	17.0317	23.2617	64.4743	35.1446	1.29757	0.00456657	0.0177088
Zm00001d035380	5.27748	3.60616	15.3446	18.7489	1.91056	0.00458428	0.0177683
Zm00001d006149	1.05054	0.0215305	8.65623	6.50575	3.50582	0.00461452	0.0178695
Zm00001d051260	0.0078826	1.14267	8.65623	6.50575	3.49576	0.00464427	0.0179641
Zm00001d034546	1.05054	0.0215305	6.84046	7.48502	3.42569	0.00464611	0.0179689
Zm00001d033491	4.24784	4.696	14.4565	18.7637	1.86904	0.00469294	0.0181314
Zm00001d006755	25.3582	20.1877	51.7547	44.78	1.07917	0.00470973	0.0181847
Zm00001d016470	8.39379	2.57142	16.9671	23.473	1.85131	0.00473237	0.0182537
Zm00001d010176	0	0	2.33184	10.4228	5.7108	0.00473516	0.0182573
Zm00001d004135	0	0	13.3991	0	5.74558	0.00473516	0.0182573
Zm00001d008341	0	0	0	13.3371	5.72755	0.00473516	0.0182573
Zm00001d033521	1.15522	10.1776	33.1302	18.4866	2.15555	0.00477265	0.0183714
Zm00001d039850	47.3728	24.3162	11.0597	14.0685	-1.49938	0.00478837	0.0184226
Zm00001d035842	15.9004	16.4427	53.1475	29.5992	1.34667	0.00483075	0.0185573
Zm00001d017006	8.46014	7.11898	0	0.94537	-3.78433	0.00485642	0.0186323
Zm00001d016040	1.09152	3.43632	33.659	5.25631	3.02515	0.00487591	0.0186976
Zm00001d030712	22.2497	22.3361	36.9978	65.8601	1.20372	0.00490652	0.0187983
Zm00001d045721	66.7886	71.5303	43.8341	17.4056	-1.17638	0.00492152	0.0188425
Zm00001d035534	3.40401	24.9107	1.70074	1.86691	-2.92033	0.00493037	0.0188682
Zm00001d013814	69.6563	47.7438	31.1484	24.2034	-1.07946	0.00493425	0.0188783
Zm00001d017158	16.0376	27.7353	60.7066	41.8202	1.22173	0.00495084	0.0189274
Zm00001d012535	15.7914	8.51632	2.59149	1.85284	-2.37809	0.00496494	0.0189621
Zm00001d038178	0	0	3.26239	8.50026	5.5972	0.00496719	0.0189635
Zm00001d038524	0	0	3.26239	8.50026	5.59721	0.00496994	0.0189716
Zm00001d014548	42.4528	49.1208	18.7422	23.4436	-1.11385	0.00500475	0.0190877
Zm00001d035266	65.4804	48.7542	18.4522	32.949	-1.147	0.00505757	0.0192673
Zm00001d028675	56.9305	34.8471	14.3359	22.5674	-1.30609	0.00506166	0.0192804
Zm00001d031047	21.0663	12.1031	1.58497	5.6765	-2.15888	0.00507852	0.0193325
Zm00001d035178	11.5445	3.81701	44.7228	17.3951	1.98794	0.00514973	0.0195666
Zm00001d019711	18.0504	21.0443	51.1138	37.2052	1.17117	0.00517808	0.0196546
Zm00001d014649	24.3566	23.5461	37.6898	73.4345	1.21251	0.00517894	0.0196554
Zm00001d002570	6.28761	1.35336	13.4787	21.6317	2.15155	0.00518842	0.019682
Zm00001d037426	29.769	38.4558	51.2187	97.8579	1.12651	0.00519449	0.0197021
Zm00001d039929	7.44462	9.33527	27.6922	21.4069	1.53813	0.0051977	0.0197093
Zm00001d044521	6.39826	9.29167	0.877558	0	-3.804	0.00521293	0.0197597
Zm00001d005172	9.66102	19.569	34.1749	40.2901	1.34401	0.0052517	0.0198817
Zm00001d020400	24.3853	25.8089	9.44375	9.34298	-1.4041	0.00531154	0.0200706
Zm00001d007846	31.9408	45.3298	18.1766	13.9552	-1.25955	0.0053506	0.0201955
Zm00001d043222	0.0157316	2.26457	12.1509	8.35096	3.05799	0.00535368	0.0202045
Zm00001d021897	1.15522	10.1776	27.7257	20.4577	2.06173	0.00535941	0.0202191
Zm00001d047802	18.1712	31.211	54.2068	51.3824	1.0933	0.00537203	0.0202562
Zm00001d018955	3.17179	2.39581	14.6839	12.1097	2.21914	0.00545645	0.0205361
Zm00001d035005	22.2055	18.9415	6.87408	6.53402	-1.59694	0.00548549	0.0206301
Zm00001d040826	21.0983	14.3727	36.6905	44.9962	1.19728	0.00549577	0.0206584
Zm00001d049170	27.3384	12.3084	6.12563	2.74927	-2.12039	0.00552421	0.0207525
Zm00001d036016	54.0519	56.3345	33.0607	20.3832	-1.04252	0.00560307	0.0210305
Zm00001d004102	6.43912	12.671	0	1.89898	-3.24013	0.0056162	0.0210667
Zm00001d047541	23.4851	38.2079	13.9704	7.37594	-1.52201	0.00562103	0.0210796
Zm00001d008695	7.44462	9.33527	17.4866	35.8159	1.65719	0.00565309	0.0211788
Zm00001d023799	10.5173	4.92594	22.2323	25.2871	1.60175	0.00566821	0.0212328
Zm00001d016814	0.0078826	1.14267	15.9923	1.69314	3.69385	0.00572583	0.0213957
Zm00001d009215	5.30854	5.86637	0	0	-5.52168	0.00574038	0.0214421
Zm00001d044052	5.30854	5.86637	0	0	-5.52168	0.00574427	0.021454
Zm00001d017898	24.1168	6.48886	0.762911	3.78797	-2.68616	0.00583015	0.0217025
Zm00001d024725	10.5818	9.46005	2.6281	0.905378	-2.40897	0.00586836	0.0218306
Zm00001d048145	10.5818	9.46005	2.6281	0.905378	-2.40897	0.00587286	0.0218408
Zm00001d019334	0.0157316	2.26457	20.4131	2.58166	3.19748	0.00587347	0.0218408
Zm00001d042740	11.8807	30.9403	44.0677	65.7498	1.35145	0.00590153	0.0219304
Zm00001d038230	0.0078826	1.14267	5.00144	9.41945	3.42362	0.00593269	0.0220246
Zm00001d010791	27.5529	28.19	12.1156	9.30074	-1.36717	0.00593655	0.0220362
Zm00001d026542	1.09152	3.43632	11.0597	14.0685	2.42538	0.00602869	0.0223187
Zm00001d003118	79.1133	50.2969	30.8642	32.7482	-1.01958	0.00614462	0.0227028
Zm00001d037623	38.2248	45.5668	17.947	20.6066	-1.11487	0.00621865	0.0229175
Zm00001d051914	29.7291	35.0599	5.66099	17.0195	-1.50836	0.00625661	0.0230406
Zm00001d040034	23.1732	13.3099	43.9579	39.1985	1.18128	0.00626279	0.023055
Zm00001d013004	7.38327	4.81615	22.4902	17.6874	1.69766	0.00628881	0.0231254
Zm00001d008945	4.27661	6.94968	0	0	-5.52922	0.00629739	0.0231458
Zm00001d011378	55.1123	57.5059	21.0808	33.8541	-1.03293	0.00633825	0.0232721
Zm00001d047457	47.6627	47.037	27.9339	14.7654	-1.14417	0.00634452	0.023285
Zm00001d032408	16.8851	11.9567	43.4518	27.8277	1.29604	0.00635684	0.0233246
Zm00001d039313	39.9693	18.3966	3.15601	12.3102	-1.89629	0.00639174	0.0234349
Zm00001d008441	20.0837	16.6007	28.0586	70.7504	1.42819	0.00647728	0.0237004
Zm00001d019415	54.6337	19.9591	75.2006	90.8886	1.15558	0.0065144	0.0238133
Zm00001d037999	10.4641	1.46646	0	0	-5.62048	0.00654134	0.023903
Zm00001d011909	10.4641	1.46646	0	0	-5.62048	0.00654134	0.023903
Zm00001d002094	51.7684	40.3661	21.4378	22.4506	-1.06448	0.00654441	0.0239032
Zm00001d032929	33.8884	32.9498	12.7736	15.9407	-1.21153	0.00654443	0.0239032
Zm00001d024320	8.39379	2.57142	29.7503	13.7942	1.9542	0.00654453	0.0239032
Zm00001d038457	22.2204	20.0734	7.76495	6.51971	-1.54612	0.00658237	0.0240182
Zm00001d021341	36.0509	38.6908	20.0637	11.082	-1.25493	0.00660235	0.0240824
Zm00001d037490	10.5662	8.32926	19.2824	34.8346	1.50751	0.00663069	0.0241712
Zm00001d029681	38.0748	33.0983	14.5192	16.8621	-1.17434	0.00666447	0.0242816
Zm00001d048321	46.3729	27.6983	12.7423	16.8917	-1.31207	0.00666692	0.0242857
Zm00001d052104	16.9899	19.8732	41.3278	38.2872	1.10732	0.00668114	0.0243316
Zm00001d015307	26.8418	58.7117	18.1766	13.9552	-1.41304	0.00671486	0.0244427
Zm00001d016333	33.9705	39.7465	19.1369	12.0434	-1.23353	0.00674002	0.0245167
Zm00001d007015	6.32216	3.64402	15.3136	19.6997	1.7852	0.00674101	0.0245172
Zm00001d012280	4.19955	1.29148	11.9166	15.0046	2.23244	0.00686896	0.0249227
Zm00001d002350	0	0	3.29073	7.54781	5.48182	0.00694392	0.0251525
Zm00001d015579	0	0	3.29073	7.54781	5.48182	0.00694785	0.0251607
Zm00001d028019	7.36671	3.68059	0	0	-5.5063	0.00696428	0.0252051
Zm00001d034969	42.2612	33.2418	18.1425	14.9051	-1.1839	0.00708903	0.0256033
Zm00001d048688	42.0614	18.4594	60.7631	69.2994	1.10143	0.00710072	0.0256292
Zm00001d052825	0.0313298	4.50891	36.584	0	2.89711	0.00710093	0.0256292
Zm00001d036684	35.0701	44.3168	20.8127	14.8652	-1.14773	0.00710295	0.0256335
Zm00001d020111	0.0078826	1.14267	5.951	7.50007	3.32602	0.00720694	0.025953
Zm00001d042617	14.6957	5.06097	0.844232	0.930526	-3.29111	0.00722699	0.0260129
Zm00001d009622	17.8118	4.001	1.73482	0.917415	-2.91067	0.00724617	0.0260726
Zm00001d047223	0.0078826	1.14267	16.035	0.765554	3.61722	0.00730751	0.0262652
Zm00001d007967	12.6724	9.53894	20.8126	43.3559	1.52284	0.0074106	0.0265821
Zm00001d012586	2.09413	0.0429671	5.79862	12.2593	2.89751	0.00742085	0.0266125
Zm00001d030775	6.38394	8.16458	0	0.94537	-3.68728	0.00742803	0.0266352
Zm00001d042630	1.05054	0.0215305	8.69203	5.55604	3.41766	0.00744848	0.026699
Zm00001d002788	26.3576	16.8228	49.1561	42.9193	1.08677	0.00747695	0.0267852
Zm00001d018332	45.7925	67.3894	27.4362	29.0037	-1.00191	0.00748731	0.0268159
Zm00001d013878	45.071	102.586	35.3957	29.8347	-1.18413	0.00749114	0.0268233
Zm00001d031735	0.0078826	1.14267	8.69203	5.55604	3.40675	0.00750477	0.0268594
Zm00001d038534	58.1073	45.1134	30.462	18.5225	-1.07017	0.00753953	0.0269622
Zm00001d002649	9.58025	12.8048	28.3551	28.0405	1.32671	0.00753962	0.0269622
Zm00001d004488	27.216	4.24761	4.45812	0	-2.76289	0.00754508	0.026975
Zm00001d053328	15.9575	20.9609	4.17555	7.53142	-1.63865	0.00760005	0.0271522
Zm00001d003012	14.8097	13.0114	34.5078	29.8474	1.20302	0.00762876	0.0272227
Zm00001d019320	8.4443	5.98753	0.877558	0	-3.68448	0.00768376	0.0273802
Zm00001d010496	26.3576	16.8228	6.84046	7.48502	-1.57267	0.007766	0.0276407
Zm00001d016957	23.2959	22.3755	6.77569	9.38782	-1.48428	0.007809	0.027784
Zm00001d039420	10.5818	9.46005	0	2.85264	-2.77697	0.00783158	0.0278513
Zm00001d027636	47.6083	42.4976	24.2021	19.5602	-1.03625	0.00784836	0.0278978
Zm00001d029169	24.5946	43.9064	57.7845	81.6581	1.02246	0.00785597	0.0279185
Zm00001d024458	23.2513	18.9797	8.69203	5.55604	-1.54659	0.00785787	0.0279218
Zm00001d012294	8.56095	15.0152	23.5714	39.5104	1.41361	0.00787739	0.0279714
Zm00001d008706	24.3994	26.9402	12.1868	7.40162	-1.37587	0.00789778	0.0280143
Zm00001d003914	2.12643	2.35548	9.28374	14.099	2.32867	0.00795124	0.0281808
Zm00001d004332	10.8308	30.8933	57.0105	46.6056	1.30167	0.0079783	0.02827
Zm00001d029451	0	0	7.91216	2.72507	5.45256	0.00804139	0.0284636
Zm00001d048826	19.0529	17.6933	42.276	36.3769	1.09323	0.00804928	0.0284882
Zm00001d014303	8.41118	3.71606	21.6343	16.751	1.63669	0.00807075	0.0285508
Zm00001d023716	0.0078826	1.14267	5.0316	8.46743	3.3302	0.00807882	0.0285761
Zm00001d006873	33.0258	48.7683	22.6999	11.9934	-1.23405	0.00813839	0.0287599
Zm00001d051666	56.7104	18.8692	92.3558	76.4748	1.15877	0.00820069	0.0289429
Zm00001d023353	9.60813	15.0599	2.55734	2.80331	-2.14764	0.00822141	0.029009
Zm00001d027849	10.5173	4.92594	22.2947	23.3868	1.54504	0.00824967	0.0290988
Zm00001d048841	23.2959	22.3755	35.2072	66.8373	1.15809	0.0083838	0.0294894
Zm00001d036699	6.30527	2.50509	12.6216	20.6961	1.88446	0.00841368	0.0295808
Zm00001d003797	27.5669	29.3218	8.39673	14.1147	-1.32929	0.00841921	0.0295933
Zm00001d025959	13.9294	26.5177	51.0203	40.0501	1.16542	0.00851236	0.0298688
Zm00001d049284	41.1256	26.3947	10.9975	15.9709	-1.31461	0.0085566	0.030017
Zm00001d045575	47.8529	64.0606	20.1951	33.8691	-1.04791	0.00855854	0.0300173
Zm00001d044242	34.9208	31.8542	13.6622	15.9259	-1.16689	0.00856974	0.0300422
Zm00001d029357	23.1404	11.0352	6.20496	0.863007	-2.22768	0.0086109	0.030169
Zm00001d038586	1.13532	7.93009	15.2829	20.6505	1.96347	0.00861676	0.0301861
Zm00001d012138	30.4915	13.5467	8.84571	1.77073	-2.0229	0.0087511	0.0305965
Zm00001d037627	0	0	5.16104	4.66139	5.3449	0.00878576	0.0306788
Zm00001d013763	0	0	5.16104	4.66139	5.3449	0.0087897	0.0306854
Zm00001d042271	47.7154	51.5761	30.462	18.5225	-1.0153	0.00881563	0.0307617
Zm00001d041498	20.1573	22.2561	43.838	42.9937	1.03074	0.0088306	0.0307927
Zm00001d016758	45.6077	50.3675	28.7528	16.6499	-1.07558	0.00890006	0.0310063
Zm00001d020148	1.07915	2.31216	17.576	6.38053	2.74206	0.00898401	0.0312628
Zm00001d023765	15.9849	23.2191	42.1244	41.1213	1.08346	0.00913375	0.031711
Zm00001d006556	1.06571	1.18535	6.77569	9.38782	2.72909	0.00915794	0.0317866
Zm00001d036953	13.8907	23.1322	7.91216	2.72507	-1.77511	0.0091603	0.0317885
Zm00001d010929	0	0	9.78119	0.825473	5.4395	0.00917206	0.0318111
Zm00001d012354	0	0	0.609699	10.4594	5.50143	0.00917206	0.0318111
Zm00001d051582	0	0	9.78119	0.825473	5.4395	0.00917206	0.0318111
Zm00001d029749	6.4122	10.4183	1.7727	0	-3.0742	0.00924682	0.032052
Zm00001d028498	2.14069	3.48238	10.1102	15.9863	2.17581	0.00927222	0.0321327
Zm00001d015076	5.29331	4.73746	0	0	-5.36922	0.00928222	0.0321632
Zm00001d018968	5.29331	4.73746	0	0	-5.36922	0.00928313	0.0321632
Zm00001d048559	40.033	22.9511	5.71458	15.1154	-1.58306	0.00929049	0.0321824
Zm00001d015345	25.264	13.3796	7.91216	2.72507	-1.83097	0.00929666	0.0321953
Zm00001d004343	5.36479	10.3729	23.2473	21.473	1.49725	0.00936539	0.0323741
Zm00001d041732	42.3321	38.9142	19.7563	19.6279	-1.03893	0.00937025	0.0323798
Zm00001d011406	2.24575	13.6022	0	0.94537	-3.82186	0.00940139	0.03248
Zm00001d044378	14.6413	1.57075	0.877558	0	-3.85628	0.00940139	0.03248
Zm00001d029135	5.35132	9.24693	19.6301	23.4292	1.55003	0.00942857	0.0325404
Zm00001d005145	39.107	32.0005	19.1727	11.0945	-1.22325	0.00943091	0.0325448
Zm00001d048436	0	0	6.08834	3.69757	5.33905	0.00949485	0.0327393
Zm00001d007840	90.6405	50.6155	38.915	30.7335	-1.01481	0.0095209	0.0328105
Zm00001d044875	19.2814	36.9044	9.37794	11.245	-1.43856	0.00955937	0.0329243
Zm00001d015298	0.0390793	5.63154	18.2818	11.1072	2.32342	0.0096385	0.0331742
Zm00001d050990	5.43951	17.1275	0.788093	2.8349	-2.57434	0.00963873	0.0331742
Zm00001d038046	4.21651	2.43389	10.9671	16.9221	2.02664	0.00964684	0.0331878
Zm00001d013264	14.9109	20.9183	39.5843	37.3636	1.09948	0.00965676	0.0332181
Zm00001d026498	24.5327	38.2502	8.33777	16.0179	-1.36094	0.00966744	0.0332473
Zm00001d026117	1.05054	0.0215305	4.11679	9.43588	3.34761	0.00977269	0.0335483
Zm00001d040685	2.16693	5.73206	11.7941	18.8092	1.93045	0.00984587	0.0337651
Zm00001d048586	19.125	23.3454	40.2061	45.892	1.01696	0.0100799	0.034443
Zm00001d015606	52.683	30.1677	22.0351	6.3251	-1.53906	0.0101453	0.0346339
Zm00001d047093	67.603	51.0937	20.9707	37.6551	-1.01313	0.0101461	0.0346339
Zm00001d017078	18.9094	7.47996	3.48395	1.83961	-2.24695	0.0101677	0.0346839
Zm00001d034690	25.3732	21.3204	4.94324	11.3237	-1.50947	0.0104155	0.035374
Zm00001d018674	0.0078826	1.14267	3.18169	11.3577	3.43273	0.010429	0.0354117
Zm00001d027643	26.293	12.2752	0.671936	7.60052	-2.19516	0.0104764	0.035541
Zm00001d029232	9.66102	19.569	29.7153	41.3088	1.27563	0.0105889	0.0358582
Zm00001d004208	15.7914	8.51632	3.48395	1.83961	-2.13022	0.0106132	0.0359286
Zm00001d028746	13.651	5.02822	0	1.89898	-3.20046	0.0106415	0.036015
Zm00001d044589	12.7184	12.9309	21.6195	46.1905	1.39727	0.0106493	0.0360304
Zm00001d033068	20.9993	7.54496	42.4335	31.6333	1.36406	0.0106507	0.0360313
Zm00001d039761	4.19955	1.29148	15.6445	10.1969	2.17328	0.0107025	0.036162
Zm00001d043069	17.8814	8.5866	27.1136	39.452	1.32157	0.0107711	0.0363649
Zm00001d023477	12.6402	7.27185	24.8654	26.1953	1.34538	0.0107799	0.0363871
Zm00001d027388	14.9245	22.0472	30.1028	59.3332	1.27095	0.0108114	0.0364851
Zm00001d039418	43.3929	40.0848	20.6129	20.5642	-1.01413	0.0108303	0.0365408
Zm00001d005407	38.0313	29.6959	14.5512	15.9113	-1.14506	0.0108561	0.0366033
Zm00001d049883	6.36923	7.0368	0.877558	0	-3.57973	0.0108758	0.036655
Zm00001d049625	6.36923	7.0368	0.877558	0	-3.57973	0.0108799	0.036663
Zm00001d019042	35.4873	86.2889	28.4825	24.2421	-1.21333	0.0108901	0.0366893
Zm00001d029896	22.3337	29.1206	4.00743	13.2452	-1.56886	0.0110208	0.0370762
Zm00001d035382	15.9983	24.3482	35.6125	51.6542	1.11	0.0110813	0.0372548
Zm00001d008632	2.14069	3.48238	10.1715	14.0836	2.07137	0.0111343	0.0374039
Zm00001d031455	7.39928	5.94832	15.1064	26.3557	1.61887	0.0112767	0.0378235
Zm00001d031690	25.5012	31.505	42.0094	77.1574	1.06238	0.0113008	0.0378959
Zm00001d045893	2.09413	0.0429671	3.956	15.1498	2.98219	0.0113272	0.0379592
Zm00001d006627	30.4578	11.2624	5.12717	5.61238	-1.92663	0.011348	0.0380122
Zm00001d031683	0.0078826	1.14267	5.06255	7.51553	3.23044	0.0113759	0.0380928
Zm00001d003656	5.26095	2.47021	15.5401	13.046	1.84852	0.0113925	0.0381441
Zm00001d018650	4.19955	1.29148	11.9808	13.1027	2.13136	0.0114001	0.0381654
Zm00001d026436	23.3805	29.1617	12.4622	0.7991	-1.97877	0.0114092	0.0381916
Zm00001d041253	2.11107	1.22334	6.59728	15.0987	2.61644	0.0114166	0.0382123
Zm00001d026449	24.6186	46.1695	2.16914	17.0903	-1.87656	0.0114283	0.0382473
Zm00001d003321	31.7952	32.8736	14.5836	14.9607	-1.1225	0.0115289	0.0385497
Zm00001d003370	3.22892	6.90387	18.1425	14.9051	1.68882	0.0115338	0.038562
Zm00001d048383	22.2204	20.0734	10.5922	2.6911	-1.65015	0.0116697	0.0389346
Zm00001d020839	27.3216	11.1674	6.9809	3.68447	-1.82058	0.0116785	0.0389554
Zm00001d048600	14.8249	14.142	6.20496	0.863007	-1.99167	0.011749	0.0391732
Zm00001d053098	55.2484	70.0012	41.9493	20.2677	-1.01024	0.0117706	0.0392234
Zm00001d031349	7.53887	17.2227	4.45812	0	-2.43067	0.0117708	0.0392234
Zm00001d044826	29.6021	24.869	2.23637	14.2331	-1.71546	0.0117855	0.0392645
Zm00001d048063	4.36495	14.8273	2.66802	0	-2.75386	0.0118441	0.0394382
Zm00001d022351	37.9093	20.6098	14.2063	1.71157	-1.86562	0.0118474	0.0394449
Zm00001d034199	20.2398	29.0371	4.91509	12.2759	-1.51084	0.0119348	0.0396923
Zm00001d031077	5.35132	9.24693	23.3461	18.6238	1.51257	0.0119385	0.0397002
Zm00001d048788	23.1066	8.75324	2.49443	4.70708	-2.10413	0.0119558	0.039741
Zm00001d016693	21.0824	13.2384	6.9809	3.68447	-1.65743	0.0119946	0.0398472
Zm00001d016848	10.5001	3.78418	0.877558	0	-3.67131	0.0120167	0.0399119
Zm00001d041376	4.26249	5.82334	19.9922	12.9796	1.68919	0.0120455	0.0399857
Zm00001d019029	30.5563	18.099	10.4396	6.47875	-1.50597	0.0120949	0.0401321
Zm00001d052603	14.7465	8.48028	2.55734	2.80331	-2.06034	0.0121047	0.0401603
Zm00001d014755	79.0273	43.4584	10.4347	35.9457	-1.38879	0.0121128	0.0401827
Zm00001d043025	41.4811	55.8869	29.6425	16.6378	-1.07097	0.0121816	0.0403742
Zm00001d034416	1.18357	13.5503	0.877558	0	-3.73594	0.0121991	0.0404113
Zm00001d002620	12.571	2.69407	0	0.94537	-3.75263	0.0121991	0.0404113
Zm00001d008329	118.935	50.1733	22.4273	49.0246	-1.2305	0.0122901	0.0406504
Zm00001d002916	11.7429	18.5313	6.20496	0.863007	-2.05979	0.0124726	0.0411688
Zm00001d002898	25.3881	22.4528	6.71382	11.2912	-1.39848	0.0125369	0.0413541
Zm00001d002121	8.428	4.85372	0.877558	0	-3.56741	0.0125382	0.0413541
Zm00001d015386	8.428	4.85372	0.877558	0	-3.56741	0.0125431	0.0413609
Zm00001d030581	21.1293	16.6389	44.1128	34.4549	1.05133	0.01255	0.0413702
Zm00001d031287	17.3409	52.6458	12.047	11.2013	-1.59175	0.0126171	0.041566
Zm00001d015028	28.8939	54.2661	16.2017	19.685	-1.21083	0.0126177	0.041566
Zm00001d022203	16.785	5.12471	29.1809	29.9263	1.41684	0.0126248	0.0415848
Zm00001d030422	0.0157316	2.26457	5.8575	10.3553	2.72314	0.0126267	0.0415868
Zm00001d001820	16.3004	53.7308	10.2348	12.1812	-1.64573	0.0126323	0.0415961
Zm00001d006050	16.9007	13.0893	27.0857	40.4018	1.1643	0.0126534	0.0416547
Zm00001d043359	20.3294	36.9482	12.081	10.2509	-1.3513	0.0126964	0.0417661
Zm00001d012507	14.678	3.91151	0.844232	0.930526	-3.20411	0.0126991	0.0417704
Zm00001d015288	0.0235473	3.38658	6.54207	17.0026	2.71305	0.0127092	0.0417946
Zm00001d010584	0	0	2.40939	7.56474	5.36405	0.0127211	0.0418203
Zm00001d008570	2.14069	3.48238	9.25342	15.0505	2.07397	0.0127306	0.0418424
Zm00001d048457	31.6179	19.2697	10.3341	9.32863	-1.35768	0.0127837	0.0419672
Zm00001d051246	5.36479	10.3729	0.844232	0.930526	-2.97098	0.0127946	0.0419936
Zm00001d015517	34.3149	72.6192	23.1203	25.273	-1.14589	0.0127969	0.0419964
Zm00001d033005	17.9617	14.2598	7.09917	0.853298	-1.98117	0.0128246	0.0420644
Zm00001d004340	11.9374	36.5847	61.29	51.288	1.20218	0.0128377	0.042103
Zm00001d029679	17.9922	16.5228	4.20619	6.57937	-1.65592	0.0128407	0.0421082
Zm00001d040460	2.11107	1.22334	11.2596	8.36448	2.47248	0.0128922	0.0422589
Zm00001d041173	23.3805	29.1617	40.557	64.8557	1.00268	0.0129386	0.0423606
Zm00001d026684	56.96	37.1223	27.9339	14.7654	-1.13365	0.013013	0.0425824
Zm00001d022055	1.06571	1.18535	6.80768	8.43632	2.64615	0.0130346	0.0426469
Zm00001d031887	10.6119	11.719	3.48395	1.83961	-2.00881	0.0130674	0.0426797
Zm00001d008914	0	0	8.8873	0.83456	5.3185	0.0130728	0.0426797
Zm00001d010489	10.4451	0.211157	0	0	-5.47945	0.0130728	0.0426797
Zm00001d046708	0	0	8.8873	0.83456	5.3185	0.0130728	0.0426797
Zm00001d011093	1.14539	9.05376	0	0	-5.40488	0.0130728	0.0426797
Zm00001d001927	1.14539	9.05376	0	0	-5.40488	0.0130728	0.0426797
Zm00001d047117	1.14539	9.05376	0	0	-5.40488	0.0130728	0.0426797
Zm00001d012943	8.37574	1.41131	0	0	-5.34184	0.0130728	0.0426797
Zm00001d020308	1.14539	9.05376	0	0	-5.40488	0.0130728	0.0426797
Zm00001d045598	0	0	0.630042	9.50653	5.37722	0.0130728	0.0426797
Zm00001d053368	7.34953	2.53877	0	0	-5.35087	0.0130728	0.0426797
Zm00001d048447	0	0	0	10.4787	5.38371	0.0130728	0.0426797
Zm00001d043931	0	0	7.95198	1.78134	5.32504	0.0130728	0.0426797
Zm00001d050097	8.37574	1.41131	0	0	-5.34184	0.0130728	0.0426797
Zm00001d031708	0	0	9.82446	0	5.31194	0.0130728	0.0426797
Zm00001d044348	1.07915	2.31216	11.2596	8.36448	2.46532	0.0131309	0.0428464
Zm00001d017592	39.6024	77.3684	23.7969	31.9097	-1.07173	0.0132031	0.0430403
Zm00001d009920	0.0078826	1.14267	4.14578	8.48361	3.23498	0.0132067	0.0430426
Zm00001d021605	6.28761	1.35336	9.88263	23.5977	2.08834	0.0132685	0.0432008
Zm00001d005688	10.534	6.063	0	1.89898	-3.03519	0.0132695	0.0432008
Zm00001d027948	17.7749	1.64503	1.7727	0	-3.28315	0.0133175	0.0433337
Zm00001d045454	17.7749	1.64503	0.844232	0.930526	-3.27059	0.0133175	0.0433337
Zm00001d045787	26.3418	15.6874	32.6547	63.0854	1.18643	0.0133691	0.043469
Zm00001d051793	18.0362	19.9143	8.72879	4.60712	-1.48711	0.0134065	0.0435557
Zm00001d001936	22.425	37.0345	14.8253	8.31179	-1.35429	0.0134099	0.0435596
Zm00001d013723	13.7641	12.9715	4.33999	2.77515	-1.86625	0.0134555	0.0436834
Zm00001d016794	23.2207	16.7138	9.78119	0.825473	-1.89028	0.0136145	0.0441389
Zm00001d044639	33.8165	27.2834	15.5744	12.096	-1.1335	0.0136539	0.0442456
Zm00001d011930	9.71071	24.0785	6.16443	1.80343	-2.05604	0.013686	0.0443185
Zm00001d013541	2.11107	1.22334	6.62561	14.1468	2.5541	0.0137503	0.0444887
Zm00001d023713	4.35321	13.702	2.66802	0	-2.66479	0.0139073	0.0449209
Zm00001d013798	35.0175	39.7853	18.9322	17.7415	-1.02237	0.0139687	0.0450701
Zm00001d041960	55.6471	17.6941	8.36701	15.0663	-1.62638	0.0139954	0.0451369
Zm00001d017375	1.07915	2.31216	17.6149	5.43504	2.68465	0.0141388	0.0455314
Zm00001d030317	1.06571	1.18535	5.91907	8.45168	2.56222	0.0141628	0.0455943
Zm00001d044613	11.5619	4.96076	0.844232	0.930526	-3.0379	0.0142794	0.0458964
Zm00001d011635	15.7403	5.09312	2.6281	0.905378	-2.46519	0.0143163	0.045976
Zm00001d024985	6.39826	9.29167	1.73482	0.917415	-2.44293	0.0143484	0.0460546
Zm00001d030910	83.3742	56.113	17.2089	46.269	-1.12776	0.0144149	0.0462335
Zm00001d048484	9.47265	4.89028	31.4938	14.7187	1.66296	0.0145214	0.0465258
Zm00001d015294	28.6414	31.6247	17.5001	8.27449	-1.21654	0.0145588	0.0466261
Zm00001d031814	0	0	5.19614	3.7111	5.20759	0.0146872	0.0469678
Zm00001d016104	0	0	5.19614	3.7111	5.20759	0.0146918	0.0469776
Zm00001d025848	32.7702	27.2467	16.6459	7.33902	-1.3123	0.0147836	0.0472259
Zm00001d034983	19.1109	22.2154	10.633	1.75025	-1.72094	0.0148248	0.0473296
Zm00001d013087	15.2079	49.1582	13.0786	7.38867	-1.65655	0.0148571	0.0474058
Zm00001d007781	36.9404	26.2565	7.3972	17.9377	-1.31	0.0148857	0.0474822
Zm00001d032159	5.36479	10.3729	0	1.89898	-2.96232	0.0149393	0.0476279
Zm00001d050141	33.93	36.3484	20.9913	10.1216	-1.16873	0.0149749	0.0477182
Zm00001d039549	0.0157316	2.26457	7.73062	7.47034	2.63289	0.0150155	0.0478155
Zm00001d021841	10.5818	9.46005	0.762911	3.78797	-2.09137	0.0150532	0.0478953
Zm00001d043346	4.24784	4.696	0	0	-5.2075	0.0150807	0.0479576
Zm00001d010257	4.24784	4.696	0	0	-5.2075	0.0150879	0.0479754
Zm00001d030402	23.2207	16.7138	7.76495	6.51971	-1.46376	0.0151131	0.0480455
Zm00001d052788	94.8187	49.5848	43.4851	26.8795	-1.03232	0.015133	0.0480985
Zm00001d043024	25.3732	21.3204	58.2382	36.1669	1.0104	0.015193	0.0482639
Zm00001d028287	9.47265	4.89028	21.5673	18.6505	1.46597	0.0152095	0.0483062
Zm00001d020138	13.7334	10.7096	4.37716	1.82704	-1.92664	0.0152945	0.0485559
Zm00001d053689	28.6134	29.3608	6.54207	17.0026	-1.29363	0.0153545	0.0487055
Zm00001d005840	1.09152	3.43632	6.51512	17.9545	2.38489	0.0153739	0.0487568
Zm00001d017965	4.18141	0.0855613	12.1509	8.35096	2.15719	0.0154717	0.0490311
Zm00001d020921	7.47297	11.5897	22.2016	26.2373	1.33825	0.0155746	0.0493055
Zm00001d022579	20.1429	21.1256	2.33184	10.4228	-1.6826	0.0156108	0.0494044
Zm00001d043411	24.2663	16.7506	8.65623	6.50575	-1.41725	0.015838	0.0499982

## Sheet: kernel development and starch
Supplemental Table S2. The transcriptional sequence data of the developing kernels at 15-/18-DAP listed in this study.
The expression levels of the kernel development or starch synthesis-related genes in developing kernels at 15-/18-DAP.
ID 15-DAP kernel	LH244 15_1	LH244 15_2	DRR 15_1	DRR 15_2		ID 18-DAP kernel	LH244 18_1	LH244 18_2	DRR 18_1	DRR 18_2
Zm00001d050032	168962	172670	77921.2	80461		Zm00001d050032	116099	121040	102791	103227		Bt2, brittle-2
Zm00001d045261	29335.3	29184.5	16765.5	16741.2		Zm00001d045261	23763.1	23974.4	20250.6	20977.2		SS1, starch synthase I
Zm00001d004438	8948.27	8513.64	7931.43	8206.85		Zm00001d004438	4349.26	4135.87	3167.48	3596.58		Zpu1, pullulanasetype starch debranching enzyme 1
Zm00001d047253	41733.6	38867.1	56358.5	56670.8		Zm00001d047253	40071.1	38238.5	38828.5	39490.9		Sus1, sucrose synthase 1
Zm00001d016684	79965.9	84835.3	56821.2	58307.3		Zm00001d016684	59149.5	64732.7	66405.4	68202.9		Sbe2b (also called Ae1), starch branching enzyme 2b
Zm00001d014844	20812	20184.1	17865.3	18171.5		Zm00001d014844	17678.3	17919.4	18755.6	18781.4		Sbe1, starch branching enzyme 1
Zm00001d045462	13890.9	12693.7	8873.63	7122.18		Zm00001d045462	10237	13023.9	6878.81	6495.06		GBSS1 (also called Waxy), granule-bound starch synthase 1
Zm00001d044129	168257	174577	81389.7	80062.4		Zm00001d044129	132082	137277	89038.6	90737.5		Sh2, shrunken-2
Zm00001d051976	433.354	430.368	409.697	419.656		Zm00001d051976	438.439	459.055	511.921	618.897		SS5, starch synthase 5
Zm00001d038121	534.576	577.499	523.753	481.76		Zm00001d038121	681.798	667.475	598.54	641.956		ISA2 (also called Su4), isoamylase 2
Zm00001d037234	21800.8	21172.2	13412	12701.9		Zm00001d037234	18796.2	18339.2	13396.9	12968		SS2a (also called Su2), starch synthase 2a
Zm00001d019479	1578.09	1633.53	2528.63	2437.82		Zm00001d019479	2682.36	3125.89	2583.38	2536.11		GBSS1b, granule-bound starch synthase 1b
Zm00001d049753	18332	18910.3	12392.9	12627.8		Zm00001d049753	15940.9	16078.5	15351	14992.5		ISA1 (also called Su1), isoamylase 1
Zm00001d045042	396147	382238	230005	229323		Zm00001d045042	314033	312068	194657	197211		Sh1, shrunken-1
Zm00001d010821	2126.36	2056.63	1372.04	1474.3		Zm00001d010821	1571.45	1695.75	1373.41	1344.26		SS4, starch synthase 4
Zm00001d010159	12446.3	11317.3	10399.7	10406.3		Zm00001d010159	13569.1	13279.2	13333.6	13873.8		Actin
Zm00001d046937	2729.26	2811.07	2678	2682.2		Zm00001d046937	2012.7	1998.45	1716.82	1758.84		bZIP17
Zm00001d018971	21236.2	19950.5	15712.3	15698.6		Zm00001d018971	26300.8	25693.5	20154.6	20278.2		O2
Zm00001d038163	50775.9	51843.9	50052.9	48620.2		Zm00001d038163	49744.3	51792.6	46624.9	46321		cyPPDK1
Zm00001d010321	298577	299000	244161	241528		Zm00001d010321	259000	264342	214790	214746		cyPPDK2
