# Supplementary material for: ZmDRR206 Regulates Nutrient Accumulation in Endosperm through Its Role in Cell Wall Biogenesis during Maize Kernel Development
Source: Int J Mol Sci. 2023 May 13;24(10):8735. doi: 10.3390/ijms24108735 (PMC10218635; doi:10.3390/ijms24108735)
Supplement: Supplementary file 1 [file ijms-24-08735-s001.zip › Supplemental Table S3 BETL GO cellwall ion0408.xlsx]

## Sheet: CesA
Supplemental Table S3. The transcriptional sequence data of the BETL of the developing kernels at 18-DAP and the related important genes listed in this study.
The cellulose synthesis or auxin-related genes in the BETL of the developing kernels at 18-DAP
GeneID	LH244b-1_fpkm	LH244b-2_fpkm	DRRb-1_fpkm	DRRb-2_fpkm	FoldChange (DRR/LH244)	Chr	Description	Biological Process	Cellular Component
Zm00001d012744	0.548696	0.466962	0.734751	0.569674	1.28431	chr8	cellulose synthase a catalytic subunit 4
Zm00001d010352	5.4268	7.0452	6.347	7.8649	1.1395	chr8	cellulose synthase-4
Zm00001d032387	0.9617	0.9215	0.799	0.8879	0.895763	chr1	cellulose synthase-like protein d3
Zm00001d046691	2.4356	1.8829	2.376	3.1115	1.2707	chr9	cellulose synthase a catalytic subunit 5
Zm00001d041972	2.2863	2.1741	1.0192	1.3954	0.541342	chr3	cellulose synthase-like protein g2
Zm00001d023810	2.2848	0.8223	1.8175	2.1792	1.28631	chr10	cellulose synthase-like protein d5
Zm00001d032776	0.602	0.3708	2.0808	1.6092	3.79317	chr1	CesA10
Zm00001d043477	2.52996	1.63088	4.84104	4.04009	2.13446	chr3	CesA11
Zm00001d020531	0.8239	0.6535	1.7204	1.2449	2.00711	chr7	CesA12
Zm00001d005775	0.381	0.1548	1.7803	1.6462	6.39511	chr2	cellulose synthase a catalytic subunit 9
Zm00001d019507	168.712	135.124	175.654	153.981	1.08491	chr7	probable cellulose synthase a catalytic subunit 3
Zm00001d039660	135.083	105.984	106.444	123.252	0.952825	chr3	probable cellulose synthase a catalytic subunit 1
Zm00001d034770	194.145	183.653	180.412	173.337	0.936344	chr1	probable cellulose synthase a catalytic subunit 5
Zm00001d034553	72.3549	71.0012	76.2027	87.0372	1.1387	chr1	probable cellulose synthase a catalytic subunit 2
Zm00001d019317	69.7792	74.2622	90.4316	69.5989	1.111	chr7	probable cellulose synthase a catalytic subunit 6
Zm00001d045557	44.4382	52.352	52.7067	36.1965	0.918514	chr9	cellulose synthase-like protein d2
Zm00001d037636	41.0571	34.4954	44.9601	36.3049	1.07561	chr6	probable cellulose synthase a catalytic subunit 1
Zm00001d005478	41.8012	47.0086	49.6346	44.9205	1.06469	chr2	probable cellulose synthase a catalytic subunit 5
Zm00001d009795	39.5506	40.5438	46.0412	42.7673	1.1088	chr8	probable cellulose synthase a catalytic subunit 1
Zm00001d005451	35.9758	29.4146	35.5388	38.2465	1.12838	chr2	probable cellulose synthase a catalytic subunit 5
Zm00001d005250	30.2856	22.0339	25.8663	25.3094	0.978139	chr2	probable cellulose synthase a catalytic subunit 8
Zm00001d017895	15.2921	14.2333	13.6336	13.8968	0.932431	chr5	cellulose synthase-like protein e2
Zm00001d048089	11.7813	8.30706	10.2828	12.407	1.1295	chr9	tpa: cellulose synthase3
Zm00001d019149	14.5011	14.2174	18.966	19.9695	1.35576	chr7	probable cellulose synthase a catalytic subunit 8
Zm00001d024531	18.3089	42.9218	63.6977	30.0386	1.53087	chr10	cellulose synthase-like 6
Zm00001d049510	8.5248	14.2586	27.83	23.4269	2.24975	chr4	cellulose synthase-like 6
auxin signal	LH244 b-1	LH244 b-2	DRRb-1	DRRb-2	FoldChange (DRR/LH244)
Zm00001d006082	198.913	159.649	407.756	493.052	2.51227	1.71893e-06	0.000141598	auxin efflux carrier component 8
Zm00001d016277	133.259	167.143	324.777	330.25	2.1805	0.000108115	0.0047514	auxin-responsive protein
Zm00001d050093	30.8163	57.1348	75.9494	237.097	3.55932	0.00103511	0.0283971	saur33 - auxin-responsive saur family member	auxin-related
Zm00001d018200	111.383	126.454	37.4476	47.2414	0.35608	0.000175799	0.00701332	saur12 - auxin-responsive saur family member				Zm00001d018200	0.35608	SAUR12
Zm00001d018195	8.93853	23.7079	0.00297318	2.15586	0.0661275	0.000597426	0.018505	auxin-induced protein 5ng4				Zm00001d018195	0.0661275	AIP
Zm00001d013616	18.871	71.8568	1.02801	9.71491	0.118408	0.0010977	0.0295937	auxin responsive protein				Zm00001d013616	0.118408	ARP
Zm00001d004697	29.8278	42.565	12.1299	6.70957	0.260239	0.00188238	0.0448927	IAA27 - auxin-responsive aux iaa family member				Zm00001d004697	0.260239	IAA27
Zm00001d045203	877.166	1104.25	359.196	463.284	0.415098	1.10312e-07	1.24282e-05	AUX/IAA transcription partial				Zm00001d045203	0.415098	AUX/IAA
Zm00001d043350	3843.86	3709.46	1205.01	1207.63	0.319415	3.54795e-17	2.57471e-14	indole-3-acetic acid-amido synthetase				Zm00001d043350	0.319415	GH3
Zm00001d039346	619.599	512.639	145.65	76.3117	0.196038	7.89319e-13	2.73383e-10	indole-3-acetic acid-amido synthetase				Zm00001d039346	0.196038
Zm00001d006753	61114.9	56656.1	23659	22836	0.394791	2.76455e-11	7.08073e-09	indole-3-acetic acid-amido synthetase				Zm00001d006753	0.394791
Zm00001d009484	53.7082	45.9639	8.09171	6.64184	0.14782	2.92383e-06	0.000223347	indole-3-acetate beta-glucosyltransferase				Zm00001d009484	0.14782	IAG
Zm00001d025037	797.614	761.9	422.875	253.531	0.433729	8.06287e-06	0.000520653	indole-3-acetate beta-glucosyltransferase				Zm00001d025037	0.433729
Zm00001d052480	242.676	176.742	91.0294	56.3903	0.351486	6.07189e-05	0.0029516	indole-3-acetate beta-glucosyltransferase				Zm00001d052480	0.351486
Zm00001d023718	7113.89	4784.41	833.688	797.053	0.137057	7.98908e-33	1.87307e-29	flavin monooxygenase dek18 ZmYUC1				Zm00001d023718	0.137057	YUC1/de18
Zm00001d004389	1653.91	1382.01	798.26	632.057	0.471131	4.1031e-07	4.00829e-05	probable flavin-containing monooxygenase 1				Zm00001d004389	0.471131	YUC
Zm00001d004388	481.361	383.52	180.069	127.912	0.356097	5.41125e-07	5.10618e-05	probable flavin-containing monooxygenase 1				Zm00001d004388	0.356097
Zm00001d050326	284.44	246.357	108.242	83.8146	0.361827	4.70974e-06	0.000328485	probable flavin-containing monooxygenase 1				Zm00001d050326	0.361827
Zm00001d048260	310.305	225.485	98.1663	141.793	0.447861	0.000518674	0.0164161	probable flavin-containing monooxygenase 1				Zm00001d048260	0.447861
Zm00001d028094	2576.84	2058.16	516.009	586.667	0.237902	4.43173e-23	4.50249e-20	probable strigolactone esterase d14
Zm00001d017762	4644.44	6905.59	1228.26	967.821	0.190136	2.11093e-22	2.07546e-19	aba 8 -hydroxylase

## Sheet: transporter
Supplemental Table S3. The transcriptional sequence data of the BETL of the developing kernels at 18-DAP and the related important genes listed in this study.
The transporter or TF genes in the BETL of the developing kernels at 18-DAP
ID	LH244 b-1	LH244 b-2	DRRb-1	DRRb-2	FoldChange (DRR/LH244)	pvalue	padj	Description
sugar transporter
Zm00001d028230	2277.46	3072.34	830.706	1570.44	0.405	4.16209e-05	0.00213923	sugar transport protein 13
Zm00001d027854	3886.63	3289.58	1389.1	841.396	0.310819	1.43811e-11	4.02129e-09	sucrose transporter 1
Zm00001d048311	3507.7	4302.75	1734.11	1004.35	0.350615	5.63897e-09	8.55076e-07	sucrose transporter
Zm00001d041067	185.012	74.4663	9.09852	5.57917	0.0565661	5.8748e-11	1.38327e-08	bidirectional sugar transporter sweet13-like
Zm00001d023677	319.264	186.543	41.4849	42.9264	0.166884	8.28242e-11	1.85618e-08	bidirectional sugar transporter sweet13-like
Zm00001d049252	125.325	80.1019	30.3575	33.0015	0.308426	0.00015553	0.00648481	bidirectional sugar transporter sweet14-like
transporter
Zm00001d002820	3.98057	1.75351	23.2867	33.9937	9.98948	3.84284e-05	0.00199563	vacuolar iron transporter homolog 2-like
Zm00001d017570	0	1.84195	12.1398	11.0365	12.5825	0.00213417	0.0492266	aluminum-activated malate transporter 10-like
Zm00001d015746	2072.59	2448.43	4708.81	14106.5	4.16175	1.02366e-07	1.17294e-05	adenine nucleotide transporter chloroplastic amyloplastic mitochondrial
Zm00001d035161	5.55112e-17	5.55112e-17	19.2132	13.3105	DRR specific	6.20012e-06	0.000412606	lysine histidine transporter 2-like
Zm00001d012266	40.7805	32.4024	227.636	198.25	5.81948	9.56572e-12	2.7767e-09	magnesium transporter mrs2-e
Zm00001d021935	534.044	890.486	209.437	212.462	0.296167	1.53175e-09	2.69862e-07	polyol transporter 5-like
Zm00001d002974	420.682	458.659	141.683	236.353	0.429909	6.22879e-05	0.00300867	probable metal-nicotianamine transporter ysl13
Zm00001d002972	162.119	116.259	24.2983	35.096	0.213358	2.60787e-07	2.73145e-05	probable metal-nicotianamine transporter ysl11
Zm00001d012485	562.896	677.2	285.3	228.03	0.413943	5.6945e-07	5.34039e-05	amino acid-polyamine transporter
Zm00001d003749	7774.23	10842.5	4812.93	4134.89	0.480633	2.51203e-06	0.000198868	aluminum-activated malate transporter 1
Zm00001d026156	752.849	965.232	319.749	479.689	0.465309	2.23539e-05	0.00126405	glycerol-3-phosphate transporter 1
Zm00001d019031	125.324	81.918	25.3087	35.1103	0.291538	9.98554e-05	0.00445607	mitochondrial adenine nucleotide transporter adnt1
Zm00001d002191	98.4601	92.0377	28.3396	35.1514	0.33329	0.000195011	0.00762019	organic cation carnitine transporter 4
Zm00001d029321	267.526	282.595	145.672	106.971	0.45925	0.000284598	0.010193	probable polyamine transporter at3g13620
Zm00001d051525	684.235	699.656	119.461	383.449	0.363403	0.000361946	0.0123952	oligopeptide transporter 4-like
Zm00001d043323	622.564	830.746	450.169	197.55	0.445685	0.000635157	0.0194954	copper transporter 1
Zm00001d044109	128.299	110.043	58.6414	25.6407	0.353619	0.00109448	0.029547	tonoplast dicarboxylate transporter-like
Zm00001d036965	7278.95	10339.7	1785.75	1539.1	0.188712	1.26641e-24	1.67822e-21	zinc transporter 4
Zm00001d049375	6877.17	8189.17	3024.14	2743.39	0.382809	1.64741e-11	4.52355e-09	zinc transporter zip1
Zm00001d019228	4381.89	5386.98	2561.76	2062.05	0.47332	4.02961e-07	3.94915e-05	zinc transporter
Zm00001d016396	149.193	99.0701	61.6883	35.4717	0.391359	0.00194675	0.0460674	abc transporter a family member 8-like
Zm00001d004762	1669.85	757.832	529.151	521.819	0.432911	0.000103752	0.00458962	abc transporter g family member 25
Zm00001d028689	386.901	174.674	110.262	80.5426	0.339766	0.0001405	0.00594765	abc transporter g family member 6-like
Zm00001d025012	1286.91	1781.4	224.687	714.77	0.306181	2.16448e-05	0.0012308	abc transporter g family member 48 isoform x2
Zm00001d043766	1324.72	1018.14	506.906	593.251	0.469578	9.53683e-07	8.49921e-05	abc transporter b family member 11
Zm00001d009447	1518.65	1419.1	490.685	385.469	0.29824	8.5804e-16	5.02927e-13	abc transporter b family member 11
Zm00001d024497	994.543	706.633	273.169	249.96	0.30751	2.06017e-11	5.41309e-09	abc transporter g family member 14
Zm00001d045097	425.649	554.477	1059.31	1067.82	2.17027	4.79169e-07	4.57825e-05	abc transporter c family member 13 isoform x1
Zm00001d038068	147.215	67.3103	22.2475	15.5196	0.17605	3.66588e-06	0.000267303	abc transporter g family member 23
cytochrome	LH244 b-1	LH244 b-2	DRRb-1	DRRb-2	FoldChange (DRR/LH244)
Zm00001d028170	4.96967	7.2607	24.301	37.2719	5.03442	0.000663252	0.020148	cytochrome b561 and domon domain-containing protein at2g04850
Zm00001d043943	147.182	188.826	495.769	529.468	3.05123	1.90074e-09	3.29164e-07	cytochrome b561 domain-containing protein at2g30890-like
Zm00001d006649	2.97697	9.15052	52.6401	85.6155	11.4002	6.2028e-08	7.50219e-06	cytochrome p450 89a2-like
Zm00001d021016	510.189	567.006	1253.55	971.135	2.06526	2.21063e-06	0.00017731	cytochrome b561 and domon domain-containing protein at4g12980-like
Zm00001d006503	205.856	280.053	596.93	528.5	2.31613	3.42328e-06	0.0002545	cytochrome p450 716b1-like
Zm00001d006947	174.076	59.9766	375.352	321.56	2.97758	0.000214277	0.0082047	cytochrome p450 734a6-like
Zm00001d006948	51.7272	31.3925	113.328	129.826	2.92534	0.000214921	0.00820987	cytochrome p450 734a6-like
Zm00001d003349	13475.9	11706.1	7051.93	4285.95	0.450237	4.15304e-06	0.000296441	cytochrome p450 724b1
Zm00001d037089	2565.89	2419.38	1475.1	896.437	0.47571	7.22339e-06	0.000475511	cytochrome p450 superfamily protein
Zm00001d039310	174.03	250.294	63.7619	88.9942	0.359999	5.33376e-05	0.00264768	cytochrome p450 71a1-like
Zm00001d042814	69.6443	22.1607	6.06755	4.44486	0.114508	9.18084e-05	0.00417024	cytochrome p450 86a1
Zm00001d002626	156.134	189.696	75.8725	63.9456	0.404298	0.000219434	0.00831856	cytochrome p450 87a3-like
Zm00001d044146	110.376	184.471	46.5519	56.0625	0.348026	0.000231586	0.00865012	cytochrome p450 72a14-like
Zm00001d025200	26.8352	59.0076	3.04998	9.76879	0.149329	0.000241011	0.00889317	cytochrome p450 superfamily protein
Zm00001d029526	239.712	97.9238	59.6794	45.2706	0.310838	0.000380899	0.0128431	cytochrome p450 78a5-like
Zm00001d044159	417.686	644.873	229.69	294.864	0.49367	0.000380923	0.0128431	cytochrome p450
Zm00001d013979	152.177	99.9667	54.619	39.7786	0.37438	0.000780686	0.0227735	cytochrome p450 86b1-like
Zm00001d029031	457.506	254.214	182.103	148.748	0.464861	0.0010608	0.0288874	cytochrome p450 714b3
Zm00001d012326	31.8346	18.7875	7.06408	0.0773208	0.141073	0.00196475	0.0463137	cytochrome p450 86a1
Zm00001d037091	4846.35	4389.2	1473.08	899.736	0.256922	2.20561e-15	1.17938e-12	cytochrome p450 superfamily protein
ERF family	LH244 b-1	LH244 b-2	DRRb-1	DRRb-2	FoldChange (DRR/LH244)
Zm00001d009103	1039.27	1531.37	2790.44	2889.7	2.20962	3.31911e-07	3.3721e-05	ethylene-responsive transcription factor erf071-like	Zm00001d009103	2.20962	ERF	ethylene-responsive transcription factor erf071-like
Zm00001d022461	802.57	1211.81	1937.54	2405.19	2.15587	1.6516e-06	0.000136791	ethylene-responsive transcription factor erf071-like	Zm00001d022461	2.15587		ethylene-responsive transcription factor erf071-like
Zm00001d005892	4.96337	14.6223	288.227	34.8842	16.4973	4.08368e-06	0.000292862	ethylene-responsive transcription factor erf109-like	Zm00001d030678	0.243404	MYB	tpa: myb dna-binding domain superfamily protein
Zm00001d025409	5.95614	18.2721	76.8759	56.3065	5.49698	3.80358e-05	0.00198509	ethylene-responsive transcription factor erf110-like	Zm00001d024810	0.24439		myb dna-binding domain superfamily protein
Zm00001d002744	45.7493	43.3012	96.1469	148.357	2.74567	0.000463802	0.0150066	ethylene-responsive transcription factor erf039-like	Zm00001d022526	0.345718		myb family transcription factor apl-like
Zm00001d051355	13.9314	6.18275	37.451	50.5118	4.37317	0.000528872	0.0166696	ethylene-responsive transcription factor erf039-like	Zm00001d024809	0.382525		myb dna-binding domain superfamily protein
Zm00001d028524	12.9181	26.3774	55.6664	76.8979	3.37353	0.000970532	0.0270392	ethylene-responsive transcription factor erf014-like	Zm00001d006791	0.394936		myb-related transcription partial
MYB family	LH244 b-1	LH244 b-2	DRRb-1	DRRb-2	FoldChange (DRR/LH244)				Zm00001d041818	0.441397		transcription factor myb44
Zm00001d030678	18273.5	16939.6	4428.47	4142.54	0.243404	3.23177e-23	3.51789e-20	tpa: myb dna-binding domain superfamily protein	Zm00001d045162	0.450211		myb dna-binding domain superfamily protein
Zm00001d024810	1468.92	1606.99	480.54	271.182	0.24439	2.29514e-14	1.07621e-11	myb dna-binding domain superfamily protein	Zm00001d050594	0.268567		myb dna-binding domain superfamily protein
Zm00001d022526	1051.23	850.258	349.048	308.329	0.345718	5.5207e-11	1.31457e-08	myb family transcription factor apl-like	Zm00001d035604	0.365023		transcription factor myb59-like
Zm00001d024809	1499.75	1651.23	754.731	450.597	0.382525	2.89257e-08	3.80012e-06	myb dna-binding domain superfamily protein	Zm00001d048623	0.444967		myb-related protein mybas1
Zm00001d006791	732.963	847.797	389.488	234.811	0.394936	9.85957e-07	8.73575e-05	myb-related transcription partial	Zm00001d016396	0.391359	ABC	abc transporter a family member 8-like
Zm00001d041818	775.735	739.329	396.58	272.164	0.441397	2.6047e-06	0.00020304	transcription factor myb44	Zm00001d004762	0.432911		abc transporter g family member 25
Zm00001d045162	2337.14	2461.89	1396.18	764.397	0.450211	8.00282e-06	0.000517872	myb dna-binding domain superfamily protein	Zm00001d028689	0.339766		abc transporter g family member 6-like
Zm00001d050594	130.281	137.244	49.5397	22.3088	0.268567	2.81292e-05	0.00155002	myb dna-binding domain superfamily protein	Zm00001d025012	0.306181		abc transporter g family member 48 isoform x2
Zm00001d035604	149.188	115.399	54.6217	41.9588	0.365023	0.000235543	0.00872627	transcription factor myb59-like	Zm00001d043766	0.469578		abc transporter b family member 11
Zm00001d048623	196.931	129.749	74.8675	70.4943	0.444967	0.00186706	0.0445972	myb-related protein mybas1	Zm00001d009447	0.29824		abc transporter b family member 11
Zm00001d051527	50.7285	36.8734	13.1495	11.0535	0.276284	0.000872594	0.0249726	myb dna-binding domain superfamily protein	Zm00001d024497	0.30751		abc transporter g family member 14
Zm00001d042665	70.5962	118.544	31.3707	35.1898	0.351912	0.00109093	0.0294911	myb-related protein 308-like
Zm00001d047671	5.96343	9.08105	5.55112e-17	5.55112e-17	7.3796e-18	0.00175859	0.0424386	myb-like transcription factor
cell wall organization/biogenesis	LH244 b-1	LH244 b-2	DRRb-1	DRRb-2	FoldChange (DRR/LH244)			8 chitinase, 13 UDP-glycosyltransferase were down-regulated, 5 EXPs up-regulated
Zm00001d042140	1034.33	599.08	60.7443	115.234	0.107737	1.3125e-18	1.11121e-15	beta- -glucanase
Zm00001d042143	419.726	162.87	0.0142535	11.8436	0.0203534	2.51917e-15	1.32382e-12	beta glucanase
Zm00001d027524	23104.9	16857.2	1693.62	748.003	0.0610983	4.55397e-29	8.16472e-26	basic endochitinase c precursor
Zm00001d042768	1292.87	1943.95	486.636	373.375	0.265696	2.45526e-14	1.13385e-11	acidic endochitinase-like
Zm00001d043988	13753.3	16611.1	4530.68	5489.78	0.330006	1.30196e-13	5.43237e-11	acidic endochitinase-like
Zm00001d003190	1870.72	1627.59	812.401	485.824	0.371101	9.8752e-09	1.42647e-06	chitinase
Zm00001d027525	1923.44	1228.36	928.754	561.778	0.472914	0.000103969	0.00459258	basic endochitinase c precursor
Zm00001d008199	7.95033	13.6377	5.55112e-17	5.55112e-17	5.14277e-18	0.000168613	0.00686135	chitinase 10
Zm00001d024382	425.653	488.486	87.0444	142.819	0.251453	2.62688e-10	5.56004e-08	xyloglucan endotransglycosylase hydrolase protein 8
Zm00001d032791	9.94582	9.00244	5.55112e-17	5.55112e-17	5.85923e-18	0.000338863	0.0116967	xyloglucan galactosyltransferase katamari1 homolog
Zm00001d021667	408.726	859.044	1206.05	1644.44	2.24842	0.000144254	0.00606444	probable xyloglucan endotransglucosylase hydrolase protein 8
Zm00001d043047	83.5452	70.3199	448.187	335.96	5.09633	1.95981e-13	7.85962e-11	expansin os-expa2
Zm00001d052264	862.251	1019.34	1668.43	2609.78	2.27372	4.48443e-07	4.3117e-05	alpha-expansin 5
Zm00001d034663	359.025	362.009	798.263	652.951	2.01269	1.41965e-05	0.00086194	alpha-expansin 6 precursor
Zm00001d017495	44.7527	46.0457	131.538	147.451	3.07262	1.72237e-05	0.00102057	beta-expansin 4 precursor
Zm00001d047096	48.7098	113.282	214.496	220.16	2.6832	0.000488857	0.0156511	beta-expansin 1a precursor
Zm00001d029906	413.721	446.012	207.379	133.476	0.396465	7.55165e-06	0.000492863	beta-expansin 1a precursor
Zm00001d002984	288.411	306.071	50.6099	73.5725	0.208892	2.49217e-11	6.43718e-09	udp-glycosyltransferase 73c6-like
Zm00001d005620	3718.55	3456.65	1713.89	1147.37	0.39877	5.39386e-09	8.31149e-07	udp-glycosyltransferase 82a1-like
Zm00001d002970	319.238	373.846	126.469	123.318	0.3604	4.2684e-07	4.1432e-05	udp-glycosyltransferase 82a1-like
Zm00001d052628	514.172	510.957	275.187	232.398	0.495142	4.62191e-05	0.00233231	probable glycosyltransferase 6
Zm00001d034569	120.345	96.466	51.5717	28.8586	0.37097	0.0012433	0.0324719	udp-glycosyltransferase 83a1-like
Plant hormone signal transduction	LH244 b-1	LH244 b-2	DRRb-1	DRRb-2	FoldChange (DRR/LH244)
Zm00001d003349	13475.9	11706.1	7051.93	4285.95	0.450237	4.15304e-06	0.000296441	cytochrome p450 724b1
Zm00001d045203	877.166	1104.25	359.196	463.284	0.415098	1.10312e-07	1.24282e-05	aux iaa transcription partial
Zm00001d018738	881.134	1484.52	251.97	433.362	0.2897	9.8432e-09	1.42647e-06	pathogenesis-related protein class partial
Zm00001d001865	619.592	611.159	277.199	203.862	0.390868	1.40935e-07	1.56202e-05	two-component response regulator arr3-like
Zm00001d039346	619.599	512.639	145.65	76.3117	0.196038	7.89319e-13	2.73383e-10	probable indole-3-acetic acid-amido synthetase
Zm00001d026594	489.297	661.031	187.191	226.656	0.359764	4.66498e-08	5.80342e-06	two-component response regulator arr3-like
Zm00001d048268	323.216	376.551	129.515	146.345	0.394217	3.52707e-06	0.000259639	zim motif family protein
Zm00001d043350	3843.86	3709.46	1205.01	1207.63	0.319415	3.54795e-17	2.57471e-14	probable indole-3-acetic acid-amido synthetase
Zm00001d004697	29.8278	42.565	12.1299	6.70957	0.260239	0.00188238	0.0448927	iaa27 - auxin-responsive aux iaa family member
Zm00001d018734	215.8	307.167	29.3625	46.0527	0.144206	1.17744e-12	3.94364e-10	pathogenesis-related protein class partial
Zm00001d036802	348.087	328.563	170.967	126.786	0.440039	6.28802e-05	0.00302769	two-component response regulator family protein
Zm00001d023242	1334.66	1222.28	385.475	353.439	0.288983	5.2114e-17	3.52974e-14	two-component response regulator orr9-like
Zm00001d038296	169.068	176.963	51.6154	67.0278	0.342868	1.90036e-05	0.0011096	transcription factor hbp-1b -like isoform x1
Zm00001d042779	614.604	931.044	294.426	306.017	0.388474	1.86578e-07	2.02374e-05	aba response element binding factor
Zm00001d018200	111.383	126.454	37.4476	47.2414	0.35608	0.000175799	0.00701332	saur12 - auxin-responsive saur family member
Zm00001d032381	1003.47	1199.9	500.761	236.05	0.334401	3.89491e-07	3.85432e-05	response regulator
Zm00001d006753	61114.9	56656.1	23659	22836	0.394791	2.76455e-11	7.08073e-09	probable indole-3-acetic acid-amido synthetase
Starch and sucrose metabolism	LH244 b-1	LH244 b-2	DRRb-1	DRRb-2	FoldChange (DRR/LH244)
Zm00001d029313	1212.34	888.109	314.663	333.524	0.308594	1.82709e-12	5.74103e-10	glucan endo- -beta-glucosidase 4-like isoform x3
Zm00001d020396	3064.15	2614.31	1299.09	1100.97	0.42266	1.44378e-09	2.58853e-07	trehalose-phosphate synthase
Zm00001d003776	40932.9	37597.7	18727.7	14749.3	0.426292	7.93567e-09	1.17986e-06	tpa: miniature seed1
Zm00001d047399	198.913	160.555	66.7908	83.5509	0.418233	0.000364441	0.0124135	glucan endo- -beta-glucosidase 4-like isoform x3
Zm00001d032298	745.917	451.958	157.824	134.41	0.24396	3.08141e-11	7.69823e-09	probable trehalose-phosphate phosphatase 6
Zm00001d030712	430.649	267.818	150.748	140.958	0.417638	8.31672e-05	0.0038641	pectinesterase 11
ID	LH244 b-1	LH244 b-2	DRRb-1	DRRb-2	FoldChange (DRR/LH244)	pvalue	padj			Description	Biological Process	Cellular Component	Molecular Function	KO_ID(KO_name)	KEGG_Pathway
Zm00001d036965	7278.95	10339.7	1785.75	1539.1	2.40562	1.26641e-24	1.67822e-21	0.188712	zinc transporter 4	GO:0071577//zinc II ion transmembrane transport	GO:0005886//plasma membrane; GO:0016021//integral component of membrane	GO:0005385//zinc ion transmembrane transporter activity	K14709 solute carrier family 39 (zinc transporter), member 1/2/3 | (RefSeq) umc1796; uncharacterized	http://www.genome.jp/dbget-bin/www_bget?zma:100281339
Zm00001d049375	6877.17	8189.17	3024.14	2743.39	1.38526	1.64741e-11	4.52355e-09	0.382809	zinc transporter zip1	GO:0010043//response to zinc ion; GO:0071577//zinc II ion transmembrane transport	GO:0005886//plasma membrane; GO:0016021//integral component of membrane	GO:0005385//zinc ion transmembrane transporter activity; GO:0008270//zinc ion binding	K14709 solute carrier family 39 (zinc transporter), member 1/2/3 | (RefSeq) zinc transporter 4-like	http://www.genome.jp/dbget-bin/www_bget?zma:103652993
Zm00001d019228	4381.89	5386.98	2561.76	2062.05	1.07902	4.02961e-07	3.94915e-05	0.47332	zinc transporter	GO:0071577//zinc II ion transmembrane transport	GO:0005886//plasma membrane; GO:0016021//integral component of membrane	GO:0005385//zinc ion transmembrane transporter activity	K14709 solute carrier family 39 (zinc transporter), member 1/2/3 | (RefSeq) ZIP zinc/iron transport	http://www.genome.jp/dbget-bin/www_bget?zma:100281849
Zm00001d028230	2277.46	3072.34	830.706	1570.44	1.15592	4.16209e-05	0.00213923	#REF!	sugar transport protein 13	GO:0015992//proton transport; GO:0046323//glucose import; GO:1904659//glucose transmembrane transport	GO:0005887//integral component of plasma membrane	GO:0005351//sugar:proton symporter activity; GO:0005355//glucose transmembrane transporter activity	no KO assigned | (RefSeq) sugar transport protein 13	http://www.genome.jp/dbget-bin/www_bget?zma:103632803
Zm00001d027854	3886.63	3289.58	1389.1	841.396	1.68542	1.43811e-11	4.02129e-09	0.310819	sucrose transporter 1	GO:0005985//sucrose metabolic process; GO:0009846//pollen germination; GO:0015768//maltose transport; GO:0015770//sucrose transport; GO:0042948//salicin transport; GO:0055085//transmembrane transport	GO:0005887//integral component of plasma membrane	GO:0005364//maltose:proton symporter activity; GO:0008506//sucrose:proton symporter activity; GO:0008515//sucrose transmembrane transporter activity; GO:0042950//salicin transmembrane transporter activity	K15378 solute carrier family 45, member 1/2/4 | (RefSeq) umc2347; sucrose transporter 1	http://www.genome.jp/dbget-bin/www_bget?zma:541615
Zm00001d048311	3507.7	4302.75	1734.11	1004.35	1.51176	5.63897e-09	8.55076e-07	0.350615	sucrose transporter	GO:0005985//sucrose metabolic process; GO:0009846//pollen germination; GO:0015768//maltose transport; GO:0015770//sucrose transport; GO:0042948//salicin transport; GO:0055085//transmembrane transport	GO:0005887//integral component of plasma membrane	GO:0005364//maltose:proton symporter activity; GO:0008506//sucrose:proton symporter activity; GO:0042950//salicin transmembrane transporter activity	K15378 solute carrier family 45, member 1/2/4 | (RefSeq) sucrose transport protein SUT1-like	http://www.genome.jp/dbget-bin/www_bget?zma:103639536
Zm00001d041067	185.012	74.4663	9.09852	5.57917	4.1199	5.8748e-11	1.38327e-08	0.0565661	bidirectional sugar transporter sweet13-like	GO:0034219//carbohydrate transmembrane transport	GO:0005887//integral component of plasma membrane	GO:0003676//nucleic acid binding; GO:0051119//sugar transmembrane transporter activity	K15382 solute carrier family 50 (sugar transporter) | (RefSeq) SWEET13c	http://www.genome.jp/dbget-bin/www_bget?zma:100273190
Zm00001d023677	319.264	186.543	41.4849	42.9264	2.57954	8.28242e-11	1.85618e-08	0.166884	bidirectional sugar transporter sweet13-like	GO:0034219//carbohydrate transmembrane transport	GO:0005887//integral component of plasma membrane	GO:0051119//sugar transmembrane transporter activity	K15382 solute carrier family 50 (sugar transporter) | (RefSeq) SWEET13a	http://www.genome.jp/dbget-bin/www_bget?zma:100282708
Zm00001d049252	125.325	80.1019	30.3575	33.0015	1.69333	0.00015553	0.00648481	0.308426	bidirectional sugar transporter sweet14-like	GO:0015770//sucrose transport; GO:0034219//carbohydrate transmembrane transport	GO:0005887//integral component of plasma membrane	GO:0003676//nucleic acid binding; GO:0008515//sucrose transmembrane transporter activity	K15382 solute carrier family 50 (sugar transporter) | (RefSeq) mtN3-like protein	http://www.genome.jp/dbget-bin/www_bget?zma:100192602
Zm00001d016396	149.193	99.0701	61.6883	35.4717	1.35063	0.00194675	0.0460674	0.391359	abc transporter a family member 8-like	GO:0006810//transport	GO:0016020//membrane	-	no KO assigned | (RefSeq) ABC transporter A family member 10 isoform X1	http://www.genome.jp/dbget-bin/www_bget?zma:103627122
Zm00001d043766	1324.72	1018.14	506.906	593.251	1.09044	9.53683e-07	8.49921e-05	0.469578	abc transporter b family member 11	GO:0006810//transport; GO:0055085//transmembrane transport	GO:0009507//chloroplast; GO:0016020//membrane; GO:0016021//integral component of membrane	GO:0000166//nucleotide binding; GO:0005524//ATP binding; GO:0016887//ATPase activity; GO:0042626//ATPase activity, coupled to transmembrane movement of substances	K05658 ATP-binding cassette, subfamily B (MDR/TAP), member 1 [EC:7.6.2.2] | (RefSeq) ABC transporter	http://www.genome.jp/dbget-bin/www_bget?zma:103651302
Zm00001d009447	1518.65	1419.1	490.685	385.469	1.74459	8.5804e-16	5.02927e-13	0.29824	abc transporter b family member 11	GO:0006810//transport; GO:0055085//transmembrane transport	GO:0005739//mitochondrion; GO:0016020//membrane; GO:0016021//integral component of membrane	GO:0005524//ATP binding; GO:0016887//ATPase activity; GO:0042626//ATPase activity, coupled to transmembrane movement of substances	K05658 ATP-binding cassette, subfamily B (MDR/TAP), member 1 [EC:7.6.2.2] | (RefSeq) ABC transporter	http://www.genome.jp/dbget-bin/www_bget?zma:103635287
Zm00001d024497	994.543	706.633	273.169	249.96	1.70036	2.06017e-11	5.41309e-09	0.30751	abc transporter g family member 14	GO:0010222//stem vascular tissue pattern formation; GO:0010588//cotyledon vascular tissue pattern formation; GO:0055085//transmembrane transport	GO:0005886//plasma membrane; GO:0016021//integral component of membrane	GO:0005524//ATP binding; GO:0042626//ATPase activity, coupled to transmembrane movement of substances	no KO assigned | (RefSeq) uncharacterized protein LOC100501068	http://www.genome.jp/dbget-bin/www_bget?zma:100501068
Zm00001d038068	147.215	67.3103	22.2475	15.5196	2.49829	3.66588e-06	0.000267303	0.17605	abc transporter g family member 23	-	GO:0005886//plasma membrane; GO:0016021//integral component of membrane	GO:0005524//ATP binding; GO:0042626//ATPase activity, coupled to transmembrane movement of substances	no KO assigned | (RefSeq) ATPase, coupled to transmembrane movement of substances	http://www.genome.jp/dbget-bin/www_bget?zma:100281707
Zm00001d025012	1286.91	1781.4	224.687	714.77	1.70716	2.16448e-05	0.0012308	0.306181	abc transporter g family member 48 isoform x2	GO:0006810//transport; GO:0055085//transmembrane transport	GO:0005886//plasma membrane; GO:0009536//plastid; GO:0016021//integral component of membrane	GO:0005524//ATP binding; GO:0016887//ATPase activity; GO:0042626//ATPase activity, coupled to transmembrane movement of substances	no KO assigned | (RefSeq) ABC transporter G family member 48 isoform X1	http://www.genome.jp/dbget-bin/www_bget?zma:103641492
Zm00001d004762	1669.85	757.832	529.151	521.819	1.20749	0.000103752	0.00458962	0.432911	abc transporter g family member 25	GO:0009737//response to abscisic acid; GO:0055085//transmembrane transport; GO:0080168//abscisic acid transport	GO:0005886//plasma membrane; GO:0016021//integral component of membrane	GO:0005524//ATP binding; GO:0042626//ATPase activity, coupled to transmembrane movement of substances	no KO assigned | (RefSeq) ATPase, coupled to transmembrane movement of substances	http://www.genome.jp/dbget-bin/www_bget?zma:100281598
Zm00001d028689	386.901	174.674	110.262	80.5426	1.55595	0.0001405	0.00594765	0.339766	abc transporter g family member 6-like	GO:0009408//response to heat; GO:0009733//response to auxin; GO:0009737//response to abscisic acid; GO:0009739//response to gibberellin; GO:0009751//response to salicylic acid; GO:0009753//response to jasmonic acid; GO:0010345//suberin biosynthetic process; GO:0055075//potassium ion homeostasis; GO:0055078//sodium ion homeostasis; GO:0055085//transmembrane transport; GO:0071456//cellular response…	GO:0005886//plasma membrane; GO:0016021//integral component of membrane; GO:0048225//suberin network; GO:0048226//Casparian strip	GO:0005524//ATP binding; GO:0042626//ATPase activity, coupled to transmembrane movement of substances	no KO assigned | (RefSeq) uncharacterized protein LOC100285138	http://www.genome.jp/dbget-bin/www_bget?zma:100285138
Zm00001d045097	425.649	554.477	1059.31	1067.82	-1.11716	4.79169e-07	4.57825e-05	2.17027	abc transporter c family member 13 isoform x1	GO:0055085//transmembrane transport	GO:0016021//integral component of membrane	GO:0005524//ATP binding; GO:0042626//ATPase activity, coupled to transmembrane movement of substances	K05674 ATP-binding cassette, subfamily C (CFTR/MRP), member 10 | (RefSeq) ABC transporter C family m	http://www.genome.jp/dbget-bin/www_bget?zma:103637972
Zm00001d012266	40.7805	32.4024	227.636	198.25	-2.53787	9.56572e-12	2.7767e-09	5.81948	magnesium transporter mrs2-e	GO:0015693//magnesium ion transport; GO:0016567//protein ubiquitination; GO:0031146//SCF-dependent proteasomal ubiquitin-dependent protein catabolic process	GO:0016020//membrane; GO:0019005//SCF ubiquitin ligase complex	GO:0004842//ubiquitin-protein transferase activity; GO:0015095//magnesium ion transmembrane transporter activity	no KO assigned | (RefSeq) uncharacterized protein LOC103637512	http://www.genome.jp/dbget-bin/www_bget?zma:103637512
Zm00001d021935	534.044	890.486	209.437	212.462	1.75527	1.53175e-09	2.69862e-07	0.296167	polyol transporter 5-like	GO:0015992//proton transport; GO:0046323//glucose import; GO:1904659//glucose transmembrane transport	GO:0005887//integral component of plasma membrane	GO:0005351//sugar:proton symporter activity; GO:0005355//glucose transmembrane transporter activity	no KO assigned | (RefSeq) polyol transporter 5	http://www.genome.jp/dbget-bin/www_bget?zma:103633356
Zm00001d002974	420.682	458.659	141.683	236.353	1.21823	6.22879e-05	0.00300867	0.429909	probable metal-nicotianamine transporter ysl13	GO:0055085//transmembrane transport	GO:0016021//integral component of membrane	-	no KO assigned | (RefSeq) probable metal-nicotianamine transporter YSL13	http://www.genome.jp/dbget-bin/www_bget?zma:103646192
Zm00001d002972	162.119	116.259	24.2983	35.096	2.22495	2.60787e-07	2.73145e-05	0.213358	probable metal-nicotianamine transporter ysl11	GO:0055085//transmembrane transport	GO:0016021//integral component of membrane	-	no KO assigned | (RefSeq) probable metal-nicotianamine transporter YSL11	http://www.genome.jp/dbget-bin/www_bget?zma:103646191
Zm00001d012485	562.896	677.2	285.3	228.03	1.27179	5.6945e-07	5.34039e-05	0.413943	amino acid-polyamine transporter	GO:0003333//amino acid transmembrane transport	GO:0016021//integral component of membrane	GO:0015171//amino acid transmembrane transporter activity; GO:0015293//symporter activity	no KO assigned | (RefSeq) uncharacterized LOC100273033 isoform 2	http://www.genome.jp/dbget-bin/www_bget?zma:100273033
Zm00001d003749	7774.23	10842.5	4812.93	4134.89	1.05698	2.51203e-06	0.000198868	0.480633	aluminum-activated malate transporter 1	GO:0071423//malate transmembrane transport	GO:0009705//plant-type vacuole membrane; GO:0016021//integral component of membrane	GO:0015140//malate transmembrane transporter activity	no KO assigned | (RefSeq) MAIT; aluminum-induced transporter	http://www.genome.jp/dbget-bin/www_bget?zma:100037822
Zm00001d035161	5.55112e-17	5.55112e-17	19.2132	13.3105	-7.03717	6.20012e-06	0.000412606	DRR specific	lysine histidine transporter 2-like	GO:0003333//amino acid transmembrane transport; GO:0043090//amino acid import	GO:0005886//plasma membrane; GO:0009536//plastid; GO:0016021//integral component of membrane	GO:0015171//amino acid transmembrane transporter activity	no KO assigned | (RefSeq) uncharacterized protein LOC100273979	http://www.genome.jp/dbget-bin/www_bget?zma:100273979
Zm00001d026156	752.849	965.232	319.749	479.689	1.10422	2.23539e-05	0.00126405	0.465309	glycerol-3-phosphate transporter 1	GO:0006820//anion transport; GO:0055085//transmembrane transport	GO:0005739//mitochondrion; GO:0016021//integral component of membrane	GO:0022857//transmembrane transporter activity	K13783 MFS transporter, OPA family, solute carrier family 37 (glycerol-3-phosphate transporter), mem	http://www.genome.jp/dbget-bin/www_bget?zma:100281746
Zm00001d019031	125.324	81.918	25.3087	35.1103	1.77474	9.98554e-05	0.00445607	0.291538	mitochondrial adenine nucleotide transporter adnt1	GO:0006355//regulation of transcription, DNA-templated; GO:0006412//translation; GO:0055085//transmembrane transport	GO:0005634//nucleus; GO:0016021//integral component of membrane	GO:0003735//structural constituent of ribosome	no KO assigned | (RefSeq) uncharacterized protein LOC100279252	http://www.genome.jp/dbget-bin/www_bget?zma:100279252
Zm00001d002191	98.4601	92.0377	28.3396	35.1514	1.5822	0.000195011	0.00762019	0.33329	organic cation carnitine transporter 4	GO:0055085//transmembrane transport	GO:0009535//chloroplast thylakoid membrane; GO:0009705//plant-type vacuole membrane; GO:0016021//integral component of membrane	GO:0022891//substrate-specific transmembrane transporter activity	no KO assigned | (RefSeq) uncharacterized protein LOC100382090	http://www.genome.jp/dbget-bin/www_bget?zma:100382090
Zm00001d029321	267.526	282.595	145.672	106.971	1.12127	0.000284598	0.010193	0.45925	probable polyamine transporter at3g13620	GO:0003333//amino acid transmembrane transport; GO:1902047//polyamine transmembrane transport	GO:0005887//integral component of plasma membrane	GO:0015179//L-amino acid transmembrane transporter activity; GO:0015203//polyamine transmembrane transporter activity; GO:0015297//antiporter activity	no KO assigned | (RefSeq) cationic amino acid transporter	http://www.genome.jp/dbget-bin/www_bget?zma:100285888
Zm00001d051525	684.235	699.656	119.461	383.449	1.45971	0.000361946	0.0123952	0.363403	oligopeptide transporter 4-like	GO:0055085//transmembrane transport	GO:0016021//integral component of membrane	-	no KO assigned | (RefSeq) oligopeptide transporter 4	http://www.genome.jp/dbget-bin/www_bget?zma:103627583
Zm00001d043323	622.564	830.746	450.169	197.55	1.16522	0.000635157	0.0194954	0.445685	copper transporter 1	GO:0035434//copper ion transmembrane transport	GO:0005887//integral component of plasma membrane	GO:0005375//copper ion transmembrane transporter activity; GO:0043621//protein self-association; GO:0051119//sugar transmembrane transporter activity	K14686 solute carrier family 31 (copper transporter), member 1 | (RefSeq) copper transporter 1	http://www.genome.jp/dbget-bin/www_bget?zma:100286321
ID	LH244 b-1	LH244 b-2	DRRb-1	DRRb-2	log2FoldChange	pvalue	padj		Description
Zm00001d008601	519.137	626.647	108.268	122.13	2.31364	4.67317e-17	3.23712e-14	0.201083	transcription factor divaricata
Zm00001d031728	12.9186	25.4621	62.7302	62.7564	-1.70112	0.000967611	0.0269825	3.26952	tpa: ap2 erebp transcription factor superfamily protein
Zm00001d026448	310.3	253.542	78.9228	84.7343	1.78315	2.50329e-08	3.33178e-06	0.290253	ap2 erebp transcription factor superfamily protein
Zm00001d009103	1039.27	1531.37	2790.44	2889.7	-1.14344	3.31911e-07	3.3721e-05	2.20962	ethylene-responsive transcription factor erf071-like
Zm00001d022461	802.57	1211.81	1937.54	2405.19	-1.10776	1.6516e-06	0.000136791	2.15587	ethylene-responsive transcription factor erf071-like
Zm00001d005892	4.96337	14.6223	288.227	34.8842	-4.02856	4.08368e-06	0.000292862	16.4973	ethylene-responsive transcription factor erf109-like
Zm00001d025409	5.95614	18.2721	76.8759	56.3065	-2.44436	3.80358e-05	0.00198509	5.49698	ethylene-responsive transcription factor erf110-like
Zm00001d002744	45.7493	43.3012	96.1469	148.357	-1.45437	0.000463802	0.0150066	2.74567	ethylene-responsive transcription factor erf039-like
Zm00001d051355	13.9314	6.18275	37.451	50.5118	-2.11788	0.000528872	0.0166696	4.37317	ethylene-responsive transcription factor erf039-like
Zm00001d028524	12.9181	26.3774	55.6664	76.8979	-1.74703	0.000970532	0.0270392	3.37353	ethylene-responsive transcription factor erf014-like

## Sheet: BIZ kernel
Supplemental Table S3. The transcriptional sequence data of the BETL of the developing kernels at 18-DAP and the related important genes listed in this study.
The kernel or BETL development-related genes in the BETL of the developing kernels at 18-DAP
	LH244 b-1	LH244 b-2	DRRb-1	DRRb-2	FoldChange (DRR/LH244)
Zm00001d018971	72.125	85.5555	41.0318	114.24	0.984721	O2
Zm00001d003677	21.7618	17.7458	12.6731	17.7122	0.769102	O11
Zm00001d005100	31.9217	24.3083	22.7969	30.6823	0.951079	Pbf
Zm00001d034457	6.48694	5.51199	5.30996	4.80027	0.842594	Oph1
Zm00001d013074	22.4793	21.7085	18.7983	18.8072	0.851038	OPH2
Zm00001d021191	4.19713	3.61024	3.38256	5.18778	1.09772	bZIP22
Zm00001d031168	1305.94	1580.88	1570.69	1626.54	1.10753	ZmGRP1
Zm00001d046937	37.7128	27.8135	5.02099	7.73106	0.19461	bZIP17
Zm00001d018971	72.125	85.5555	41.0318	114.24	0.984721	O2
Zm00001d027957	1.75853	1.13542	0.798956	0.712372	0.522237	MADS47
Zm00001d024303	144.582	207.3	271.391	316.671	1.67119	defensin-like protein 1
Zm00001d016708	143.288	120.589	117.789	92.2562	0.795994	cell wall invertase1
Zm00001d002830	0.370843	0.666273	0.795069	0.957409	1.68976	invertase1
basal intermediate zone (BIZ)-specific genes					DRR/WT
Zm00001d018837	570.745	432.83	178.901	114.493	0.292349
Zm00001d049034	193.513	198.515	67.5359	33.7047	0.258249
Zm00001d019277	1573.18	1768.67	1182.08	1097.43	0.68211
Zm00001d018830	2277.21	1619.13	1045.11	833.073	0.482037
Zm00001d019453	28.718	35.8542	28.7137	18.7273	0.7347
Zm00001d042231	129.082	147.824	79.1755	45.5704	0.4505	BETL10	basal endosperm transfer layer10
Zm00001d019030	41.17	41.33	18.084	5.895	0.290655	MEG1
Zm00001d041671	223.346	207.525	124.327	80.6755	0.475788	BETL3	BETL3 protein
Zm00001d041822	2407.4	2549.67	1621.66	825.811	0.493733	BETL9	basal endosperm transfer layer9
Zm00001d015912	750.785	691	566.95	400.939	0.671313	SWEET4c
Zm00001d050200	23.45	36.199	4.4397	1.692	0.102796	TCRR1
Zm00001d010889	31.2791	40.2382	25.6171	10.2427	0.501414	MRP1
Zm00001d003776	632.849	575.256	295.562	232.218	0.436866	Mn1
Zm00001d007935	1.18188	4.32548	4981.24	4920.62	1797.93	DRR206	ZmDRR206
Zm00001d046937	37.7128	27.8135	5.02099	7.73106	0.19461	bZIP17	bZIP17
Zm00001d018971	72.125	85.5555	41.0318	114.24	0.984721	O2	O2
Zm00001d003677	21.7618	17.7458	12.6731	17.7122	0.769102	O11	O11
Zm00001d005100	31.9217	24.3083	22.7969	30.6823	0.951079	Pbf	Pbf
Zm00001d034457	6.48694	5.51199	5.30996	4.80027	0.842594	Oph1	Oph1
Zm00001d013074	22.4793	21.7085	18.7983	18.8072	0.851038	OPH2	OPH2
Zm00001d021191	4.19713	3.61024	3.38256	5.18778	1.09772	bZIP22	bZIP22
Zm00001d031168	1305.94	1580.88	1570.69	1626.54	1.10753	ZmGRP1	ZmGRP1
Zm00001d046937	37.7128	27.8135	5.02099	7.73106	0.19461	bZIP17	bZIP17
Zm00001d020531	0.823929	0.653539	1.72036	1.24492	2.007	CesA11

## Sheet: BETL DEG FPKM
Supplemental Table S3. The transcriptional sequence data of the BETL of the developing kernels at 18-DAP and the related important genes listed in this study.
All the detected genes in the BETL of the developing kernels at 18-DAP
Gene ID	LH244 b-1	LH244 b-2	DRRb-1	DRRb-2	log2FoldChange	pvalue	padj
Zm00001d038623	1519.64	1505.81	5.55112e-17	5.55112e-17	13.5666	1.30625e-127	3.9813e-123
Zm00001d007935	26.8244	99.9045	110869	109781	-10.7613	8.4831e-91	1.29278e-86	ZmDRR206
Zm00001d008211	5.55112e-17	5.55112e-17	565.593	706.589	-12.3168	4.39997e-71	4.47022e-67
Zm00001d036575	847.339	853.116	3.05653	14.0876	6.6265	9.16749e-68	6.78388e-64
Zm00001d044668	44.7657	25.9745	1278.89	1679.69	-5.38635	1.11288e-67	6.78388e-64
Zm00001d007349	1035.32	636.128	23.2554	14.4478	5.45694	2.18824e-46	1.11159e-42
Zm00001d025901	730.999	438.411	12.1351	8.8734	5.77927	7.89785e-41	3.43884e-37
Zm00001d018206	29.8117	88.0652	1816.1	1608.43	-4.85421	1.10433e-39	4.20736e-36
Zm00001d021934	1473.9	1099.37	123.444	138.643	3.29465	5.09003e-37	1.72377e-33
Zm00001d039378	8167.08	8463.51	1050.23	1383.57	2.77267	1.38446e-35	4.2197e-32
Zm00001d042420	5139.74	4132.73	761.845	665.015	2.69965	5.00004e-35	1.38542e-31
Zm00001d007718	0	2.76802	217.554	301.417	-7.39817	7.35551e-35	1.86824e-31
Zm00001d023718	7113.89	4784.41	833.688	797.053	2.86687	7.98908e-33	1.87307e-29
Zm00001d046234	5400.3	4970.6	605.064	882.609	2.80163	9.43871e-33	2.05487e-29
Zm00001d029744	516.158	558.863	39.4675	46.174	3.64737	3.37262e-31	6.85294e-28
Zm00001d041726	5633.01	7117.62	1106.87	1171.27	2.48461	1.25777e-30	2.39598e-27
Zm00001d027524	23104.9	16857.2	1693.62	748.003	4.03244	4.55397e-29	8.16472e-26
Zm00001d004700	407.79	162.883	5.55112e-17	5.55112e-17	11.1609	1.13179e-28	1.91643e-25
Zm00001d022637	812.544	581.154	64.7623	74.7896	3.3183	3.38242e-28	5.42593e-25
Zm00001d021656	1512.67	1718.06	339.939	288.54	2.36106	3.47625e-27	5.29763e-24
Zm00001d036242	1603.2	1085.76	188.151	113.689	3.15272	9.34765e-26	1.3567e-22
Zm00001d025900	7645.95	6185.64	1514.61	1568.69	2.16533	9.74855e-25	1.35057e-21
Zm00001d036965	7278.95	10339.7	1785.75	1539.1	2.40562	1.26641e-24	1.67822e-21
Zm00001d017270	8424.67	6370.66	1594.53	1552.22	2.23306	2.07224e-24	2.63166e-21
Zm00001d018211	9287.92	9052.97	2315.91	2081.78	2.06012	5.19897e-24	6.33838e-21
Zm00001d011461	1051.22	883.686	84.9247	25.7788	4.12143	7.65639e-24	8.97535e-21
Zm00001d039241	308.307	282.503	1331.51	2098.98	-2.53714	2.68248e-23	3.02812e-20
Zm00001d030678	18273.5	16939.6	4428.47	4142.54	2.03852	3.23177e-23	3.51789e-20
Zm00001d016992	133.245	258.605	1600.59	1367.37	-2.91903	4.20196e-23	4.41626e-20
Zm00001d028094	2576.84	2058.16	516.009	586.667	2.07146	4.43173e-23	4.50249e-20
Zm00001d017762	4644.44	6905.59	1228.26	967.821	2.39466	2.11093e-22	2.07546e-19
Zm00001d050346	919.95	710.298	138.613	140.906	2.54289	3.92602e-22	3.73941e-19
Zm00001d034420	9005.46	11043.8	2544.56	2100.56	2.10964	8.25154e-22	7.62117e-19
Zm00001d046937	2094.49	1560.68	273.209	421.328	2.39603	2.12566e-20	1.90553e-17
Zm00001d006481	110.385	140.969	2.02497	2.2063	5.81545	8.82071e-20	7.68132e-17
Zm00001d042140	1034.33	599.08	60.7443	115.234	3.21358	1.3125e-18	1.11121e-15
Zm00001d053897	344.091	533.832	1953.7	1799.95	-2.09507	2.14398e-18	1.76612e-15
Zm00001d049359	438.583	493.89	1533.84	1669.93	-1.77998	3.66325e-18	2.93821e-15
Zm00001d029631	477.373	489.311	87.9929	53.0963	2.77231	7.40718e-18	5.78881e-15
Zm00001d053600	1747.39	1624.03	459.297	270.057	2.20737	9.55846e-18	7.2833e-15
Zm00001d003804	5.55112e-17	5.55112e-17	101.149	65.1865	-9.38341	2.87419e-17	2.13664e-14
Zm00001d043350	3843.86	3709.46	1205.01	1207.63	1.64639	3.54795e-17	2.57471e-14
Zm00001d042863	1491.79	1513.95	437.089	477.712	1.71617	3.79638e-17	2.69092e-14
Zm00001d008601	519.137	626.647	108.268	122.13	2.31364	4.67317e-17	3.23712e-14
Zm00001d023242	1334.66	1222.28	385.475	353.439	1.7903	5.2114e-17	3.52974e-14
Zm00001d022608	7.94616	19.146	197.292	190.477	-3.82146	6.06512e-17	4.01867e-14
Zm00001d050200	513.161	800.16	95.0506	36.746	3.31273	2.95609e-16	1.91699e-13
Zm00001d048630	1595.22	1780.34	550.37	388.842	1.84476	4.37331e-16	2.77696e-13
Zm00001d018951	369.959	435.239	72.8448	69.3872	2.49908	4.48418e-16	2.78925e-13
Zm00001d003999	106.397	185.398	776.018	746.409	-2.38092	5.28208e-16	3.21985e-13
Zm00001d046474	555.929	782.936	145.663	93.8289	2.48074	5.98534e-16	3.57701e-13
Zm00001d009447	1518.65	1419.1	490.685	385.469	1.74459	8.5804e-16	5.02927e-13
Zm00001d043399	774.756	493.515	117.369	123.273	2.39658	1.21042e-15	6.92728e-13
Zm00001d020686	664.332	964.417	3088.89	2637.75	-1.8134	1.23391e-15	6.92728e-13
Zm00001d053108	1233.22	1263.89	404.682	302.934	1.81819	1.25004e-15	6.92728e-13
Zm00001d038503	23.8708	20.7124	208.418	193.804	-3.16695	1.57028e-15	8.54654e-13
Zm00001d037091	4846.35	4389.2	1473.08	899.736	1.96018	2.20561e-15	1.17938e-12
Zm00001d042143	419.726	162.87	0.0142535	11.8436	5.59447	2.51917e-15	1.32382e-12
Zm00001d003515	51.7122	57.8219	294.451	420.281	-2.70239	2.61739e-15	1.35213e-12
Zm00001d043202	125.305	147.24	546.363	626.291	-2.10336	2.96557e-15	1.50646e-12
Zm00001d004972	1112.87	1264.87	4666.21	3368.83	-1.75658	3.05708e-15	1.52749e-12
Zm00001d023694	4675.29	4542.72	1593.53	1623.74	1.51856	6.91939e-15	3.40155e-12
Zm00001d026632	2589.78	1512.68	364.265	536.943	2.18649	1.06619e-14	5.15817e-12
Zm00001d048814	218.803	180.427	10.1417	23.9936	3.54206	1.44718e-14	6.89199e-12
Zm00001d024810	1468.92	1606.99	480.54	271.182	2.0316	2.29514e-14	1.07621e-11
Zm00001d042768	1292.87	1943.95	486.636	373.375	1.91164	2.45526e-14	1.13385e-11
Zm00001d048731	3906.5	4943.74	12911.1	15100.2	-1.66212	2.65199e-14	1.20642e-11
Zm00001d035558	600.664	1533.55	69.8549	140.505	3.34119	2.98522e-14	1.33804e-11
Zm00001d010588	78.5455	167.446	858.059	3177.23	-4.03541	3.6362e-14	1.6062e-11
Zm00001d003247	6283.44	6166.82	2201.59	2253.42	1.48264	3.82061e-14	1.66355e-11
Zm00001d027405	1033.32	831.296	275.166	178.616	2.03713	4.83701e-14	2.07644e-11
Zm00001d012484	121.303	323.8	1504.48	1361.83	-2.68581	8.04788e-14	3.40683e-11
Zm00001d043988	13753.3	16611.1	4530.68	5489.78	1.59947	1.30196e-13	5.43237e-11
Zm00001d033980	1596.21	2115.39	478.588	648.187	1.72019	1.31893e-13	5.43237e-11
Zm00001d052740	1.98484	5.48693	81.9597	90.2239	-4.4702	1.8266e-13	7.42307e-11
Zm00001d043047	83.5452	70.3199	448.187	335.96	-2.3484	1.95981e-13	7.85962e-11
Zm00001d008742	119.332	170.834	559.515	638.403	-2.04336	2.14665e-13	8.49711e-11
Zm00001d030234	46.7387	54.2263	5.55112e-17	5.55112e-17	8.66486	2.27803e-13	8.90153e-11
Zm00001d017353	1272.01	1213.28	432.023	432.64	1.52291	2.37262e-13	9.15381e-11
Zm00001d030191	2493.29	2097.01	691.054	891.506	1.53645	2.43275e-13	9.22974e-11
Zm00001d023290	1554.44	1854.41	632.329	482.365	1.61209	2.45287e-13	9.22974e-11
Zm00001d023964	522.134	448.568	125.436	89.3675	2.1735	3.08079e-13	1.14511e-10
Zm00001d035243	726.019	531.517	166.933	149.791	1.98787	3.19925e-13	1.16758e-10
Zm00001d002958	165.101	126.224	16.1765	10.0175	3.46017	3.21785e-13	1.16758e-10
Zm00001d021653	1675.79	1467.81	4509.41	4075.41	-1.44943	5.19296e-13	1.86207e-10
Zm00001d033539	2210.82	3671.94	877.157	547.447	2.04554	7.40895e-13	2.62578e-10
Zm00001d024549	212.827	224.817	36.4228	35.2488	2.60621	7.75572e-13	2.71709e-10
Zm00001d039346	619.599	512.639	145.65	76.3117	2.34793	7.89319e-13	2.73383e-10
Zm00001d039430	2915.97	2429.22	1013.75	663.008	1.67197	1.00863e-12	3.45415e-10
Zm00001d007310	1485.84	1190.6	472.46	315.118	1.76369	1.026e-12	3.47462e-10
Zm00001d018734	215.8	307.167	29.3625	46.0527	2.79148	1.17744e-12	3.94364e-10
Zm00001d042226	1548.47	2044.97	579.69	317.439	2.00116	1.21209e-12	4.01558e-10
Zm00001d018837	36039.8	27617.4	11066.6	7099.67	1.80901	1.36949e-12	4.46013e-10
Zm00001d047674	5.95872	14.5995	126.469	123.318	-3.5813	1.37554e-12	4.46013e-10
Zm00001d049034	2059.67	2135.07	704.129	352.719	1.98799	1.47242e-12	4.724e-10
Zm00001d038651	1190.44	1571.92	4014.66	3788.06	-1.49779	1.57341e-12	4.99542e-10
Zm00001d029313	1212.34	888.109	314.663	333.524	1.69574	1.82709e-12	5.74103e-10
Zm00001d015578	247.629	313.41	45.5423	57.1434	2.44823	2.1789e-12	6.77662e-10
Zm00001d032955	3279.95	4190.84	1413.42	1285.86	1.4686	2.48113e-12	7.63862e-10
Zm00001d051223	292.383	371.192	63.7505	73.6886	2.27028	2.6843e-12	8.18148e-10
Zm00001d017461	2486.32	3149.94	1069.39	685.039	1.6833	4.65411e-12	1.40448e-09
Zm00001d010270	5.55112e-17	5.55112e-17	41.4886	46.1957	-8.46189	5.18976e-12	1.55077e-09
Zm00001d044099	293.383	321.439	72.8345	58.4636	2.22449	6.33838e-12	1.86264e-09
Zm00001d043651	3062.14	4952.95	933.885	1329.57	1.82431	6.35567e-12	1.86264e-09
Zm00001d012266	40.7805	32.4024	227.636	198.25	-2.53787	9.56572e-12	2.7767e-09
Zm00001d018742	1011.44	818.661	324.754	246.778	1.6778	1.10224e-11	3.16937e-09
Zm00001d004805	416.698	539.125	132.514	89.3977	2.10466	1.22735e-11	3.4961e-09
Zm00001d049576	3093.99	2484.27	901.415	414.416	2.08324	1.32564e-11	3.74114e-09
Zm00001d027854	3886.63	3289.58	1389.1	841.396	1.68542	1.43811e-11	4.02129e-09
Zm00001d009292	2399.81	1988.67	861.012	889.468	1.32579	1.5488e-11	4.29143e-09
Zm00001d049375	6877.17	8189.17	3024.14	2743.39	1.38526	1.64741e-11	4.52355e-09
Zm00001d021673	622.584	494.557	169.967	148.706	1.80824	1.7603e-11	4.79039e-09
Zm00001d002558	114.357	176.296	15.1818	17.5828	3.14058	1.86092e-11	5.01937e-09
Zm00001d016841	294.373	357.62	867.106	1195.29	-1.66037	1.88334e-11	5.03528e-09
Zm00001d008210	190.957	155.143	670.778	530.779	-1.79573	1.92858e-11	5.11142e-09
Zm00001d024497	994.543	706.633	273.169	249.96	1.70036	2.06017e-11	5.41309e-09
Zm00001d051637	5201.39	5913.24	1889.99	2340.24	1.39374	2.27612e-11	5.92938e-09
Zm00001d002984	288.411	306.071	50.6099	73.5725	2.25834	2.49217e-11	6.43718e-09
Zm00001d006753	61114.9	56656.1	23659	22836	1.34083	2.76455e-11	7.08073e-09
Zm00001d017645	187.958	233.95	803.316	615.567	-1.74878	2.88247e-11	7.32124e-09
Zm00001d038403	56.6822	69.6073	4.04016	1.16339	4.52478	3.05996e-11	7.69823e-09
Zm00001d032298	745.917	451.958	157.824	134.41	2.03374	3.08141e-11	7.69823e-09
Zm00001d024958	136.265	87.321	11.1254	8.85657	3.46703	3.25501e-11	8.06581e-09
Zm00001d011357	1953.27	1494.8	645.506	662.698	1.39791	3.83715e-11	9.43166e-09
Zm00001d039081	691.181	1078.22	229.685	278.392	1.80028	4.68858e-11	1.139e-08
Zm00001d053785	3402.28	3999.39	1402.25	764.399	1.77201	4.70862e-11	1.139e-08
Zm00001d002678	7217.31	6812.27	2760.09	2946.92	1.29765	5.32744e-11	1.27854e-08
Zm00001d022526	1051.23	850.258	349.048	308.329	1.5315	5.5207e-11	1.31457e-08
Zm00001d041067	185.012	74.4663	9.09852	5.57917	4.1199	5.8748e-11	1.38327e-08
Zm00001d028708	555.924	905.817	195.273	201.443	1.88124	5.89998e-11	1.38327e-08
Zm00001d042056	164.092	188.759	634.358	521.945	-1.7114	6.07587e-11	1.41364e-08
Zm00001d032307	564.873	970.854	2318.96	2367.91	-1.60906	6.48953e-11	1.49844e-08
Zm00001d037769	766.79	622.764	1751.36	1731.65	-1.32591	7.34493e-11	1.6832e-08
Zm00001d049244	521.137	477.499	1163.55	1625.71	-1.48155	7.93645e-11	1.80519e-08
Zm00001d002260	1191.45	1105.84	272.202	444.405	1.68106	8.06503e-11	1.82084e-08
Zm00001d023677	319.264	186.543	41.4849	42.9264	2.57954	8.28242e-11	1.85618e-08
Zm00001d008862	613.667	191.662	36.4347	45.0502	3.30128	8.50341e-11	1.89179e-08
Zm00001d024959	1228.24	1458.09	561.504	422.927	1.44767	1.19329e-10	2.63554e-08
Zm00001d046634	488.318	441.379	141.61	82.8653	2.04761	1.22986e-10	2.69675e-08
Zm00001d010717	9.939	16.3528	100.187	138.517	-3.16744	1.3371e-10	2.91096e-08
Zm00001d044526	377.894	835.604	101.111	32.3991	3.18145	1.36496e-10	2.95054e-08
Zm00001d039615	107.413	93.8056	345.024	405.007	-1.89712	2.24132e-10	4.81079e-08
Zm00001d040505	3473.89	3294.17	1416.42	822.707	1.59539	2.41904e-10	5.15595e-08
Zm00001d024382	425.653	488.486	87.0444	142.819	1.99177	2.62688e-10	5.56004e-08
Zm00001d017649	552.95	679.924	1694.69	1432.33	-1.34233	2.68511e-10	5.6441e-08
Zm00001d026238	13.92	17.1973	115.342	115.596	-2.88006	2.76418e-10	5.7705e-08
Zm00001d016696	866.231	959.711	2577.94	1952.01	-1.31074	2.85677e-10	5.92323e-08
Zm00001d017282	456.494	395.31	1304.14	1004.16	-1.43845	3.066e-10	6.3141e-08
Zm00001d048960	310.327	116.834	20.2391	21.9994	3.33117	3.28839e-10	6.72663e-08
Zm00001d047192	68.6172	81.3302	2.036	7.58693	3.93623	3.42966e-10	6.96885e-08
Zm00001d035841	274.492	259.05	701.16	782.629	-1.4752	3.52589e-10	7.11693e-08
Zm00001d043422	528.11	360.855	107.258	125.411	1.93286	3.62731e-10	7.27346e-08
Zm00001d003866	403.788	313.993	58.7142	99.8914	2.17742	3.66115e-10	7.29334e-08
Zm00001d043610	779.717	671.552	1745.29	1693.13	-1.24456	3.86817e-10	7.6557e-08
Zm00001d028838	92.4593	284.14	1073.47	1024.93	-2.4773	4.12834e-10	8.10261e-08
Zm00001d007470	1075.08	1246.83	394.524	175.521	2.02501	4.14714e-10	8.10261e-08
Zm00001d036781	293.378	362.145	1216.1	807.211	-1.62549	4.42153e-10	8.58369e-08
Zm00001d024617	294.372	373.901	93.0526	57.4937	2.14727	4.58344e-10	8.84169e-08
Zm00001d034382	41.7679	45.1641	2.01888	0.0239104	5.21395	4.71418e-10	9.0367e-08
Zm00001d001852	573.843	585.002	1313.27	1456.35	-1.25667	4.75104e-10	9.05044e-08
Zm00001d007952	327.193	394.63	103.163	57.5443	2.16418	4.93067e-10	9.33428e-08
Zm00001d003271	4118.34	4510.31	1974.94	1620.6	1.26277	5.72532e-10	1.07717e-07
Zm00001d022254	31175.5	52468.6	14789.9	13033	1.58798	6.66277e-10	1.24176e-07
Zm00001d037802	336.136	498.593	117.331	70.7303	2.1478	6.68161e-10	1.24176e-07
Zm00001d052336	14.9105	23.5955	119.4	139.719	-2.74009	8.83166e-10	1.6314e-07
Zm00001d032120	37.768	102.501	459.32	359.051	-2.5419	9.05e-10	1.66166e-07
Zm00001d003707	325.207	358.458	105.207	81.611	1.86959	1.22319e-09	2.23243e-07
Zm00001d050908	2.97553	10.9922	99.1361	76.1099	-3.61854	1.27355e-09	2.31051e-07
Zm00001d024659	12837.4	14955.4	6055.35	3845.58	1.489	1.32048e-09	2.38148e-07
Zm00001d020396	3064.15	2614.31	1299.09	1100.97	1.24212	1.44378e-09	2.58853e-07
Zm00001d027499	96.5022	27.505	1.0101	0.0121561	6.58181	1.45453e-09	2.59256e-07
Zm00001d053926	218.78	344.249	1035.01	764.207	-1.67507	1.49623e-09	2.65137e-07
Zm00001d021935	534.044	890.486	209.437	212.462	1.75527	1.53175e-09	2.69862e-07
Zm00001d053706	74.5848	86.7384	289.369	308.202	-1.88678	1.56119e-09	2.73468e-07
Zm00001d042434	10.9337	17.2513	98.1507	112.216	-2.88605	1.88561e-09	3.28409e-07
Zm00001d043943	147.182	188.826	495.769	529.468	-1.60779	1.90074e-09	3.29164e-07
Zm00001d039974	77.5666	95.8007	280.332	831.494	-2.67939	2.08546e-09	3.58494e-07
Zm00001d019019	119.339	137.296	24.2719	17.7152	2.60347	2.09364e-09	3.58494e-07
Zm00001d034112	20404.8	19517.9	9285.92	7054.42	1.28872	2.35158e-09	4.00412e-07
Zm00001d042229	1103.93	1140.22	453.218	240.39	1.69287	2.37239e-09	4.01712e-07
Zm00001d028165	2026.85	1871.38	696.017	275.773	2.00344	2.60151e-09	4.38073e-07
Zm00001d034413	834.379	2082.43	12229.1	5198.75	-2.57888	2.62887e-09	4.40249e-07
Zm00001d042108	582.783	781.999	1812.05	1540.21	-1.29597	2.8862e-09	4.79946e-07
Zm00001d020973	1691.69	2122.57	798.286	859.714	1.2021	2.89741e-09	4.79946e-07
Zm00001d002759	748.895	526.978	220.557	199.327	1.60233	2.93952e-09	4.8429e-07
Zm00001d042011	1174.53	1499.67	3125.39	7369.53	-1.97235	3.23518e-09	5.30134e-07
Zm00001d035195	43.7641	35.1115	2.01888	0.0239104	5.07476	3.56164e-09	5.8051e-07
Zm00001d053095	502.243	428.703	160.836	98.2638	1.84298	3.61148e-09	5.85502e-07
Zm00001d007319	2033.83	1457.74	764.868	574.848	1.3813	3.85893e-09	6.22308e-07
Zm00001d028751	34.8128	27.8978	180.077	142.163	-2.35762	3.99946e-09	6.41577e-07
Zm00001d020794	173.048	171.513	503.854	482.209	-1.51628	4.57721e-09	7.30413e-07
Zm00001d047210	101.466	42.9451	2.0299	4.35777	4.454	4.64769e-09	7.37797e-07
Zm00001d048832	119.371	47.4213	6.05488	0.0672966	4.68713	5.07622e-09	8.01648e-07
Zm00001d015670	194.935	156.037	39.4284	18.9619	2.5803	5.17494e-09	8.13026e-07
Zm00001d005775	41.7882	16.8673	191.218	177.293	-2.64867	5.28612e-09	8.26235e-07
Zm00001d048896	573.839	635.614	239.76	166.464	1.57265	5.39293e-09	8.31149e-07
Zm00001d005620	3718.55	3456.65	1713.89	1147.37	1.32604	5.39386e-09	8.31149e-07
Zm00001d052016	1714.55	3279.33	636.426	899.145	1.70148	5.39937e-09	8.31149e-07
Zm00001d010430	167.066	259.371	42.4491	13.5442	2.92137	5.58358e-09	8.51075e-07
Zm00001d007941	310.286	372.056	107.211	60.8427	2.01878	5.58467e-09	8.51075e-07
Zm00001d048311	3507.7	4302.75	1734.11	1004.35	1.51176	5.63897e-09	8.55076e-07
Zm00001d028159	2.98347	2.69381	42.5039	50.5672	-3.97579	6.07087e-09	9.1601e-07
Zm00001d043734	67.6109	121.288	410.761	341.396	-1.9909	6.10683e-09	9.16897e-07
Zm00001d006626	551.962	580.509	217.524	201.513	1.43366	7.14898e-09	1.06811e-06
Zm00001d003776	40932.9	37597.7	18727.7	14749.3	1.23006	7.93567e-09	1.17986e-06
Zm00001d040035	642.47	584.02	238.734	136.845	1.70558	8.28764e-09	1.22621e-06
Zm00001d028721	38.7816	47.019	222.566	166.419	-2.1768	9.40797e-09	1.38524e-06
Zm00001d026489	384.875	475.898	94.1256	150.536	1.81497	9.60935e-09	1.40809e-06
Zm00001d046170	193.966	71.7247	0.013146	10.7642	4.59431	9.71689e-09	1.41704e-06
Zm00001d018738	881.134	1484.52	251.97	433.362	1.78752	9.8432e-09	1.42647e-06
Zm00001d003190	1870.72	1627.59	812.401	485.824	1.42939	9.8752e-09	1.42647e-06
Zm00001d038420	640.457	1094.53	304.527	254.423	1.63372	1.14924e-08	1.65226e-06
Zm00001d003657	52.7022	69.6426	218.557	267.377	-1.98641	1.16799e-08	1.67087e-06
Zm00001d006511	32.792	109.816	586.779	351.514	-2.71651	1.17316e-08	1.67087e-06
Zm00001d009081	184.977	216.758	491.742	676.796	-1.53908	1.19695e-08	1.69683e-06
Zm00001d030850	347.099	275.188	64.7791	98.8484	1.92647	1.2566e-08	1.77314e-06
Zm00001d048622	4241.68	3703.07	1869.69	1134.22	1.40284	1.26483e-08	1.77654e-06
Zm00001d050479	160.117	167.937	40.4554	28.7615	2.23955	1.28095e-08	1.79092e-06
Zm00001d036112	44.7586	36.0145	147.793	494.594	-2.98793	1.34972e-08	1.87846e-06
Zm00001d012684	4079.55	5475.52	2093.33	2042.09	1.20824	1.3652e-08	1.89135e-06
Zm00001d048633	4853.3	5247.86	2121.6	993.464	1.69695	1.38551e-08	1.91082e-06
Zm00001d049242	137.229	220.567	530.171	578.99	-1.63046	1.53947e-08	2.11358e-06
Zm00001d019265	3562.42	2725.27	988.523	1470.44	1.35456	1.61515e-08	2.20754e-06
Zm00001d006059	930.888	749.145	345.008	331.39	1.31193	1.718e-08	2.33762e-06
Zm00001d008273	564.886	679.909	92.1253	217.437	2.0074	1.76279e-08	2.38791e-06
Zm00001d046297	158.109	298.317	37.451	50.5118	2.37277	1.8464e-08	2.4901e-06
Zm00001d016441	622.577	601.214	251.92	222.461	1.36641	2.24756e-08	3.01777e-06
Zm00001d042826	849.332	771.796	352.086	321.517	1.2664	2.45651e-08	3.28385e-06
Zm00001d026448	310.3	253.542	78.9228	84.7343	1.78315	2.50329e-08	3.33178e-06
Zm00001d032618	1007.45	1112.28	487.631	306.348	1.4158	2.6105e-08	3.45936e-06
Zm00001d051791	73.6013	58.561	8.09171	6.64184	3.14323	2.80534e-08	3.70147e-06
Zm00001d024809	1499.75	1651.23	754.731	450.597	1.3857	2.89257e-08	3.80012e-06
Zm00001d027254	47.7457	33.2503	3.02775	0.0352834	4.58321	2.98599e-08	3.90601e-06
Zm00001d036345	647.472	269.41	100.165	99.0907	2.20063	3.04487e-08	3.96601e-06
Zm00001d007443	125.298	184.395	31.3648	30.8385	2.31154	3.15536e-08	4.09243e-06
Zm00001d022478	126.299	151.768	32.3634	23.2406	2.31608	3.17164e-08	4.09612e-06
Zm00001d007447	1414.22	1369.47	676.829	424.146	1.33742	3.29649e-08	4.2394e-06
Zm00001d002396	3099.94	3766.5	6999.38	8362.99	-1.16165	3.58454e-08	4.59048e-06
Zm00001d008715	201.888	211.269	491.733	603.124	-1.40503	4.15863e-08	5.30338e-06
Zm00001d008674	3826.95	3478.31	1861.62	1454.4	1.13923	4.48923e-08	5.68329e-06
Zm00001d052079	3134.78	2030.94	688.038	1139.01	1.49949	4.49382e-08	5.68329e-06
Zm00001d021469	39.7792	42.4495	140.687	300.036	-2.41846	4.61959e-08	5.80342e-06
Zm00001d021692	245.646	263.647	78.9113	70.522	1.7671	4.64457e-08	5.80342e-06
Zm00001d037150	872.193	1104.25	2228.9	2011.33	-1.1009	4.65891e-08	5.80342e-06
Zm00001d026594	489.297	661.031	187.191	226.656	1.4751	4.66498e-08	5.80342e-06
Zm00001d035395	65.6392	64.0768	197.33	323.319	-2.00258	4.77539e-08	5.91663e-06
Zm00001d051130	1600.19	2109.97	4109.77	4086.35	-1.14324	4.89098e-08	6.03531e-06
Zm00001d050032	1188.44	2044.26	4176.64	16452.3	-2.67384	5.20572e-08	6.39779e-06
Zm00001d023301	670.301	903.878	1623.89	1951.67	-1.18296	5.22867e-08	6.40019e-06
Zm00001d043621	1703.62	2207.46	6460.05	3877.54	-1.40218	5.7362e-08	6.99334e-06
Zm00001d047995	117.389	33.7977	1.01972	4.33163	4.76747	5.90857e-08	7.17479e-06
Zm00001d006649	2.97697	9.15052	52.6401	85.6155	-3.47876	6.2028e-08	7.50219e-06
Zm00001d012231	402.758	867.185	189.184	152.061	1.8951	6.74062e-08	8.12045e-06
Zm00001d003668	671.305	709.609	221.602	310.216	1.37701	7.00567e-08	8.40653e-06
Zm00001d039520	404.774	394.486	913.618	888.411	-1.17271	7.16359e-08	8.56232e-06
Zm00001d011435	658.378	669.861	279.245	273.033	1.26566	7.19589e-08	8.56733e-06
Zm00001d052318	483.344	445.907	1236.35	932.623	-1.22302	7.27614e-08	8.62917e-06
Zm00001d021596	2247.64	2312.01	1165.54	1094.29	1.01257	7.88635e-08	9.31659e-06
Zm00001d002959	895.07	1071.71	408.759	446.889	1.20089	7.98934e-08	9.40181e-06
Zm00001d012488	736.935	983.316	1846.46	1863.73	-1.10837	8.09423e-08	9.48862e-06
Zm00001d034175	677.271	749.364	302.517	300.544	1.24204	8.36823e-08	9.77223e-06
Zm00001d021901	1314.76	1733.51	605.05	737.431	1.1834	8.65187e-08	1.00649e-05
Zm00001d036875	200.899	176.857	55.6239	35.427	2.04837	9.12851e-08	1.0579e-05
Zm00001d022082	292.39	306.967	699.129	708.943	-1.23171	9.78731e-08	1.12923e-05
Zm00001d044604	383.898	292.314	112.259	53.2117	2.02808	9.81812e-08	1.12923e-05
Zm00001d015746	2072.59	2448.43	4708.81	14106.5	-2.05713	1.02366e-07	1.17294e-05
Zm00001d005570	25.8564	27.0909	152.752	108.093	-2.29492	1.05651e-07	1.20605e-05
Zm00001d010313	995.524	1008.4	487.655	410.742	1.15685	1.0751e-07	1.22269e-05
Zm00001d004921	128.292	135.44	16.2136	32.7942	2.424	1.09032e-07	1.23538e-05
Zm00001d045203	877.166	1104.25	359.196	463.284	1.26887	1.10312e-07	1.24282e-05
Zm00001d028725	319.227	504.052	1244.44	939.228	-1.40659	1.10503e-07	1.24282e-05
Zm00001d044599	972.659	771.704	351.09	388.536	1.23756	1.16475e-07	1.30516e-05
Zm00001d043344	651.388	1523.56	271.17	340.013	1.8311	1.23571e-07	1.37961e-05
Zm00001d045321	131.275	140.866	391.548	371.03	-1.48546	1.27976e-07	1.42357e-05
Zm00001d001865	619.592	611.159	277.199	203.862	1.35407	1.40935e-07	1.56202e-05
Zm00001d046925	1060.17	961.376	490.693	423.935	1.1436	1.45584e-07	1.6077e-05
Zm00001d014852	1714.56	2276.99	972.297	906.055	1.08747	1.53344e-07	1.68728e-05
Zm00001d014072	21.8801	20.7396	5.55112e-17	5.55112e-17	7.42581	1.64594e-07	1.80456e-05
Zm00001d029506	633.512	682.54	1262.69	1497.03	-1.06787	1.80411e-07	1.97088e-05
Zm00001d047420	339.127	416.309	846.848	877.356	-1.18976	1.85055e-07	2.01439e-05
Zm00001d042779	614.604	931.044	294.426	306.017	1.36416	1.86578e-07	2.02374e-05
Zm00001d052946	25.8453	46.2658	152.785	170.569	-2.15932	1.94489e-07	2.10207e-05
Zm00001d011454	935.848	1042.77	479.564	419.523	1.13759	1.99997e-07	2.15397e-05
Zm00001d045311	2215.82	1920.99	1086.62	968.835	1.00874	2.06155e-07	2.21246e-05
Zm00001d031194	1747.38	2228.21	872.152	1019.28	1.07193	2.0884e-07	2.23342e-05
Zm00001d032506	14.9065	30.001	116.356	119.982	-2.38723	2.1163e-07	2.25534e-05
Zm00001d034488	149.175	167.074	40.4717	40.7369	1.95842	2.22453e-07	2.36242e-05
Zm00001d002549	192.94	184.128	53.6235	52.8559	1.82188	2.29024e-07	2.42376e-05
Zm00001d022444	1826.96	1498.46	850.88	738.776	1.06437	2.34918e-07	2.47753e-05
Zm00001d038717	1361.5	1852.7	3556.33	3330.11	-1.09906	2.5767e-07	2.70811e-05
Zm00001d002972	162.119	116.259	24.2983	35.096	2.22495	2.60787e-07	2.73145e-05
Zm00001d037359	1114.88	833.956	423.872	209.6	1.6202	2.65303e-07	2.76288e-05
Zm00001d009610	539.044	427.752	159.876	200.216	1.42457	2.656e-07	2.76288e-05
Zm00001d004727	4.96272	15.541	96.0963	68.4396	-2.98539	2.7023e-07	2.80148e-05
Zm00001d039880	1481.85	1634.98	794.229	753.025	1.01026	2.76888e-07	2.86077e-05
Zm00001d053091	802.588	745.631	1653.21	1475.22	-1.01492	2.85188e-07	2.93426e-05
Zm00001d048818	1040.27	1157.42	63.8231	304.028	2.57683	2.85927e-07	2.93426e-05
Zm00001d003356	364.977	553.679	145.625	50.0428	2.22918	2.94169e-07	3.00872e-05
Zm00001d047436	35.819	15.0911	5.55112e-17	5.55112e-17	7.68271	3.06054e-07	3.1198e-05
Zm00001d009103	1039.27	1531.37	2790.44	2889.7	-1.14344	3.31911e-07	3.3721e-05
Zm00001d007444	4555.93	6182.4	2588.03	1424.91	1.41988	3.38013e-07	3.4227e-05
Zm00001d010179	5.55112e-17	5.55112e-17	18.2224	24.1385	-7.41694	3.4543e-07	3.48621e-05
Zm00001d012909	3779.21	4373.13	2182.34	1614.06	1.10241	3.62768e-07	3.63913e-05
Zm00001d013907	3495.76	4510.43	2062.96	1667.94	1.1015	3.6297e-07	3.63913e-05
Zm00001d043318	333.182	220.916	53.552	7.05061	3.18762	3.78919e-07	3.78243e-05
Zm00001d041523	272.483	452.625	123.416	92.6422	1.74542	3.79744e-07	3.78243e-05
Zm00001d033419	659.388	443.897	223.583	179.586	1.45106	3.83556e-07	3.80794e-05
Zm00001d032381	1003.47	1199.9	500.761	236.05	1.57949	3.89491e-07	3.85432e-05
Zm00001d008266	242.647	408.395	750.753	1034.57	-1.45425	3.93749e-07	3.88384e-05
Zm00001d031571	75.5804	84.9143	17.1812	7.86411	2.66454	4.01975e-07	3.94915e-05
Zm00001d019228	4381.89	5386.98	2561.76	2062.05	1.07902	4.02961e-07	3.94915e-05
Zm00001d004389	1653.91	1382.01	798.26	632.057	1.08522	4.1031e-07	4.00829e-05
Zm00001d024620	12261.6	12688.5	6186.86	3222.62	1.40677	4.20735e-07	4.09699e-05
Zm00001d002970	319.238	373.846	126.469	123.318	1.4716	4.2684e-07	4.1432e-05
Zm00001d037651	248.657	122.374	40.4676	37.4695	2.24752	4.37562e-07	4.2338e-05
Zm00001d028154	388.851	504.821	1193.85	890.798	-1.22153	4.43735e-07	4.27994e-05
Zm00001d052264	862.251	1019.34	1668.43	2609.78	-1.18464	4.48443e-07	4.3117e-05
Zm00001d010671	360.014	414.46	154.788	130.014	1.4422	4.75323e-07	4.55578e-05
Zm00001d045097	425.649	554.477	1059.31	1067.82	-1.11716	4.79169e-07	4.57825e-05
Zm00001d035001	26.851	27.9922	2.01888	0.0239104	4.55279	4.96406e-07	4.72811e-05
Zm00001d033447	5262.05	5935.81	11410.6	11115.3	-1.00832	5.12396e-07	4.8652e-05
Zm00001d018801	106.424	78.3716	19.2175	15.4781	2.40414	5.37402e-07	5.08679e-05
Zm00001d004388	481.361	383.52	180.069	127.912	1.48796	5.41125e-07	5.10618e-05
Zm00001d012321	156.121	286.562	759.807	557.25	-1.57186	5.55396e-07	5.22467e-05
Zm00001d012485	562.896	677.2	285.3	228.03	1.27179	5.6945e-07	5.34039e-05
Zm00001d007654	773.735	978.764	418.828	249.132	1.3907	5.79982e-07	5.42248e-05
Zm00001d032776	69.6297	43.1123	235.722	182.91	-1.8916	5.94318e-07	5.52753e-05
Zm00001d028474	9588.27	7565.06	4193.75	4125.99	1.04382	5.95207e-07	5.52753e-05
Zm00001d014846	114.354	190.791	39.4361	23.3125	2.27633	5.96659e-07	5.52753e-05
Zm00001d021971	1038.27	1963.98	4414.29	3462.34	-1.39132	6.53267e-07	6.01538e-05
Zm00001d044685	3595.23	3108.13	1814.05	1182.61	1.16121	6.57679e-07	6.03777e-05
Zm00001d017079	340.146	213.663	84.9853	80.4005	1.74166	6.64349e-07	6.08069e-05
Zm00001d007624	377.912	478.623	176.031	142.149	1.42772	6.79518e-07	6.20091e-05
Zm00001d053995	101.451	74.7628	311.603	242.36	-1.65205	7.30616e-07	6.6473e-05
Zm00001d039251	165.08	234.938	499.814	519.58	-1.34812	7.3879e-07	6.70166e-05
Zm00001d006639	27.8389	39.8536	136.587	134.322	-1.99539	8.14287e-07	7.36459e-05
Zm00001d018602	61.653	80.4761	14.1464	5.65509	2.82373	8.28044e-07	7.46685e-05
Zm00001d020903	108.402	114.676	395.568	268.868	-1.57365	8.33567e-07	7.49448e-05
Zm00001d048903	2210.85	1753.92	1072.43	698.239	1.16238	8.74812e-07	7.84217e-05
Zm00001d052992	687.219	701.46	335.894	290.729	1.14743	8.77621e-07	7.84428e-05
Zm00001d043766	1324.72	1018.14	506.906	593.251	1.09044	9.53683e-07	8.49921e-05
Zm00001d006791	732.963	847.797	389.488	234.811	1.33931	9.85957e-07	8.73575e-05
Zm00001d026132	18257.6	15373.2	8744.6	4985.02	1.29243	1.01114e-06	8.93293e-05
Zm00001d043371	1119.83	1476.22	661.679	565.953	1.08028	1.03191e-06	9.07306e-05
Zm00001d035409	1.98484	5.48693	38.4507	40.7152	-3.35353	1.03296e-06	9.07306e-05
Zm00001d016636	6.95642	11.8201	50.6163	82.3161	-2.805	1.04349e-06	9.13921e-05
Zm00001d053114	834.412	806.143	378.337	172.207	1.57412	1.06943e-06	9.3396e-05
Zm00001d040100	297.352	418.207	129.45	54.3699	1.95858	1.10048e-06	9.58333e-05
Zm00001d043144	818.488	1057.32	469.433	349.176	1.19575	1.11363e-06	9.6702e-05
Zm00001d045546	122.34	81.0227	23.2618	17.7022	2.30399	1.12694e-06	9.75793e-05
Zm00001d048808	383.874	569.011	67.8445	174.48	1.97434	1.14965e-06	9.92641e-05
Zm00001d029397	4035.79	5008.73	1716.99	2462.33	1.11392	1.15799e-06	9.97018e-05
Zm00001d003544	307.321	226.396	623.247	632.983	-1.23524	1.16353e-06	9.98965e-05
Zm00001d007299	11380.4	15033.2	6432.77	6400.33	1.04142	1.23558e-06	0.000105785
Zm00001d046668	153.156	156.183	49.5599	35.3774	1.86074	1.284e-06	0.000109622
Zm00001d010661	158.135	136.222	45.5113	30.9856	1.93948	1.30459e-06	0.000111069
Zm00001d028399	991.545	1009.3	459.35	519.52	1.03153	1.34546e-06	0.000114229
Zm00001d017622	138.234	159.871	43.4641	15.7299	2.32566	1.37391e-06	0.000116321
Zm00001d021773	182.987	218.576	69.7938	50.8003	1.73274	1.39296e-06	0.000117607
Zm00001d009631	2454.51	2030.19	1255.57	965.636	1.01325	1.40689e-06	0.000118455
Zm00001d041671	3215.32	3018.82	1753.34	1140.78	1.10674	1.57599e-06	0.000132326
Zm00001d023859	1221.27	1778.72	2905.79	3508.26	-1.09595	1.58642e-06	0.000132791
Zm00001d007169	988.571	799.703	428.984	412.852	1.08645	1.59743e-06	0.000133027
Zm00001d040780	235.704	230.184	83.9699	74.9272	1.5501	1.62264e-06	0.000134759
Zm00001d022461	802.57	1211.81	1937.54	2405.19	-1.10776	1.6516e-06	0.000136791
Zm00001d010038	131.283	111.844	35.3825	16.7503	2.2142	1.69842e-06	0.000140288
Zm00001d006082	198.913	159.649	407.756	493.052	-1.32871	1.71893e-06	0.000141598
Zm00001d048920	7048.23	8515.08	4118.83	2271.46	1.28409	1.81801e-06	0.000149356
Zm00001d039786	6179.98	11952.3	25635	21026.3	-1.36363	1.915e-06	0.000156901
Zm00001d038626	34.7928	67.0986	150.804	317.654	-2.19835	1.95206e-06	0.000159509
Zm00001d049185	19.8942	15.2703	5.55112e-17	5.55112e-17	7.1505	1.98098e-06	0.000161439
Zm00001d017474	24.8599	28.9329	148.695	90.5551	-2.14735	2.08022e-06	0.000168567
Zm00001d051739	167.069	233.12	64.7465	57.3129	1.71113	2.13221e-06	0.000171925
Zm00001d007504	4946.8	4375.64	2638.64	1822.17	1.06319	2.1772e-06	0.000175089
Zm00001d021016	510.189	567.006	1253.55	971.135	-1.04617	2.21063e-06	0.00017731
Zm00001d053143	1625.06	1680.07	947.989	657.466	1.04122	2.28206e-06	0.000182558
Zm00001d042231	2254.59	2609.11	1354.7	781.979	1.18631	2.30572e-06	0.000183969
Zm00001d046318	61.6335	168.473	10.1372	20.7409	2.88633	2.38243e-06	0.000189099
Zm00001d003749	7774.23	10842.5	4812.93	4134.89	1.05698	2.51203e-06	0.000198868
Zm00001d025047	45.7281	99.6964	283.282	243.396	-1.8541	2.52305e-06	0.000199223
Zm00001d044520	33.8035	52.5438	149.748	162.88	-1.85184	2.54126e-06	0.000200142
Zm00001d044416	402.766	667.492	201.343	205.852	1.39404	2.5488e-06	0.000200219
Zm00001d017147	643.471	497.247	236.759	257.55	1.20598	2.58593e-06	0.000202613
Zm00001d015969	3.97597	5.43919	40.469	38.5585	-3.03214	2.59445e-06	0.00020276
Zm00001d041818	775.735	739.329	396.58	272.164	1.17883	2.6047e-06	0.00020304
Zm00001d018830	149776	107609	67338.7	53805.1	1.0872	2.63109e-06	0.000204054
Zm00001d037988	3627.04	4668.41	18643.6	7315.71	-1.64584	2.64292e-06	0.00020445
Zm00001d021627	185.979	173.281	63.7157	39.8475	1.79087	2.73211e-06	0.000210815
Zm00001d032560	589.749	709.7	1168.6	1452.96	-1.01192	2.75323e-06	0.000211909
Zm00001d029373	253.586	437.301	806.381	875.121	-1.28215	2.7963e-06	0.000214681
Zm00001d009484	53.7082	45.9639	8.09171	6.64184	2.7372	2.92383e-06	0.000223347
Zm00001d037939	660.367	675.281	1120.08	2311.25	-1.3609	3.01004e-06	0.000229358
Zm00001d053113	86.505	161.051	26.3086	27.5137	2.19648	3.03795e-06	0.000230907
Zm00001d049008	1948.28	2344.62	3676.77	5197.94	-1.04755	3.12136e-06	0.000236656
Zm00001d037336	138.254	89.1287	30.3243	13.4409	2.36926	3.22414e-06	0.000243239
Zm00001d006397	283.451	212.867	55.6783	94.3936	1.72469	3.33709e-06	0.000251139
Zm00001d040094	348.104	209.125	46.5823	97.5891	1.9489	3.38929e-06	0.000254439
Zm00001d036787	48.7251	62.401	188.181	169.605	-1.68388	3.40189e-06	0.0002545
Zm00001d001971	0	1.84195	30.3371	19.9587	-4.56799	3.41926e-06	0.0002545
Zm00001d006503	205.856	280.053	596.93	528.5	-1.21069	3.42328e-06	0.0002545
Zm00001d039674	874.182	1113.28	385.506	527.089	1.12333	3.4235e-06	0.0002545
Zm00001d023593	7896.58	5980.66	3762.72	3078.12	1.02036	3.4656e-06	0.000256529
Zm00001d008866	79.5534	105.774	242.836	286.116	-1.51079	3.46763e-06	0.000256529
Zm00001d048268	323.216	376.551	129.515	146.345	1.34274	3.52707e-06	0.000259639
Zm00001d048610	541.021	586.85	274.176	235.689	1.14478	3.53523e-06	0.000259639
Zm00001d012325	664.318	1459.43	3379.25	2479.33	-1.46371	3.57712e-06	0.000262084
Zm00001d029839	204.848	430.204	892.368	831.198	-1.43953	3.61677e-06	0.000264354
Zm00001d038068	147.215	67.3103	22.2475	15.5196	2.49829	3.66588e-06	0.000267303
Zm00001d004539	8.93074	40.1601	163.891	133.337	-2.59321	3.81325e-06	0.000277385
Zm00001d023466	57.6761	72.3272	13.1276	2.3774	3.03928	3.85656e-06	0.000279867
Zm00001d028750	66.6518	32.1993	3.04408	6.53535	3.33959	3.92502e-06	0.000284158
Zm00001d016567	1539.51	2581.39	4280.77	4798.51	-1.13939	4.01702e-06	0.000289444
Zm00001d038693	13.9117	29.1041	100.166	101.28	-2.21899	4.07201e-06	0.000292714
Zm00001d005892	4.96337	14.6223	288.227	34.8842	-4.02856	4.08368e-06	0.000292862
Zm00001d003349	13475.9	11706.1	7051.93	4285.95	1.15117	4.15304e-06	0.000296441
Zm00001d004095	53.7058	50.5191	9.08272	0.096487	3.4473	4.33792e-06	0.000308915
Zm00001d015091	3280.96	2677.47	5013.32	8292.29	-1.15899	4.34883e-06	0.00030897
Zm00001d049510	713.058	1205.57	2280.49	1924.41	-1.13159	4.40759e-06	0.000312416
Zm00001d030750	160.128	121.707	29.3614	44.9631	1.92036	4.50941e-06	0.000318892
Zm00001d040147	109.409	76.5402	246.882	286.128	-1.51873	4.53266e-06	0.000319794
Zm00001d034641	836.388	1120.54	2299.71	1696.63	-1.02986	4.56978e-06	0.000321454
Zm00001d043240	246.646	227.439	474.535	595.402	-1.17379	4.57729e-06	0.000321454
Zm00001d028366	17.8973	22.6304	72.8768	116.427	-2.21588	4.66885e-06	0.00032638
Zm00001d050326	284.44	246.357	108.242	83.8146	1.46464	4.70974e-06	0.000328485
Zm00001d031687	144.209	135.37	40.4743	42.9158	1.74262	4.87018e-06	0.000338378
Zm00001d037681	72.599	75.8474	14.1719	17.5657	2.21822	4.87379e-06	0.000338378
Zm00001d019030	735.951	746.594	316.6	104.073	1.81635	4.99553e-06	0.000346043
Zm00001d036676	42.7538	65.1907	178.069	173.957	-1.70191	5.04843e-06	0.000348914
Zm00001d028693	990.551	1002.08	420.916	555.736	1.02908	5.09754e-06	0.000351511
Zm00001d032479	59.6564	102.294	217.555	304.712	-1.68673	5.11701e-06	0.000352057
Zm00001d039049	96.4528	162.803	350.075	369.854	-1.47156	5.25186e-06	0.000360521
Zm00001d039487	1.98484	5.48693	39.4497	32.016	-3.20656	5.49131e-06	0.000376112
Zm00001d013030	828.456	597.409	355.104	261.111	1.20925	5.51813e-06	0.000377101
Zm00001d045563	708.097	862.278	408.736	333.702	1.08033	5.54683e-06	0.000378214
Zm00001d048817	14666.3	17188.9	2650.89	7411.25	1.66257	5.56844e-06	0.00037884
Zm00001d033339	326.196	417.24	798.276	756.328	-1.06353	5.61133e-06	0.000380494
Zm00001d003019	58.6912	33.1638	6.06755	4.44486	3.09728	5.62521e-06	0.000380494
Zm00001d044132	9.94582	9.00244	52.6161	56.1202	-2.50496	5.6302e-06	0.000380494
Zm00001d020264	860.279	647.991	374.341	324.854	1.10832	5.80643e-06	0.000391536
Zm00001d051934	552.947	736.855	206.433	321.152	1.29011	6.01612e-06	0.000403888
Zm00001d034916	370.959	370.127	145.703	163.96	1.25866	6.08077e-06	0.000407095
Zm00001d003869	1084.04	1030.02	513.902	204.205	1.55697	6.0906e-06	0.000407095
Zm00001d034217	1014.42	1043.62	420.919	582.122	1.03726	6.17084e-06	0.000411556
Zm00001d035161	5.55112e-17	5.55112e-17	19.2132	13.3105	-7.03717	6.20012e-06	0.000412606
Zm00001d046157	18.9015	12.5337	5.55112e-17	5.55112e-17	6.99021	6.32708e-06	0.000419355
Zm00001d033496	465.422	760.47	1593.5	1178.13	-1.17642	6.32906e-06	0.000419355
Zm00001d048593	17.8923	29.9509	0.00297318	2.15586	4.34045	6.77797e-06	0.000448125
Zm00001d011183	1733.46	1794.73	4905.98	2833.96	-1.13341	6.80191e-06	0.000448734
Zm00001d037089	2565.89	2419.38	1475.1	896.437	1.07145	7.22339e-06	0.000475511
Zm00001d032138	48.7263	59.6704	145.72	208.934	-1.70695	7.2793e-06	0.000477258
Zm00001d024611	204.874	197.677	77.8665	38.8455	1.78281	7.28124e-06	0.000477258
Zm00001d029906	413.721	446.012	207.379	133.476	1.33331	7.55165e-06	0.000492863
Zm00001d024520	705.121	710.479	377.371	306.184	1.04958	7.6666e-06	0.000498231
Zm00001d045162	2337.14	2461.89	1396.18	764.397	1.15094	8.00282e-06	0.000517872
Zm00001d025037	797.614	761.9	422.875	253.531	1.20408	8.06287e-06	0.000520653
Zm00001d021961	896.069	953.363	516.986	382.207	1.03972	8.21097e-06	0.000529095
Zm00001d028707	697.178	499.907	282.272	247.785	1.17437	8.48168e-06	0.000543095
Zm00001d010061	646.441	691.562	321.744	336.835	1.0226	9.42015e-06	0.000601814
Zm00001d053098	94.4569	203.579	40.4347	16.7946	2.37465	9.43821e-06	0.000601814
Zm00001d031878	37.7692	97.0547	10.1133	7.75825	2.89631	9.90587e-06	0.000630315
Zm00001d015129	79.5648	72.1634	193.26	228.872	-1.47469	9.95806e-06	0.000632316
Zm00001d021736	11.9402	6.21215	48.5754	58.2648	-2.54402	1.02408e-05	0.000648918
Zm00001d009481	540.015	790.185	1451.86	1242.97	-1.01804	1.03059e-05	0.00065169
Zm00001d004130	764.805	559.502	302.52	311.527	1.10827	1.08423e-05	0.000684188
Zm00001d017899	932.87	898.224	513.934	310.775	1.14984	1.09363e-05	0.000688695
Zm00001d017983	325.215	293.325	650.559	617.62	-1.03582	1.09764e-05	0.00068979
Zm00001d042022	718.041	923.706	312.662	442.303	1.12123	1.09998e-05	0.000689839
Zm00001d012176	195.923	188.648	58.6972	74.7391	1.52611	1.10455e-05	0.000691283
Zm00001d051088	145.229	60.0532	12.1604	22.9484	2.54023	1.15403e-05	0.00072077
Zm00001d018229	503.23	529.955	1278.83	857.844	-1.04828	1.16824e-05	0.000727247
Zm00001d019247	15.9192	8.9066	57.6846	72.5448	-2.3817	1.16917e-05	0.000727247
Zm00001d043453	17196.4	23017.3	10606.2	4971.92	1.36813	1.24348e-05	0.000771895
Zm00001d003358	57.6716	85.0535	16.1835	13.2664	2.26694	1.29447e-05	0.000799616
Zm00001d006111	61.6539	77.7492	16.1856	14.3494	2.18163	1.29601e-05	0.000799616
Zm00001d043442	47.7405	41.4591	171.975	122.405	-1.72023	1.36953e-05	0.000839367
Zm00001d003023	70.6206	50.3901	14.1519	7.82238	2.44606	1.37145e-05	0.000839367
Zm00001d004480	207.852	237.507	79.9354	86.9286	1.41547	1.40233e-05	0.000856548
Zm00001d048319	208.843	261.943	417.914	892.247	-1.47578	1.41689e-05	0.00086194
Zm00001d034663	359.025	362.009	798.263	652.951	-1.00906	1.41965e-05	0.00086194
Zm00001d043789	806.552	1092.56	439.115	497.502	1.02008	1.4464e-05	0.00087576
Zm00001d002157	575.852	350.856	167.966	200.247	1.33094	1.56932e-05	0.000945284
Zm00001d045567	176.027	199.584	74.8506	53.0175	1.55204	1.58383e-05	0.000952141
Zm00001d033924	1150.66	1512.33	528.17	770.325	1.03663	1.67567e-05	0.00100143
Zm00001d013473	98.4306	249.725	640.416	451.593	-1.64832	1.7052e-05	0.00101708
Zm00001d030841	9.94392	10.8412	48.5764	59.3562	-2.36146	1.71038e-05	0.00101772
Zm00001d012220	38.7743	63.4134	8.09661	8.80154	2.57949	1.71296e-05	0.00101772
Zm00001d017495	44.7527	46.0457	131.538	147.451	-1.6164	1.72237e-05	0.00102057
Zm00001d003021	59.6647	75.9474	18.1962	10.0455	2.25162	1.72861e-05	0.00102105
Zm00001d051556	107.426	62.0111	14.1789	21.901	2.22497	1.83131e-05	0.00107546
Zm00001d049625	17.9081	10.7133	5.55112e-17	5.55112e-17	6.85625	1.85905e-05	0.00108801
Zm00001d038296	169.068	176.963	51.6154	67.0278	1.54318	1.90036e-05	0.0011096
Zm00001d021167	127.294	149.044	326.799	324.762	-1.23621	1.96495e-05	0.00114294
Zm00001d028565	47.7333	55.1274	165.918	141.017	-1.57449	2.03293e-05	0.00117798
Zm00001d023314	656.408	409.547	216.525	237.729	1.22994	2.04966e-05	0.00118542
Zm00001d007341	274.489	278.054	625.253	517.538	-1.04823	2.10543e-05	0.0012085
Zm00001d021977	82.5218	186.444	29.3471	32.9888	2.10468	2.13495e-05	0.00122094
Zm00001d021688	468.424	458.586	232.696	203.751	1.086	2.14251e-05	0.00122287
Zm00001d008515	117.349	138.213	298.473	310.42	-1.25111	2.15592e-05	0.00122823
Zm00001d025012	1286.91	1781.4	224.687	714.77	1.70716	2.16448e-05	0.0012308
Zm00001d013806	11.9315	14.4794	5.55112e-17	5.55112e-17	6.74044	2.19787e-05	0.00124515
Zm00001d026156	752.849	965.232	319.749	479.689	1.10422	2.23539e-05	0.00126405
Zm00001d029258	602.706	346.308	212.424	113.755	1.53944	2.30151e-05	0.00129663
Zm00001d022154	66.6465	40.3994	10.1158	8.83903	2.48252	2.31123e-05	0.00129971
Zm00001d004129	233.735	129.655	61.6996	44.1954	1.77604	2.33959e-05	0.00131323
Zm00001d029040	298.362	275.285	600.981	558.189	-1.01481	2.38959e-05	0.00133637
Zm00001d040500	63.6395	90.4551	19.2216	17.6461	2.05616	2.49148e-05	0.0013908
Zm00001d005895	157.121	239.496	69.8091	66.0875	1.54379	2.53452e-05	0.00141224
Zm00001d045462	413.725	405.323	621.309	2457.25	-1.91002	2.56346e-05	0.00142316
Zm00001d023553	0	3.69336	25.2898	22.0697	-3.57545	2.61812e-05	0.00145087
Zm00001d011847	19.8769	40.8802	4.0367	0.0462938	3.78475	2.63538e-05	0.00145778
Zm00001d035496	95.5067	28.418	304.512	210.507	-2.05281	2.72595e-05	0.00150515
Zm00001d050594	130.281	137.244	49.5397	22.3088	1.89167	2.81292e-05	0.00155002
Zm00001d032447	46.7574	24.1319	4.0462	3.32649	3.22382	2.81738e-05	0.00155002
Zm00001d043128	520.106	1438.81	2745.92	2697.09	-1.47416	2.84478e-05	0.00156227
Zm00001d036364	37.788	44.2948	3.04812	8.69045	2.78521	2.86065e-05	0.00156816
Zm00001d041007	5.55112e-17	5.55112e-17	13.154	13.2175	-6.73758	2.93358e-05	0.00160525
Zm00001d015108	7.94224	25.56	5.55112e-17	5.55112e-17	7.07554	2.98245e-05	0.00162907
Zm00001d015414	57.6915	40.4638	123.471	206.635	-1.7476	2.99301e-05	0.00163081
Zm00001d003927	5.55112e-17	5.55112e-17	22.2334	9.01039	-6.97839	2.99634e-05	0.00163081
Zm00001d009741	5.96343	9.08105	40.4793	47.2749	-2.5214	3.02661e-05	0.00164435
Zm00001d046995	174.028	268.396	413.853	709.664	-1.34337	3.05516e-05	0.00165397
Zm00001d012712	57.6734	79.6006	218.522	170.795	-1.50156	3.08298e-05	0.00166606
Zm00001d046888	166.084	176.069	370.308	381.98	-1.13581	3.1439e-05	0.00169489
Zm00001d010231	1243.18	745.347	512.917	289.897	1.3078	3.15245e-05	0.00169489
Zm00001d036464	105.442	49.2934	249.9	231.237	-1.63606	3.15299e-05	0.00169489
Zm00001d052232	109.412	70.1805	234.733	246.565	-1.42188	3.20183e-05	0.00171811
Zm00001d050465	37.7939	34.2588	6.06755	4.44486	2.74729	3.29776e-05	0.00176648
Zm00001d011657	14.9216	10.7569	49.5966	70.2852	-2.21298	3.30637e-05	0.00176798
Zm00001d016021	32.792	109.816	8.10108	10.9617	2.88508	3.38162e-05	0.00180505
Zm00001d020580	794.609	1368.98	2044.78	2374.42	-1.02991	3.48163e-05	0.00185519
Zm00001d002592	409.739	492.128	233.694	173.031	1.14796	3.53243e-05	0.00187897
Zm00001d022053	409.781	158.356	81.9524	80.3807	1.80579	3.61434e-05	0.00191253
Zm00001d024852	19.901	8.85372	5.55112e-17	5.55112e-17	6.86376	3.62936e-05	0.00191715
Zm00001d016052	446.548	400.75	200.328	195.973	1.09563	3.64452e-05	0.00192182
Zm00001d044129	4722.02	6039.72	8253	19505.2	-1.36697	3.71041e-05	0.00194868
Zm00001d026662	1022.38	897.257	2643.68	1431.52	-1.08616	3.71462e-05	0.00194868
Zm00001d005630	108.411	84.7198	30.3445	24.3043	1.81606	3.72451e-05	0.0019505
Zm00001d025409	5.95614	18.2721	76.8759	56.3065	-2.44436	3.80358e-05	0.00198509
Zm00001d031161	199.915	132.46	62.7049	39.8404	1.69331	3.81602e-05	0.00198818
Zm00001d002820	3.98057	1.75351	23.2867	33.9937	-3.27164	3.84284e-05	0.00199563
Zm00001d019698	884.115	1625.42	384.51	643.632	1.28752	3.84342e-05	0.00199563
Zm00001d011789	135.22	460.272	73.7874	15.8974	2.7286	3.8599e-05	0.00200078
Zm00001d013296	6486.31	9783.64	2958.43	4649.64	1.09667	3.91024e-05	0.0020204
Zm00001d019027	396.812	453.274	207.405	189.412	1.09864	3.91101e-05	0.0020204
Zm00001d010751	400.774	738.885	1326.41	1149.39	-1.1187	3.97345e-05	0.00204919
Zm00001d042443	148.185	148.046	318.712	345.618	-1.16434	4.0231e-05	0.00207129
Zm00001d028230	2277.46	3072.34	830.706	1570.44	1.15592	4.16209e-05	0.00213923
Zm00001d029233	450.494	999.915	2018.44	1518.28	-1.28561	4.19025e-05	0.00215008
Zm00001d002733	25.8533	31.6615	115.321	84.9436	-1.7948	4.23729e-05	0.00216603
Zm00001d047523	15.9276	2.50302	51.6256	80.1395	-2.82684	4.24265e-05	0.00216603
Zm00001d017504	203.881	187.717	80.9322	69.4424	1.3789	4.36944e-05	0.00222703
Zm00001d011735	484.321	722.49	305.536	248.935	1.12167	4.45482e-05	0.00226675
Zm00001d003993	257.581	269.046	122.406	94.8268	1.27601	4.47495e-05	0.00226942
Zm00001d033987	3385.42	1355.4	703.207	1056.52	1.42965	4.60435e-05	0.00232729
Zm00001d052628	514.172	510.957	275.187	232.398	1.01333	4.62191e-05	0.00233231
Zm00001d049228	50.7012	106.004	222.596	246.529	-1.57963	4.67662e-05	0.00235601
Zm00001d025751	561.888	992.54	1803.95	1452.18	-1.06635	4.89701e-05	0.00245487
Zm00001d030314	1.98047	11.018	83.9249	33.419	-3.14699	5.01854e-05	0.00251166
Zm00001d040244	541.012	750.425	307.581	325.819	1.02796	5.08285e-05	0.00253967
Zm00001d007466	1596.22	1427.2	878.141	390.214	1.25269	5.1521e-05	0.00257006
Zm00001d030855	388.822	1421.81	127.539	298.879	2.08458	5.30305e-05	0.00263673
Zm00001d039310	174.03	250.294	63.7619	88.9942	1.47334	5.33376e-05	0.00264768
Zm00001d014383	380.906	370.109	192.216	147.685	1.14252	5.38344e-05	0.00266367
Zm00001d052935	115.379	73.7873	25.2967	26.4137	1.86636	5.42207e-05	0.00267843
Zm00001d031049	96.459	132.886	40.4554	28.7615	1.72419	5.43363e-05	0.0026798
Zm00001d020886	992.519	1807.77	2968.5	2831.42	-1.05017	5.46066e-05	0.00268878
Zm00001d029970	51.7118	58.7323	132.566	188.028	-1.53462	5.48435e-05	0.00269175
Zm00001d011342	70.6226	46.7483	7.099	15.2642	2.38153	5.5514e-05	0.00272027
Zm00001d033872	237.679	346.909	620.207	593.395	-1.0528	5.59668e-05	0.00273367
Zm00001d024802	24.8581	31.6751	5.05246	2.2654	2.90255	5.9074e-05	0.00288083
Zm00001d012614	241.67	244.651	105.221	100.214	1.24219	6.03446e-05	0.00293809
Zm00001d052480	242.676	176.742	91.0294	56.3903	1.50591	6.07189e-05	0.0029516
Zm00001d015330	1.99148	0	18.2116	17.631	-4.06451	6.10803e-05	0.00296444
Zm00001d040743	498.253	586.907	293.397	245.615	1.00902	6.17621e-05	0.00298801
Zm00001d002974	420.682	458.659	141.683	236.353	1.21823	6.22879e-05	0.00300867
Zm00001d036802	348.087	328.563	170.967	126.786	1.18289	6.28802e-05	0.00302769
Zm00001d034745	39.7772	46.0967	10.099	2.34077	2.75503	6.48413e-05	0.00311719
Zm00001d020550	153.147	208.727	68.7973	64.9876	1.43416	6.49819e-05	0.00311903
Zm00001d039390	39.7749	50.6537	11.1175	5.61162	2.41406	6.63632e-05	0.00317897
Zm00001d029820	240.675	246.464	108.253	98.0407	1.23847	6.64393e-05	0.00317897
Zm00001d045948	247.637	251.876	111.289	102.435	1.22368	6.74843e-05	0.00322391
Zm00001d011080	1206.35	1673.97	453.318	850.505	1.14375	6.81254e-05	0.00324914
Zm00001d003357	29.8355	29.7827	6.06166	2.28233	2.7944	6.90132e-05	0.00328152
Zm00001d053839	67.6261	71.338	200.314	163.063	-1.38512	7.003e-05	0.00331951
Zm00001d044111	460.485	289.489	179.043	103.8	1.4053	7.04374e-05	0.00332847
Zm00001d005996	109.408	79.2653	32.3471	14.5475	2.00141	7.10202e-05	0.00335081
Zm00001d040673	18.9025	11.6167	1.0101	0.0121561	4.56624	7.12493e-05	0.00335643
Zm00001d006882	21.8801	20.7396	3.03113	1.14656	3.26857	7.15334e-05	0.00336461
Zm00001d012967	27.8476	26.1508	171.934	65.4407	-2.13033	7.29009e-05	0.00341838
Zm00001d015288	3.98057	1.75351	29.3325	23.2059	-3.14684	7.36419e-05	0.00344782
Zm00001d031379	3.97811	3.5948	38.4219	21.1279	-2.93268	7.69407e-05	0.00359674
Zm00001d008200	307.307	324.122	155.797	126.731	1.15912	7.73042e-05	0.0036082
Zm00001d029388	3.95477	47.5561	5.55112e-17	5.55112e-17	7.68539	8.09295e-05	0.00377164
Zm00001d017778	243.631	576.539	164.885	104.85	1.60334	8.14867e-05	0.00379181
Zm00001d030712	430.649	267.818	150.748	140.958	1.25851	8.31672e-05	0.0038641
Zm00001d018848	56.6852	62.3291	15.1758	14.3334	2.00313	8.47436e-05	0.00393135
Zm00001d027500	1237.19	1417.44	1898.13	4354.34	-1.23576	8.50817e-05	0.00393915
Zm00001d037884	366.019	148.451	609.099	756.132	-1.40798	8.51702e-05	0.00393915
Zm00001d026447	406.758	460.49	191.237	227.767	1.04966	8.56233e-05	0.00395411
Zm00001d051435	69.6247	52.2175	119.454	331.799	-1.88709	8.59058e-05	0.00395774
Zm00001d018701	172.061	138.892	37.4638	64.696	1.60431	8.59615e-05	0.00395774
Zm00001d011778	73.5996	62.2	124.519	396.661	-1.93875	8.70146e-05	0.00400018
Zm00001d031292	214.804	318.027	587.824	520.793	-1.05603	8.75147e-05	0.00401711
Zm00001d039384	526.103	564.273	221.602	312.413	1.0303	8.81183e-05	0.00403873
Zm00001d010249	41.7857	19.6073	121.398	99.201	-1.84225	8.85709e-05	0.00405338
Zm00001d035461	44.761	32.3645	8.07337	0.0870464	3.1808	8.96205e-05	0.00409527
Zm00001d011832	77.5439	219.979	391.575	519.405	-1.61374	9.09022e-05	0.00414762
Zm00001d052937	5.96016	12.7613	32.4263	89.7738	-2.69203	9.14617e-05	0.00416074
Zm00001d007832	30.8198	48.9353	6.07517	7.68148	2.5157	9.14628e-05	0.00416074
Zm00001d042814	69.6443	22.1607	6.06755	4.44486	3.099	9.18084e-05	0.00417024
Zm00001d018716	6.94966	21.0013	5.55112e-17	5.55112e-17	6.81687	9.37906e-05	0.00424131
Zm00001d026404	131.266	187.991	60.6987	52.9154	1.48863	9.48593e-05	0.00428328
Zm00001d043786	20.8987	7.01082	5.55112e-17	5.55112e-17	6.82216	9.53295e-05	0.00429815
Zm00001d050918	76.5488	223.606	466.418	439.288	-1.59262	9.65908e-05	0.00434858
Zm00001d051093	194.97	49.0508	24.2759	19.8855	2.46135	9.7555e-05	0.00438552
Zm00001d015606	78.5585	105.781	17.2239	32.8114	1.87715	9.80017e-05	0.00439911
Zm00001d022533	96.4795	68.4274	23.2294	3.57206	2.60792	9.81882e-05	0.004401
Zm00001d007462	60.6568	84.1196	187.176	184.958	-1.35956	9.83759e-05	0.00440294
Zm00001d019031	125.324	81.918	25.3087	35.1103	1.77474	9.98554e-05	0.00445607
Zm00001d015202	107.408	111.052	39.4528	34.1928	1.56528	0.000101108	0.00450536
Zm00001d027330	7.94813	16.3931	50.5978	59.3756	-2.16173	0.00010202	0.00453695
Zm00001d010094	76.5922	46.7106	173.011	170.648	-1.47791	0.000102115	0.00453695
Zm00001d048444	108.397	131.005	40.473	41.8263	1.53811	0.000102702	0.00455643
Zm00001d004762	1669.85	757.832	529.151	521.819	1.20749	0.000103752	0.00458962
Zm00001d027525	1923.44	1228.36	928.754	561.778	1.07981	0.000103969	0.00459258
Zm00001d049503	199.913	140.617	69.795	51.8918	1.48198	0.000106608	0.00470234
Zm00001d018374	376.923	414.429	213.458	154.328	1.10437	0.000107724	0.00474469
Zm00001d016277	133.259	167.143	324.777	330.25	-1.12335	0.000108115	0.0047514
Zm00001d028862	130.282	132.71	54.6117	34.3294	1.56045	0.000108262	0.0047514
Zm00001d002806	211.828	252.883	110.258	76.1669	1.316	0.000108344	0.0047514
Zm00001d043616	19.8823	30.8337	4.04331	2.24726	2.95878	0.000111193	0.00486932
Zm00001d029083	10738.9	14425.6	7724.74	4426.89	1.05019	0.000111792	0.00488152
Zm00001d042472	10.9458	5.30945	39.4663	45.0842	-2.36449	0.000114418	0.00498904
Zm00001d032443	156.152	111.745	53.5878	25.606	1.75419	0.00011574	0.0050208
Zm00001d043171	7.94813	16.3931	5.55112e-17	5.55112e-17	6.62201	0.000115793	0.0050208
Zm00001d002071	68.6381	37.6535	10.1226	12.0817	2.24793	0.000115805	0.0050208
Zm00001d040619	94.4715	123.827	305.527	221.487	-1.27024	0.000119337	0.00515193
Zm00001d017908	140.229	137.2	305.549	291.764	-1.10573	0.000125697	0.0054112
Zm00001d029475	42.7656	40.5948	9.10619	8.8207	2.20233	0.000126718	0.00543978
Zm00001d030317	7.94957	14.5564	38.4833	76.7238	-2.34278	0.000127931	0.0054841
Zm00001d030339	2011.91	3449.88	6203.08	4740.44	-1.00252	0.000128289	0.00549176
Zm00001d018244	373.916	834.707	1586.42	1215.53	-1.21267	0.000128672	0.0055004
Zm00001d027534	355.049	334.882	168.961	160.763	1.06446	0.000131561	0.00561603
Zm00001d049186	58.663	96.8541	24.2677	15.5452	1.95814	0.000134976	0.00574031
Zm00001d021450	160.116	171.561	61.7252	69.3016	1.33881	0.000135037	0.00574031
Zm00001d051938	183.004	134.323	361.192	330.323	-1.12396	0.000137437	0.00582944
Zm00001d026282	510.19	556.159	311.596	220.401	1.00228	0.000137517	0.00582944
Zm00001d028689	386.901	174.674	110.262	80.5426	1.55595	0.0001405	0.00594765
Zm00001d042134	258.58	241.892	89.0576	124.206	1.23043	0.000143669	0.00605695
Zm00001d038563	211.833	218.482	104.186	69.5751	1.30625	0.000143762	0.00605695
Zm00001d003167	67.6299	62.2423	16.1954	19.7671	1.84643	0.000143877	0.00605695
Zm00001d021667	408.726	859.044	1206.05	1644.44	-1.16841	0.000144254	0.00606444
Zm00001d036123	268.52	289.832	134.558	122.26	1.11959	0.000150781	0.00630403
Zm00001d032132	48.7161	87.8607	20.2081	6.81515	2.32408	0.000155096	0.00647557
Zm00001d049252	125.325	80.1019	30.3575	33.0015	1.69333	0.00015553	0.00648481
Zm00001d038852	361.016	343.916	190.186	134.522	1.11698	0.000158164	0.00655876
Zm00001d009932	33.8056	47.9873	111.302	124.337	-1.52253	0.00015849	0.00656333
Zm00001d051691	88.4974	146.536	35.4179	39.5921	1.64492	0.000160918	0.00665485
Zm00001d016281	99.4625	72.0471	29.3017	7.993	2.19268	0.000165325	0.00679827
Zm00001d046856	0.995421	0	12.1483	15.3643	-4.53136	0.000166111	0.00681413
Zm00001d005964	192.912	436.57	812.43	685.955	-1.25047	0.000166678	0.00682819
Zm00001d013178	33.8047	49.8102	114.337	126.544	-1.52253	0.000167638	0.00684023
Zm00001d020425	184.974	233.961	427.974	417.246	-1.0116	0.000167645	0.00684023
Zm00001d008199	7.95033	13.6377	5.55112e-17	5.55112e-17	6.45174	0.000168613	0.00686135
Zm00001d018153	13.9292	8.018	5.55112e-17	5.55112e-17	6.47702	0.000170226	0.00690171
Zm00001d026576	111.39	100.14	279.225	211.55	-1.21373	0.000170371	0.00690171
Zm00001d003110	288.4	413.706	176.028	135.572	1.17123	0.00017051	0.00690171
Zm00001d040441	178.037	108.952	55.5999	20.1715	1.91776	0.000170934	0.00690683
Zm00001d040777	69.6082	93.1336	22.2661	26.3713	1.73816	0.00017109	0.00690683
Zm00001d016285	218.79	262.818	81.9773	118.682	1.26304	0.000171922	0.00693124
Zm00001d032535	488.299	724.291	839.841	2680.84	-1.53764	0.00017238	0.0069405
Zm00001d038862	113.367	148.207	301.498	275.281	-1.13943	0.000172779	0.0069474
Zm00001d048813	12670.3	13942.5	2760.16	7668.85	1.3515	0.000173248	0.00694794
Zm00001d018200	111.383	126.454	37.4476	47.2414	1.48793	0.000175799	0.00701332
Zm00001d018335	335.131	694.725	1243.44	1014.03	-1.13174	0.000176641	0.0070285
Zm00001d011607	11.937	8.96793	5.55112e-17	5.55112e-17	6.40727	0.000182187	0.0072303
Zm00001d041822	44348.1	47461.5	29265.1	14938.9	1.05445	0.000182787	0.00723383
Zm00001d014365	3.975	6.36135	36.4084	25.4578	-2.54844	0.000182988	0.00723383
Zm00001d015870	321.238	276.142	143.667	135.449	1.0968	0.000183398	0.00724066
Zm00001d016942	221.765	336.099	76.9305	136.174	1.388	0.000187774	0.00739427
Zm00001d019243	1.98323	7.33246	27.3293	35.138	-2.70652	0.000190411	0.00747877
Zm00001d037722	9.93758	18.188	55.6494	57.2386	-1.99312	0.000191272	0.00749472
Zm00001d002191	98.4601	92.0377	28.3396	35.1514	1.5822	0.000195011	0.00762019
Zm00001d044039	5.96343	9.08105	43.4933	33.1444	-2.32664	0.000197658	0.00768421
Zm00001d038581	2.98469	1.77233	13.1959	46.8911	-3.59721	0.000200055	0.0077576
Zm00001d051018	392.85	291.395	176.028	135.572	1.13342	0.000203713	0.00788581
Zm00001d026076	22.8795	16.1464	2.02497	2.2063	3.13623	0.000203879	0.00788581
Zm00001d009354	89.5231	52.0973	4.07548	20.6063	2.50788	0.000208103	0.00802698
Zm00001d007199	4.97939	0	18.2414	39.3549	-3.51516	0.000209317	0.00805525
Zm00001d033222	189.96	166.02	80.9272	63.9788	1.29455	0.000211143	0.0081153
Zm00001d006947	174.076	59.9766	375.352	321.56	-1.57339	0.000214277	0.0082047
Zm00001d006948	51.7272	31.3925	113.328	129.826	-1.54669	0.000214921	0.00820987
Zm00001d034199	128.293	130.906	56.6199	25.6272	1.65201	0.000215489	0.00820987
Zm00001d031577	20.8965	8.84162	42.5488	119.446	-2.43752	0.000216317	0.00822212
Zm00001d001791	9.93758	18.188	51.6106	61.5683	-1.99701	0.00021635	0.00822212
Zm00001d002626	156.134	189.696	75.8725	63.9456	1.30487	0.000219434	0.00831856
Zm00001d040253	12.9159	30.0366	3.02775	0.0352834	3.67273	0.000220094	0.00833323
Zm00001d051094	229.777	64.4055	33.3901	34.126	2.12032	0.000223418	0.00841724
Zm00001d008961	128.273	245.956	418.875	443.609	-1.20328	0.000225551	0.00848177
Zm00001d027729	3.96941	12.8076	57.6438	34.3525	-2.43461	0.000226156	0.00848891
Zm00001d003209	255.603	196.633	94.0996	101.244	1.20997	0.000228198	0.00854454
Zm00001d044146	110.376	184.471	46.5519	56.0625	1.52099	0.000231586	0.00865012
Zm00001d041746	5.55112e-17	5.55112e-17	8.10516	13.123	-6.42875	0.000232222	0.00866326
Zm00001d035842	63.6593	44.064	135.585	152.95	-1.42003	0.00023346	0.00868818
Zm00001d041732	250.628	205.7	92.0816	107.799	1.19015	0.00023456	0.00870785
Zm00001d035604	149.188	115.399	54.6217	41.9588	1.45089	0.000235543	0.00872627
Zm00001d013782	123.331	91.9137	40.4617	33.1147	1.54496	0.000235628	0.00872627
Zm00001d039788	34.8036	42.5046	8.09661	8.80154	2.17857	0.000237708	0.0087926
Zm00001d038341	110.402	81.9854	204.391	246.472	-1.22806	0.000239087	0.0088329
Zm00001d025200	26.8352	59.0076	3.04998	9.76879	2.72006	0.000241011	0.00889317
Zm00001d048247	402.787	371.881	570.679	1022.27	-1.0396	0.000247431	0.00910498
Zm00001d039260	543.029	363.55	246.843	171.967	1.11287	0.000247856	0.00910498
Zm00001d051492	5.9653	7.2393	37.4256	29.8189	-2.32438	0.000254252	0.00931411
Zm00001d028746	5.55112e-17	5.55112e-17	11.1254	8.85657	-6.3413	0.000261759	0.00956614
Zm00001d032888	211.844	160.518	78.9159	75.9871	1.26369	0.000262827	0.00959365
Zm00001d023592	156.169	65.4679	36.3908	15.6721	2.08565	0.000264133	0.00962978
Zm00001d024607	80.5466	112.121	21.27	37.2268	1.71629	0.00026489	0.00964587
Zm00001d039139	322.223	362.986	180.083	154.224	1.03465	0.000265826	0.00965262
Zm00001d008700	97.4612	104.754	220.567	227.862	-1.14767	0.000266074	0.00965262
Zm00001d006669	1414.24	938.601	389.575	719.519	1.08505	0.000266236	0.00965262
Zm00001d032893	3.96941	12.8076	32.408	61.3601	-2.46498	0.000266342	0.00965262
Zm00001d031047	26.8655	11.5207	2.02212	1.12812	3.5067	0.00026704	0.00966641
Zm00001d028452	18.8826	39.0705	75.9199	137.262	-1.87502	0.000267608	0.00967548
Zm00001d034419	105.399	208.046	401.657	344.678	-1.25035	0.000274462	0.00991154
Zm00001d014793	341.139	225.428	498.82	649.316	-1.01908	0.000277297	0.00999186
Zm00001d024926	21.8543	78.1759	190.203	168.515	-1.84111	0.000279074	0.0100424
Zm00001d003545	83.5231	147.474	378.356	221.616	-1.37583	0.000281419	0.0101148
Zm00001d050456	1348.59	1204.21	789.1	321.999	1.19957	0.000283227	0.0101678
Zm00001d029321	267.526	282.595	145.672	106.971	1.12127	0.000284598	0.010193
Zm00001d008562	129.29	122.739	55.6074	24.5307	1.64898	0.000285246	0.0102042
Zm00001d037386	154.13	297.428	94.079	73.8949	1.42529	0.000289894	0.0103341
Zm00001d039031	113.378	106.484	236.754	238.886	-1.11248	0.000293462	0.0104491
Zm00001d042030	648.415	1075.55	488.658	366.784	1.01076	0.000293814	0.0104494
Zm00001d024798	68.6245	63.1448	24.2561	10.1187	1.92902	0.000305515	0.0108036
Zm00001d017918	16.896	31.7956	122.379	62.0009	-1.91493	0.000305544	0.0108036
Zm00001d016625	53.6952	75.0901	2.05047	18.3882	2.6372	0.000310773	0.0109125
Zm00001d031801	65.6341	76.8084	162.9	176.094	-1.24877	0.000313597	0.010999
Zm00001d024610	167.066	253.94	81.8754	15.9278	2.10354	0.000315619	0.0110572
Zm00001d039368	45.7537	36.0052	10.1158	8.83903	2.09457	0.000317848	0.0111097
Zm00001d050164	246.64	267.265	114.338	127.64	1.08633	0.000321547	0.0112133
Zm00001d017951	162.091	272.965	87.0132	88.0693	1.31233	0.000324978	0.01132
Zm00001d010102	4.96967	7.2607	28.3396	35.1514	-2.34941	0.000327303	0.011388
Zm00001d051434	1.98668	3.63987	14.1931	32.7584	-3.00235	0.000331301	0.0115008
Zm00001d018323	72.5979	78.5743	272.113	138.013	-1.43843	0.000332032	0.0115131
Zm00001d046793	1.98484	5.48693	31.3474	19.9698	-2.73163	0.000335464	0.0116057
Zm00001d015007	387.874	314.019	188.172	152.058	1.04352	0.000337731	0.0116709
Zm00001d032791	9.94582	9.00244	5.55112e-17	5.55112e-17	6.26717	0.000338863	0.0116967
Zm00001d021059	64.645	62.2648	138.629	174.894	-1.30281	0.000339657	0.0117109
Zm00001d005154	154.175	74.5506	273.183	297.179	-1.31811	0.00034558	0.0119016
Zm00001d022496	324.242	162.995	103.184	80.5065	1.4058	0.000350535	0.0120587
Zm00001d037092	19.8835	29.005	85.9881	70.5674	-1.67289	0.000357105	0.0122708
Zm00001d024471	5.55112e-17	5.55112e-17	10.1158	8.83903	-6.26616	0.000361288	0.0123866
Zm00001d051525	684.235	699.656	119.461	383.449	1.45971	0.000361946	0.0123952
Zm00001d021344	221.782	205.777	96.1195	97.9727	1.13841	0.000363067	0.0124135
Zm00001d007471	1732.48	1422.62	930.731	308.88	1.34749	0.000363719	0.0124135
Zm00001d034489	69.6015	117.644	34.3783	20.0015	1.77828	0.00036426	0.0124135
Zm00001d047399	198.913	160.555	66.7908	83.5509	1.25662	0.000364441	0.0124135
Zm00001d014066	34.8187	20.5856	4.04889	4.40427	2.67977	0.000364517	0.0124135
Zm00001d038161	123.317	139.09	48.5722	54.9912	1.33984	0.000365419	0.0124259
Zm00001d009280	2.97301	14.6708	33.4296	76.6642	-2.62792	0.000365697	0.0124259
Zm00001d048625	38.7922	29.6831	174.972	69.8294	-1.83357	0.000366228	0.0124301
Zm00001d046577	152.227	2.10351	0.00438829	3.22896	5.47548	0.000368709	0.0125004
Zm00001d045047	20.8848	20.7537	95.0689	52.0409	-1.81427	0.00037709	0.0127562
Zm00001d029526	239.712	97.9238	59.6794	45.2706	1.68373	0.000380899	0.0128431
Zm00001d044159	417.686	644.873	229.69	294.864	1.01875	0.000380923	0.0128431
Zm00001d009167	1.9877	2.71612	14.1906	30.5848	-3.18111	0.000384276	0.0129133
Zm00001d004102	33.8212	23.3386	4.0514	5.48167	2.55662	0.000385731	0.0129479
Zm00001d011429	45.7828	4.10046	1.0101	0.0121561	5.28118	0.000389986	0.0130476
Zm00001d001931	5.55112e-17	5.55112e-17	8.10108	10.9617	-6.27476	0.000392693	0.0131094
Zm00001d023768	610.623	1010.55	70.9088	362.323	1.90173	0.000395147	0.0131769
Zm00001d025518	17.9071	11.6305	0.00297318	2.15586	3.6505	0.000410747	0.0136352
Zm00001d028599	0.988981	6.43665	21.2648	32.8762	-2.81837	0.000411271	0.0136352
Zm00001d022437	12.9254	16.2973	0.00297318	2.15586	3.63467	0.000411749	0.0136352
Zm00001d017019	69.6024	114.014	35.3804	15.663	1.8407	0.000419624	0.0138424
Zm00001d045896	8.94152	19.1253	40.5123	88.7732	-2.1948	0.000419644	0.0138424
Zm00001d002881	90.5025	88.4511	30.3575	33.0015	1.49482	0.000443713	0.0145575
Zm00001d003856	144.199	179.78	73.8465	59.5626	1.27829	0.00044726	0.0146423
Zm00001d014559	187.97	164.214	87.9868	47.635	1.37417	0.000450474	0.0147002
Zm00001d028714	184.971	258.401	353.147	609.485	-1.1174	0.000453965	0.0147667
Zm00001d048438	3.97701	4.51692	26.2999	22.0826	-2.47288	0.00045923	0.0148903
Zm00001d002744	45.7493	43.3012	96.1469	148.357	-1.45437	0.000463802	0.0150066
Zm00001d031892	89.504	99.3546	301.459	165.5	-1.30496	0.000474912	0.0153173
Zm00001d029300	1.98573	4.56355	32.3494	15.6343	-2.81897	0.000476714	0.0153592
Zm00001d048146	471.422	321.133	184.149	204.696	1.02669	0.000478974	0.0154157
Zm00001d033478	42.7502	75.1962	157.831	148.66	-1.37496	0.000485625	0.0155968
Zm00001d042014	8.95022	9.02081	5.55112e-17	5.55112e-17	6.19177	0.000487021	0.0156252
Zm00001d032721	183.999	131.601	64.7528	63.8645	1.29314	0.000488328	0.0156506
Zm00001d047096	48.7098	113.282	214.496	220.16	-1.42221	0.000488857	0.0156511
Zm00001d020418	502.246	403.386	270.091	141.3	1.13713	0.000491434	0.0157171
Zm00001d016271	68.6418	32.1871	14.1464	5.65509	2.33343	0.000499347	0.0159367
Zm00001d016229	13.9326	5.26601	38.4593	48.3428	-2.16573	0.000506755	0.0161225
Zm00001d028816	247.609	600.027	191.199	136.717	1.36937	0.000514745	0.0163256
Zm00001d043477	214.833	139.669	402.667	336.988	-1.06142	0.000516886	0.0163765
Zm00001d048260	310.305	225.485	98.1663	141.793	1.15843	0.000518674	0.0164161
Zm00001d024948	13.9233	13.5269	0.00297318	2.15586	3.54564	0.000522167	0.0165095
Zm00001d023693	90.4882	141.084	48.5414	29.9231	1.55776	0.000527812	0.0166534
Zm00001d051355	13.9314	6.18275	37.451	50.5118	-2.11788	0.000528872	0.0166696
Zm00001d004862	1.98484	5.48693	27.3064	19.9236	-2.61241	0.000535463	0.0168251
Zm00001d037023	43.7405	90.6351	13.1672	20.7987	1.97589	0.000538161	0.0168925
Zm00001d022529	40.762	69.7607	145.692	140.937	-1.37191	0.000563009	0.0175999
Zm00001d020982	144.227	77.3063	44.4809	19.0038	1.79929	0.00056766	0.0177272
Zm00001d017381	749.859	1143.2	307.624	587.4	1.08094	0.000572459	0.0178587
Zm00001d050899	194.912	308.138	68.8386	128.444	1.34977	0.000578348	0.0179902
Zm00001d037743	9.94302	11.7603	38.4545	43.9834	-1.91181	0.000587923	0.0182556
Zm00001d045647	49.7365	32.321	12.1242	4.54267	2.28007	0.000588174	0.0182556
Zm00001d018879	0	0.915343	13.1472	9.97153	-4.29306	0.000589169	0.0182678
Zm00001d018195	8.93853	23.7079	0.00297318	2.15586	3.78671	0.000597426	0.018505
Zm00001d052966	5.96016	12.7613	5.55112e-17	5.55112e-17	6.24784	0.000604318	0.0186995
Zm00001d011062	49.7152	75.1269	20.2296	16.5765	1.75502	0.000617099	0.0190226
Zm00001d043258	34.7782	131.558	227.673	320.12	-1.71971	0.000617257	0.0190226
Zm00001d001793	55.6835	79.6179	25.261	7.95556	2.01599	0.000618948	0.0190555
Zm00001d037160	148.186	141.7	69.7901	47.5261	1.30246	0.000622397	0.0191423
Zm00001d009416	23.8849	6.97888	61.7223	66.0246	-2.04246	0.000624712	0.0191942
Zm00001d043323	622.564	830.746	450.169	197.55	1.16522	0.000635157	0.0194954
Zm00001d048816	12881.2	12395.9	1981.11	7251.46	1.45297	0.000639049	0.0195952
Zm00001d036950	251.601	381.241	165.911	127.864	1.10642	0.000647686	0.0197716
Zm00001d028170	4.96967	7.2607	24.301	37.2719	-2.30606	0.000663252	0.020148
Zm00001d051569	58.6654	88.6794	20.2458	26.3413	1.65673	0.000663518	0.020148
Zm00001d053562	8.95225	7.18113	42.4764	28.7808	-2.12586	0.000688803	0.0207127
Zm00001d051966	1.99148	0	14.1638	13.2344	-3.67897	0.000691143	0.020754
Zm00001d049511	3.97158	10.0471	30.3631	37.3537	-2.24814	0.000693677	0.0207959
Zm00001d039770	32.8224	27.9198	92.0606	78.257	-1.48399	0.000693945	0.0207959
Zm00001d017028	144.215	110.883	40.4901	58.1812	1.36873	0.000704977	0.0210657
Zm00001d014790	96.4707	91.1408	30.3657	39.5308	1.42208	0.000716245	0.0213396
Zm00001d014474	22.8873	8.8186	0.00297318	2.15586	3.75123	0.000722397	0.0215019
Zm00001d037653	7.95462	9.04	5.55112e-17	5.55112e-17	6.11226	0.000729456	0.0216697
Zm00001d044385	43.7566	47.8784	119.381	106.855	-1.3012	0.000751847	0.0221835
Zm00001d048810	327.19	431.706	42.5678	186.343	1.72625	0.000758027	0.0223226
Zm00001d014520	204.849	413.929	135.573	127.743	1.23204	0.000768127	0.0225764
Zm00001d028011	62.6432	95.0047	26.3069	26.4271	1.57573	0.000775791	0.0227735
Zm00001d013641	5.96737	5.39703	29.336	25.3788	-2.24194	0.000778328	0.0227735
Zm00001d006535	126.31	106.422	49.571	44.0951	1.31047	0.000780677	0.0227735
Zm00001d013979	152.177	99.9667	54.619	39.7786	1.41447	0.000780686	0.0227735
Zm00001d049536	111.381	135.523	58.6498	31.0901	1.45675	0.000783611	0.0227999
Zm00001d045905	24.8702	16.1213	4.04331	2.24726	2.65466	0.00078396	0.0227999
Zm00001d039094	65.622	117.674	415.754	145.899	-1.61442	0.000795235	0.0230838
Zm00001d031275	9.94216	12.6793	62.6929	31.1176	-2.03838	0.000801657	0.0232259
Zm00001d047750	148.172	212.37	395.584	327.088	-1.00216	0.000805455	0.0232917
Zm00001d002847	418.667	1012.61	303.536	332.401	1.17019	0.000823492	0.0237907
Zm00001d040171	79.5373	187.369	342.978	303.924	-1.27611	0.000828076	0.0238922
Zm00001d018058	64.6308	103.161	158.88	251.795	-1.28943	0.000828572	0.0238922
Zm00001d006169	2.97942	6.38488	75.8011	11.5253	-3.18304	0.00084903	0.0244128
Zm00001d046823	25.8558	28.0053	4.05375	6.55913	2.32062	0.000854961	0.0245371
Zm00001d032495	3.975	6.36135	25.2967	26.4137	-2.29097	0.000868927	0.0249144
Zm00001d022357	24.8538	38.9814	1.02653	8.63688	2.69484	0.000870041	0.0249229
Zm00001d051527	50.7285	36.8734	13.1495	11.0535	1.84511	0.000872594	0.0249726
Zm00001d044034	1.98484	5.48693	34.37	15.6537	-2.6956	0.000875068	0.0250199
Zm00001d054111	0.993096	1.81584	14.168	15.3996	-3.27425	0.000878715	0.0251006
Zm00001d023596	188.977	117.08	67.7756	54.0606	1.32661	0.000886097	0.0252405
Zm00001d017281	58.6704	74.1374	14.1851	26.2407	1.711	0.000893855	0.0253903
Zm00001d031092	279.467	244.558	147.693	103.693	1.05815	0.000894909	0.0253966
Zm00001d011845	447.52	736.099	214.531	354.135	1.0578	0.000900373	0.0255279
Zm00001d014493	178.985	462.832	1228.21	523.443	-1.44836	0.000905686	0.0256376
Zm00001d017785	44.7563	39.6633	14.1544	8.90506	1.85971	0.000917598	0.0259198
Zm00001d034725	20.8934	11.5904	3.02775	0.0352834	3.2764	0.00091867	0.0259261
Zm00001d029850	39.7758	48.8311	93.108	136.283	-1.36911	0.000924108	0.0260554
Zm00001d011639	131.261	216.972	301.536	446.674	-1.10208	0.000932597	0.0261979
Zm00001d017180	10.9212	39.2089	95.1014	88.1188	-1.86578	0.0009326	0.0261979
Zm00001d045210	297.356	373.894	181.025	53.4125	1.51662	0.000961374	0.0268331
Zm00001d031728	12.9186	25.4621	62.7302	62.7564	-1.70112	0.000967611	0.0269825
Zm00001d028524	12.9181	26.3774	55.6664	76.8979	-1.74703	0.000970532	0.0270392
Zm00001d053906	69.5969	139.412	244.846	242.202	-1.21885	0.00097621	0.0271725
Zm00001d022349	286.426	269.882	162.847	82.9373	1.17685	0.000978157	0.0272019
Zm00001d045173	4.97643	1.73611	20.2409	23.0846	-2.65341	0.000979395	0.0272115
Zm00001d022084	23.8849	6.97888	65.7573	57.3206	-1.98838	0.00098509	0.0273448
Zm00001d032128	0	0.915343	22.2253	5.74833	-4.56561	0.000986816	0.0273678
Zm00001d007159	124.308	159.935	70.7916	39.8946	1.35798	0.000991077	0.0274188
Zm00001d038484	5.96172	10.9218	5.55112e-17	5.55112e-17	6.10176	0.000991683	0.0274188
Zm00001d038612	233.727	164.989	105.191	63.0198	1.24305	0.00102794	0.0282511
Zm00001d050093	30.8163	57.1348	75.9494	237.097	-1.8309	0.00103511	0.0283971
Zm00001d015686	429.609	967.424	1534.83	1295.83	-1.01841	0.00105784	0.0288522
Zm00001d005784	21.8888	11.5778	2.02497	2.2063	2.91645	0.00105833	0.0288522
Zm00001d029031	457.506	254.214	182.103	148.748	1.10403	0.0010608	0.0288874
Zm00001d010662	161.113	164.308	83.9547	58.535	1.18935	0.00106196	0.0288874
Zm00001d023616	21.8766	25.3164	5.05544	3.34627	2.45383	0.00106246	0.0288874
Zm00001d007290	9.94302	11.7603	42.4858	35.3122	-1.82852	0.00107955	0.0292996
Zm00001d021216	54.6976	56.885	86.0678	265.712	-1.65517	0.00108445	0.0293804
Zm00001d033517	16461.4	24122.3	4917.23	12929.8	1.18521	0.00109066	0.0294911
Zm00001d042665	70.5962	118.544	31.3707	35.1898	1.5036	0.00109093	0.0294911
Zm00001d044109	128.299	110.043	58.6414	25.6407	1.49623	0.00109448	0.029547
Zm00001d013616	18.871	71.8568	1.02801	9.71491	3.04099	0.0010977	0.0295937
Zm00001d039687	17.8793	60.0477	2.03779	8.66446	2.8315	0.00111609	0.030024
Zm00001d016545	61.6549	75.0218	130.544	188.019	-1.21858	0.00112812	0.0302942
Zm00001d020586	3.9675	15.5648	5.55112e-17	5.55112e-17	6.3038	0.00113618	0.0304302
Zm00001d028505	142.196	276.665	95.0919	76.0875	1.28971	0.00113882	0.0304742
Zm00001d005867	1.98573	4.56355	22.2497	16.6041	-2.51609	0.00115869	0.0309245
Zm00001d005038	121.324	156.324	51.6145	65.9357	1.23908	0.00116587	0.0310346
Zm00001d013364	435.608	390.82	258.958	128.115	1.09306	0.00117624	0.0312471
Zm00001d007285	3.97237	9.12619	2.10162	278.263	-4.40454	0.00117693	0.0312471
Zm00001d036418	90.4772	208.13	351.079	336.895	-1.20303	0.00118455	0.0313948
Zm00001d051699	10.9205	41.0338	65.8119	143.762	-2.01137	0.00119114	0.0314748
Zm00001d005083	9.939	16.3528	2.01888	0.0239104	3.50081	0.0011917	0.0314748
Zm00001d046598	23.8672	25.2884	55.6762	91.1118	-1.57316	0.00120323	0.0316812
Zm00001d023360	0	5.54198	19.2291	21.9842	-2.83035	0.00122144	0.0320382
Zm00001d026449	1.98573	4.56355	26.2858	14.4839	-2.58534	0.00122492	0.0321018
Zm00001d004825	9.94899	6.24421	5.55112e-17	5.55112e-17	6.04393	0.00122821	0.0321602
Zm00001d034569	120.345	96.466	51.5717	28.8586	1.42695	0.0012433	0.0324719
Zm00001d049330	128.286	162.635	28.3739	73.3213	1.51369	0.00125283	0.0326646
Zm00001d006054	5.95499	20.1066	43.5278	64.7631	-2.04516	0.00127164	0.0330985
Zm00001d012351	88.514	84.8297	176.051	186.016	-1.06148	0.00129701	0.0336152
Zm00001d027955	34.8377	3.257	0.00151117	1.08358	4.87363	0.00132004	0.0340673
Zm00001d040589	3.96811	14.6461	5.55112e-17	5.55112e-17	6.23585	0.00132822	0.0341626
Zm00001d041013	5.55112e-17	5.55112e-17	6.0796	9.83965	-6.01872	0.00133523	0.0342852
Zm00001d038181	32.8057	58.9313	119.386	114.521	-1.3471	0.00133678	0.034296
Zm00001d053094	0	1.84195	18.1936	8.9615	-3.6869	0.00134209	0.0343745
Zm00001d011431	5.95499	20.1066	53.62	49.5833	-1.97436	0.0013583	0.0347603
Zm00001d028625	11.9414	5.29433	31.3761	39.5436	-2.02819	0.0013953	0.0354985
Zm00001d034092	3.97237	9.12619	31.36	27.5766	-2.14413	0.00140452	0.0357034
Zm00001d045395	65.6347	74.9902	22.2693	28.5439	1.46511	0.00143586	0.0364393
Zm00001d018620	0	0.915343	10.1182	9.91979	-4.08932	0.00144509	0.036641
Zm00001d020490	0	0.915343	10.1182	9.91979	-4.08932	0.00144621	0.036641
Zm00001d038325	20.8848	20.7537	4.0462	3.32649	2.45881	0.00146193	0.0369778
Zm00001d039988	2.97037	19.2608	5.55112e-17	5.55112e-17	6.4843	0.00146771	0.0370317
Zm00001d045843	58.6888	36.8103	17.1727	4.60573	2.11838	0.00151005	0.0378602
Zm00001d019256	98.4607	90.2215	28.3498	43.8604	1.38356	0.00152639	0.0382276
Zm00001d051389	148.193	116.31	56.6623	59.4304	1.18627	0.00153078	0.038306
Zm00001d047680	30.8266	36.1643	100.146	75.0218	-1.38297	0.00153228	0.0383119
Zm00001d044183	170.067	157.026	55.6741	87.8307	1.18797	0.00153415	0.0383184
Zm00001d002473	7.95661	7.19959	5.55112e-17	5.55112e-17	5.94982	0.00154654	0.0385421
Zm00001d047877	0	1.84195	9.12234	17.471	-3.65987	0.0015524	0.0386216
Zm00001d014313	89.5079	87.5488	177.064	188.213	-1.0436	0.00155353	0.0386216
Zm00001d035390	75.6033	36.701	12.1539	18.6129	1.8609	0.00156392	0.0388166
Zm00001d018791	84.5177	148.375	45.5285	44.0569	1.37604	0.00157485	0.0389608
Zm00001d010295	86.5206	95.7413	43.4703	18.9958	1.5401	0.00160571	0.039628
Zm00001d018029	13.9165	21.7809	43.5338	72.4085	-1.69206	0.00161125	0.0396507
Zm00001d015126	106.39	237.917	67.7854	63.8878	1.38495	0.00161286	0.0396507
Zm00001d024337	12.9306	10.7887	2.01888	0.0239104	3.35465	0.00161505	0.0396656
Zm00001d002013	0	1.84195	13.1495	11.0535	-3.52187	0.00164055	0.0401675
Zm00001d022518	133.266	134.51	66.7624	51.8702	1.17236	0.00164076	0.0401675
Zm00001d009222	5.9653	7.2393	26.3102	28.6004	-2.03332	0.00164995	0.040336
Zm00001d029932	105.429	77.4681	42.4638	21.1639	1.51893	0.00165028	0.040336
Zm00001d007403	0	2.76802	26.2738	9.05317	-3.54077	0.00166231	0.0405889
Zm00001d002370	7.94957	14.5564	35.4254	46.1281	-1.84395	0.00166474	0.0405889
Zm00001d019160	138.224	216.941	16.248	80.7993	1.86499	0.0016655	0.0405889
Zm00001d010805	91.5047	69.3637	32.372	28.6756	1.39403	0.00166965	0.0406463
Zm00001d020332	258.565	365.847	160.778	34.7461	1.67438	0.00167608	0.0407704
Zm00001d051501	99.4296	212.606	287.37	419.165	-1.17806	0.00168849	0.0410069
Zm00001d042777	11.935	10.8055	54.607	31.0606	-1.90126	0.00170111	0.0412475
Zm00001d020717	195.926	176.872	101.158	76.1208	1.07061	0.00172901	0.0418882
Zm00001d006263	225.751	271.848	141.579	48.937	1.38366	0.00173562	0.041984
Zm00001d049883	5.96343	9.08105	5.55112e-17	5.55112e-17	5.93877	0.00175781	0.0424386
Zm00001d047671	5.96343	9.08105	5.55112e-17	5.55112e-17	5.93877	0.00175859	0.0424386
Zm00001d017917	4.97643	1.73611	13.1863	36.0022	-2.83623	0.00176207	0.042489
Zm00001d031426	153.151	182.461	86.9981	69.4805	1.09938	0.00176407	0.0425037
Zm00001d050294	174.052	132.539	46.5723	81.1829	1.26181	0.00177721	0.0427864
Zm00001d005193	203.88	194.963	114.299	71.8106	1.0978	0.0017864	0.0429668
Zm00001d023769	772.744	883.901	70.9136	430.49	1.72229	0.00178752	0.0429668
Zm00001d037002	22.8822	13.3979	50.5999	61.5587	-1.62275	0.00179935	0.043217
Zm00001d034723	126.294	173.519	67.7884	67.1648	1.15055	0.00182183	0.0436882
Zm00001d024853	108.42	62.9154	33.3823	28.6872	1.46117	0.00185043	0.0442693
Zm00001d009826	77.5622	111.234	43.4852	27.7018	1.40347	0.00186123	0.0444929
Zm00001d048623	196.931	129.749	74.8675	70.4943	1.16653	0.00186706	0.0445972
Zm00001d052245	43.7496	63.3604	12.1573	20.78	1.6948	0.00188049	0.0448829
Zm00001d004697	29.8278	42.565	12.1299	6.70957	1.92615	0.00188238	0.0448927
Zm00001d038799	20.8924	12.5069	3.03417	2.22767	2.61081	0.00188503	0.044921
Zm00001d013087	37.7885	43.3829	14.1569	9.98745	1.73816	0.00189016	0.045008
Zm00001d047442	54.7027	46.8667	16.1917	17.5994	1.58139	0.00189323	0.045046
Zm00001d031855	29.8185	64.4297	115.351	132.028	-1.38943	0.00191073	0.0453561
Zm00001d048720	3.96941	12.8076	5.55112e-17	5.55112e-17	6.08932	0.00192063	0.0455555
Zm00001d016396	149.193	99.0701	61.6883	35.4717	1.35063	0.00194675	0.0460674
Zm00001d011112	1.99148	0	7.10833	21.7609	-3.75439	0.00194952	0.0460708
Zm00001d014843	44.7486	54.2459	20.2135	8.98679	1.75083	0.00195523	0.0461606
Zm00001d012326	31.8346	18.7875	7.06408	0.0773208	2.76431	0.00196475	0.0463137
Zm00001d007264	15.9018	29.9839	6.06166	2.28233	2.41868	0.00197813	0.0465572
Zm00001d040005	9.95014	5.32529	5.55112e-17	5.55112e-17	5.96126	0.002012	0.0471288
Zm00001d019004	14.9155	17.1804	3.03417	2.22767	2.55316	0.00202241	0.047307
Zm00001d043839	113.371	133.699	64.7192	34.4019	1.31473	0.00204818	0.0478364
Zm00001d042243	59.6671	69.5821	23.273	24.2139	1.44036	0.00206231	0.0481296
Zm00001d002496	38.8019	17.806	7.07399	3.38219	2.40838	0.00206725	0.0481372
Zm00001d045412	27.8444	30.7215	55.6895	115.19	-1.5411	0.00206896	0.0481372
Zm00001d018154	11.9427	4.37739	5.55112e-17	5.55112e-17	6.05612	0.00208264	0.0484187
Zm00001d024752	84.5506	48.4849	25.284	18.8132	1.58765	0.00209277	0.0485614
Zm00001d024843	54.7048	43.2218	6.09522	19.571	1.92246	0.00209356	0.0485614
Zm00001d047050	4.96404	13.7033	29.3636	47.1423	-2.01984	0.00210892	0.0488433
Zm00001d038240	82.5388	103.031	191.221	184.972	-1.01793	0.00211553	0.0489593
Zm00001d039004	42.764	43.3305	97.1349	104.546	-1.22536	0.00212566	0.0491191
Zm00001d025361	6.96095	7.21895	24.2956	32.9208	-1.99262	0.00213262	0.0492266
Zm00001d017570	0	1.84195	12.1398	11.0365	-3.46009	0.00213417	0.0492266
Zm00001d018729	20.8788	28.9899	4.05375	6.55913	2.20945	0.00213516	0.0492266
