# Supplementary material for: ZmDRR206 Regulates Nutrient Accumulation in Endosperm through Its Role in Cell Wall Biogenesis during Maize Kernel Development
Source: Int J Mol Sci. 2023 May 13;24(10):8735. doi: 10.3390/ijms24108735 (PMC10218635; doi:10.3390/ijms24108735)
Supplement: Supplementary file 1 [file ijms-24-08735-s001.zip › Supplemental Table S4 primers.xlsx]

## Sheet: Sheet1
Supplemental Table S4. List of primer sequences used in this study.
For qRT-PCR	Forward primer	Reverse primer
ZmDRR206	CCTCCCTCCTCTTTGTTGTCG	TCGTGCATGAAGAAGTGCAG
bZIP17	ACAAAGCTGCAAATGAGAAG	GGTGCAAATCTACTAGATGACT
O2	CTGGGGTTCAAGATGCCTAC	TGGTTCAGAGCGGCAATG
cyPPDK1	GGATGTGGTGATCAACAGTAT	TGATGATGTATTGAAGAACAGAGT
cyPPDK2	GAGTATTAGTAGCAGCGCTC	GGCCTCAATAGGTGGAATG
Sh1	tgtttcaccgcaattcgca	agacaggtgaacgagcaggc
Sh2	tgggagcggacacctatg	tcaccacgattccagacctt
Bt2	actaatgggtgcggactactatg	tacccgtctgtctccattgc
SSI	gtctgctttggctgccttg	aggacaacaacacaggtaataatc
SSIIa	atcgtggtggctgctgaatg	gttcacttctaggtcctgtcctgc
SSIII	tgtcaacctggcgaataagc	ggctcgttccttgtcattgtc
GBSSI	gtcgaaggcgaggagatc	cgcttattaggttgtgcca
19kD	GCACAACAACTACAACAACA	AATGGTAGTAGCTGTTGTGC
15kD	CTACCGCACCAACCCCTG	TCAAGCGGCCGATAGATTC
ZmYuc1	CTTCTCAAGGCCAAGACTGG	CCATCCTCGAACTCCACTGT	Zm00001d004389
ZmMRP1	GACTACAGATGAGCACAG	GCATGGCTAGAGATCTGCA	Zm00001d010889
ZmMn1	ACGGACATCTCGAACGGCAAGATA	CGTTCATGACCGGCTTCTTCATCT	Zm00001d003776
ZmTCRR1	CCCGTGTTGATTGCCTTGTTGC	AGGTCCACATGACTGTTGTTCGC	Zm00001d050200
ZmMEG1	TTGCGACATGGAGTACAAAAAG	AGCACTTGTTATCTTTGCATGG	(Zm00001d019030)
ZmBETL9	TTCCCAGCGAACCCAAAGTT	ACCACATGTCCCAACCACTC	Zm00001d041822
ZmCesA10	GGGTGGAAGTCCGTGTACTG	GGGTACACGATGGTGTTGGT	Zm00001d032776
ZmUbiqutin	CTGGTGCCCTCTCCATATGG	CAACACTGACACGACTCATGACA
ZmGAPDH	-ACTGTGGATGTCTCGGTTGTTG	CCTCGGAAGCAGCCTTAA TAGC-3	accession no. X07156
